# Supplementary material for: Normal transcription of cellulolytic enzyme genes relies on the balance between the methylation of H3K36 and H3K4 in Penicillium oxalicum
Source: Biotechnol Biofuels. 2019 Aug 20;12:198. doi: 10.1186/s13068-019-1539-z (PMC6700826; doi:10.1186/s13068-019-1539-z)
Supplement: Supplementary file 3 — Additional file 3: Spreadsheet S1. A total of 469 genes exhibited significant differences (fold change ≥ 2, probability ≥ 0.8) in ΔPoset2 compared with that of WT in the glucose medium. [file 13068_2019_1539_MOESM3_ESM.xlsx]

## Sheet: WT_G-VS-Dset2_G.GeneDiffExpFilt
Spreadsheet S1. 469 genes exhibited significant differences (fold change ≥ 2, probability ≥ 0.8) between the ΔPoset2 and WT after cultivation in glucose medium.
GeneID	GeneLength	Means-WT_G	Means-Dset2_G	log2Ratio(Deletion Poset2_G/WT_G)	Up-Down-Regulation(Dset2_G/WT_G)	Probability	KEGG Orthology	GO Component	GO Function	GO Process	Blast nr
PDE_00046	679	52.9867	115.947	1.12976	Up	0.858001	K10273|1|7e-19|94.4|ure:UREG_01757|F-box and leucine-rich repeat protein 7	-	-	-	gi|525578865|gb|EPS25115.1|/1.69339e-93/hypothetical protein PDE_00046 [Penicillium oxalicum 114-2]
PDE_00072	1044	35.7167	10.6733	-1.74259	Down	0.84043	-	-	-	-	gi|525578891|gb|EPS25141.1|/3.60339e-157/hypothetical protein PDE_00072 [Penicillium oxalicum 114-2]
PDE_00092	1055	306.093	620.05	1.01841	Up	0.866155	K01166|1|1e-79|244|pcs:Pc06g00430|ribonuclease T2 [EC:3.1.27.1]	-	-	-	gi|525578911|gb|EPS25161.1|/2.10166e-118/hypothetical protein PDE_00092 [Penicillium oxalicum 114-2]
PDE_00122	3290	214.373	500.89	1.22437	Up	0.895667	K00688|1|0.0|1358|pcs:Pc13g11660|starch phosphorylase [EC:2.4.1.1]	GO:0044424	GO:0004645//phosphorylase activity;GO:0043168//anion binding	GO:0005977//glycogen metabolic process	gi|525578940|gb|EPS25190.1|/0/putative glycogen/starch phosphorylase [Penicillium oxalicum 114-2]
PDE_00170	1215	98.3233	37.4633	-1.39205	Down	0.880331	K00059|1|4e-21|78.2|tre:TRIREDRAFT_75230|3-oxoacyl-[acyl-carrier protein] reductase [EC:1.1.1.100]	-	GO:0036094//small molecule binding;GO:0003824//catalytic activity	GO:0044710	gi|525578987|gb|EPS25237.1|/7.10421e-164/hypothetical protein PDE_00170 [Penicillium oxalicum 114-2]
PDE_00171	1020	43.9533	6.68	-2.71805	Down	0.889168	K18693|1|2e-30|133|pte:PTT_19016|diacylglycerol diphosphate phosphatase / phosphatidate phosphatase [EC:3.1.3.81 3.1.3.4];K10437|2|5e-28|125|ela:UCREL1_9178|phenylacetate 2-hydroxylase [EC:1.14.13.-];K12880|3|5e-24|112|bsc:COCSADRAFT_103777|THO complex subunit 3;K02541|4|5e-24|112|ela:UCREL1_11380|DNA replication licensing factor MCM3 [EC:3.6.4.12]	-	GO:0036094//small molecule binding;GO:0003824//catalytic activity	GO:0044710	gi|525578988|gb|EPS25238.1|/1.4685e-155/hypothetical protein PDE_00171 [Penicillium oxalicum 114-2]
PDE_00175	519	2302.28	933.25	-1.30273	Down	0.910116	K13993|1|1e-25|116|nfi:NFIA_077000|HSP20 family protein	-	-	GO:0050896//response to stimulus	gi|525578992|gb|EPS25242.1|/3.85882e-94/hypothetical protein PDE_00175 [Penicillium oxalicum 114-2]
PDE_00177	219	567.833	216.403	-1.39174	Down	0.913408	K07059|1|4e-37|153|ani:AN0677.2|uncharacterized protein	-	GO:0046914//transition metal ion binding	-	gi|525578994|gb|EPS25244.1|/1.07908e-37/hypothetical protein PDE_00177 [Penicillium oxalicum 114-2]
PDE_00188	469	987.703	485.367	-1.025	Down	0.870147	-	-	-	-	gi|525579005|gb|EPS25255.1|/2.91434e-19/hypothetical protein PDE_00188 [Penicillium oxalicum 114-2]
PDE_00203	509	117.183	58.4267	-1.00407	Down	0.835824	K10389|1|9e-13|73.2|fpu:FPSE_03892|tubulin gamma	-	-	-	gi|525579020|gb|EPS25270.1|/1.6894e-71/hypothetical protein PDE_00203 [Penicillium oxalicum 114-2]
PDE_00204	744	311.353	105.213	-1.56524	Down	0.922228	-	-	-	-	gi|525579021|gb|EPS25271.1|/9.17166e-118/hypothetical protein PDE_00204 [Penicillium oxalicum 114-2]
PDE_00230	2091	321.51	44.3367	-2.85829	Down	0.955595	K03034|1|3e-16|87.8|clu:CLUG_01409|26S proteasome regulatory subunit N4	-	-	-	gi|525579047|gb|EPS25297.1|/0/hypothetical protein PDE_00230 [Penicillium oxalicum 114-2]
PDE_00236	1911	100.943	17.1367	-2.55839	Down	0.928966	K08157|1|9e-95|348|pfj:MYCFIDRAFT_201192|MFS transporter, DHA1 family, multidrug resistance protein	GO:0031224//intrinsic component of membrane	-	GO:0044763	gi|525579053|gb|EPS25303.1|/0/hypothetical protein PDE_00236 [Penicillium oxalicum 114-2]
PDE_00249	1435	44.0167	20.0133	-1.13709	Down	0.803361	-	-	-	-	gi|525579066|gb|EPS25316.1|/1.75047e-131/hypothetical protein PDE_00249 [Penicillium oxalicum 114-2]
PDE_00287	832	16.45	52.11	1.66347	Up	0.867264	-	-	-	-	gi|525579104|gb|EPS25354.1|/8.64996e-94/hypothetical protein PDE_00287 [Penicillium oxalicum 114-2]
PDE_00310	3114	11.4367	55.7067	2.28418	Up	0.895206	K01210|1|0.0|1132|afm:AFUA_1G14450|glucan 1,3-beta-glucosidase [EC:3.2.1.58]	-	-	-	gi|525579127|gb|EPS25377.1|/0/putative exo-beta-1,3-glucanase [Penicillium oxalicum 114-2]
PDE_00322	1119	903.12	119.83	-2.91393	Down	0.963562	K13993|1|8e-36|151|aje:HCAG_02306|HSP20 family protein	-	-	-	gi|525579139|gb|EPS25389.1|/5.60804e-167/hypothetical protein PDE_00322 [Penicillium oxalicum 114-2]
PDE_00347	1603	67.2133	138.777	1.04595	Up	0.850597	-	-	-	-	gi|525579164|gb|EPS25414.1|/3.76641e-158/hypothetical protein PDE_00347 [Penicillium oxalicum 114-2]
PDE_00472	3037	27.98	64.13	1.1966	Up	0.838588	K09527|1|3e-09|44.7|tre:TRIREDRAFT_48001|DnaJ homolog subfamily C member 7;K09506|3|1e-08|50.4|tve:TRV_05522|DnaJ homolog subfamily A member 5	-	-	-	gi|525579288|gb|EPS25538.1|/0/hypothetical protein PDE_00472 [Penicillium oxalicum 114-2]
PDE_00473	1563	80	176.507	1.14165	Up	0.871511	K01939|1|0.0|449|pcs:Pc06g01770|adenylosuccinate synthase [EC:6.3.4.4]	GO:0044424	GO:0032550;GO:0046872//metal ion binding;GO:0043565//sequence-specific DNA binding;GO:0016879//ligase activity, forming carbon-nitrogen bonds	GO:0006167//AMP biosynthetic process	gi|525579289|gb|EPS25539.1|/0/hypothetical protein PDE_00473 [Penicillium oxalicum 114-2]
PDE_00485	897	39.4367	15.8467	-1.31536	Down	0.814637	-	-	-	-	gi|525579301|gb|EPS25551.1|/6.79522e-119/hypothetical protein PDE_00485 [Penicillium oxalicum 114-2]
PDE_00503	702	179.133	83.6867	-1.09796	Down	0.866035	-	-	-	-	gi|525579319|gb|EPS25569.1|/4.168e-70/hypothetical protein PDE_00503 [Penicillium oxalicum 114-2]
PDE_00508	1530	3300.59	1520.92	-1.11778	Down	0.888349	-	-	-	-	gi|525579324|gb|EPS25574.1|/0/hypothetical protein PDE_00508 [Penicillium oxalicum 114-2]
PDE_00509	1716	3744.95	1451.48	-1.36742	Down	0.916803	-	-	-	-	gi|525579325|gb|EPS25575.1|/2.07098e-147/hypothetical protein PDE_00509 [Penicillium oxalicum 114-2]
PDE_00543	1728	14.3867	40.0567	1.47731	Up	0.829973	K00107|1|0.0|861|pcs:Pc16g13180|D-arabinono-1,4-lactone oxidase [EC:1.1.3.37]	-	GO:0016899//oxidoreductase activity, acting on the CH-OH group of donors, oxygen as acceptor;GO:0000166//nucleotide binding;GO:0016616//oxidoreductase activity, acting on the CH-OH group of donors, NAD or NADP as acceptor	GO:0044710	gi|525579359|gb|EPS25609.1|/0/hypothetical protein PDE_00543 [Penicillium oxalicum 114-2]
PDE_00572	306	66.34	202.233	1.60807	Up	0.918236	-	-	-	-	gi|525579388|gb|EPS25638.1|/2.03741e-36/hypothetical protein PDE_00572 [Penicillium oxalicum 114-2]
PDE_00624	2394	378.593	115.18	-1.71676	Down	0.932668	K03695|1|0.0|1296|afv:AFLA_068370|ATP-dependent Clp protease ATP-binding subunit ClpB	-	GO:0032550;GO:0016462//pyrophosphatase activity	GO:0050896//response to stimulus	gi|525579440|gb|EPS25690.1|/0/hypothetical protein PDE_00624 [Penicillium oxalicum 114-2]
PDE_00646	2198	15.1467	57.15	1.91575	Up	0.884425	K00276|1|0.0|819|ang:ANI_1_3000024|primary-amine oxidase [EC:1.4.3.21]	-	GO:0046914//transition metal ion binding;GO:0016641//oxidoreductase activity, acting on the CH-NH2 group of donors, oxygen as acceptor;GO:0048037//cofactor binding;GO:0016829//lyase activity	GO:0044710;GO:1901564	gi|525579462|gb|EPS25712.1|/0/hypothetical protein PDE_00646 [Penicillium oxalicum 114-2]
PDE_00651	2232	4.73333	32.2567	2.76867	Up	0.865029	K13172|1|1e-07|59.3|pgr:PGTG_15093|serine/arginine repetitive matrix protein 2	-	-	-	gi|525579467|gb|EPS25717.1|/0/hypothetical protein PDE_00651 [Penicillium oxalicum 114-2]
PDE_00700	633	27.3433	66.4467	1.28101	Up	0.850136	-	-	-	-	gi|525579514|gb|EPS25764.1|/1.07024e-38/hypothetical protein PDE_00700 [Penicillium oxalicum 114-2]
PDE_00708	1526	13.22	33.8633	1.357	Up	0.805749	K11566|1|9e-141|404|pcs:Pc13g12870|DASH complex subunit ASK1	GO:0043234//protein complex;GO:0043232;GO:0044446	-	-	gi|525579522|gb|EPS25772.1|/0/hypothetical protein PDE_00708 [Penicillium oxalicum 114-2]
PDE_00709	1343	17.3033	93.57	2.435	Up	0.923763	K00480|1|5e-06|53.1|bcom:BAUCODRAFT_343349|salicylate hydroxylase [EC:1.14.13.1]	-	-	-	gi|525579523|gb|EPS25773.1|/0/hypothetical protein PDE_00709 [Penicillium oxalicum 114-2]
PDE_00710	914	2763.95	739.237	-1.90262	Down	0.948277	-	GO:0031224//intrinsic component of membrane	-	-	gi|525579524|gb|EPS25774.1|/2.74673e-123/hypothetical protein PDE_00710 [Penicillium oxalicum 114-2]
PDE_00720	948	13.3133	36.5767	1.45805	Up	0.820624	K20368|1|2e-78|292|cmt:CCM_06011|protein cornichon;K12618|2|3e-53|209|ani:AN8185.2|5'-3' exoribonuclease 1 [EC:3.1.13.-]	-	-	-	gi|525579534|gb|EPS25784.1|/0/hypothetical protein PDE_00720 [Penicillium oxalicum 114-2]
PDE_00742	303	132.703	64.17	-1.04823	Down	0.849147	-	-	-	-	gi|525579556|gb|EPS25806.1|/9.72927e-52/hypothetical protein PDE_00742 [Penicillium oxalicum 114-2]
PDE_00772	336	316.573	145.543	-1.12109	Down	0.877823	-	-	-	-	gi|525579586|gb|EPS25836.1|/8.27959e-59/hypothetical protein PDE_00772 [Penicillium oxalicum 114-2]
PDE_00773	171	395.38	130.307	-1.60133	Down	0.926953	-	-	-	-	gi|525579587|gb|EPS25837.1|/1.51538e-15/hypothetical protein PDE_00773 [Penicillium oxalicum 114-2]
PDE_00815	2880	55.9933	24.3733	-1.19995	Down	0.828659	-	-	-	-	gi|525579629|gb|EPS25879.1|/0/hypothetical protein PDE_00815 [Penicillium oxalicum 114-2]
PDE_00830	1926	77.1867	8.35667	-3.20735	Down	0.927277	K16261|1|5e-153|385|pfj:MYCFIDRAFT_190787|yeast amino acid transporter	GO:0016020//membrane	-	GO:0044763;GO:0006865//amino acid transport	gi|525579644|gb|EPS25894.1|/0/hypothetical protein PDE_00830 [Penicillium oxalicum 114-2]
PDE_00897	1653	354.31	837.16	1.24049	Up	0.90116	-	-	-	-	gi|525579711|gb|EPS25961.1|/1.96223e-137/hypothetical protein PDE_00897 [Penicillium oxalicum 114-2]
PDE_00923	1391	10.41	63.1867	2.60165	Up	0.910099	K03843|1|9e-74|228|bfu:BC1G_04975|alpha-1,3/alpha-1,6-mannosyltransferase [EC:2.4.1.132 2.4.1.257]	-	-	-	gi|525579737|gb|EPS25987.1|/4.77929e-153/hypothetical protein PDE_00923 [Penicillium oxalicum 114-2]
PDE_01017	967	17.83	42.6633	1.25869	Up	0.815029	K01867|1|7e-22|105|ttt:THITE_2155551|tryptophanyl-tRNA synthetase [EC:6.1.1.2]	-	-	-	gi|525579831|gb|EPS26081.1|/9.848e-66/hypothetical protein PDE_01017 [Penicillium oxalicum 114-2]
PDE_01022	2137	14.5467	59.8967	2.04179	Up	0.892596	-	-	-	-	gi|525579836|gb|EPS26086.1|/0/hypothetical protein PDE_01022 [Penicillium oxalicum 114-2]
PDE_01066	1307	2.71667	23.1667	3.09214	Up	0.840959	K14133|1|3e-165|541|pcs:Pc21g15430|cyclic dipeptide N-dimethylallyltransferase [EC:2.5.1.-]	-	GO:0016765//transferase activity, transferring alkyl or aryl (other than methyl) groups	GO:1901564	gi|525579880|gb|EPS26130.1|/0/hypothetical protein PDE_01066 [Penicillium oxalicum 114-2]
PDE_01090	749	201.993	56.5433	-1.83688	Down	0.928608	-	GO:0044424	-	GO:0006412//translation	gi|169776981|ref|XP_001822956.1|/3.33296e-83/Hsp70 nucleotide exchange factor fes1 [Aspergillus oryzae RIB40]
PDE_01096	987	50.7633	118.037	1.21738	Up	0.870181	-	-	-	-	gi|525579910|gb|EPS26160.1|/2.07664e-151/hypothetical protein PDE_01096 [Penicillium oxalicum 114-2]
PDE_01106	4171	36.1867	72.47	1.00193	Up	0.81392	K11361|1|7e-06|54.7|hir:HETIRDRAFT_460134|transcription factor SPT20;K05747|2|9e-06|54.3|abv:AGABI2DRAFT153764|Wiskott-Aldrich syndrome protein	-	-	-	gi|525579920|gb|EPS26170.1|/0/hypothetical protein PDE_01106 [Penicillium oxalicum 114-2]
PDE_01160	1989	32.6567	66.21	1.01967	Up	0.811583	K11322|1|0.0|392|afv:AFLA_055490|enhancer of polycomb-like protein	GO:0035267//NuA4 histone acetyltransferase complex	-	-	gi|525579974|gb|EPS26224.1|/0/hypothetical protein PDE_01160 [Penicillium oxalicum 114-2]
PDE_01187	1614	336.123	134.22	-1.32439	Down	0.902303	K08165|1|1e-72|275|kaf:KAFR_0B03930|MFS transporter, DHA2 family, multidrug resistance protein	GO:0031224//intrinsic component of membrane	-	GO:0044763	gi|525580001|gb|EPS26251.1|/0/hypothetical protein PDE_01187 [Penicillium oxalicum 114-2]
PDE_01192	1008	114.437	41.27	-1.47138	Down	0.891931	-	-	-	-	gi|525580006|gb|EPS26256.1|/1.48656e-160/hypothetical protein PDE_01192 [Penicillium oxalicum 114-2]
PDE_01194	848	2715.72	952.557	-1.51146	Down	0.928199	K00799|1|3e-30|79.0|ppl:POSPLDRAFT_90645|glutathione S-transferase [EC:2.5.1.18]	-	GO:0003824//catalytic activity	-	gi|525580008|gb|EPS26258.1|/2.72116e-120/hypothetical protein PDE_01194 [Penicillium oxalicum 114-2]
PDE_01195	2067	40.3	5.79333	-2.79831	Down	0.883982	-	-	-	-	gi|525580009|gb|EPS26259.1|/0/hypothetical protein PDE_01195 [Penicillium oxalicum 114-2]
PDE_01196	2506	44.52	18.66	-1.2545	Down	0.817758	K00573|1|2e-09|65.9|wic:J056_003711|protein-L-isoaspartate(D-aspartate) O-methyltransferase [EC:2.1.1.77]	-	-	GO:0006366//transcription from RNA polymerase II promoter	gi|525580010|gb|EPS26260.1|/0/hypothetical protein PDE_01196 [Penicillium oxalicum 114-2]
PDE_01225	905	32.33	99.9233	1.62795	Up	0.899898	K20185|1|2e-06|53.9|ure:UREG_06512|biogenesis of lysosome-related organelles complex 1 subunit 1	-	-	-	gi|525580039|gb|EPS26289.1|/2.56599e-139/hypothetical protein PDE_01225 [Penicillium oxalicum 114-2]
PDE_01253	450	17.3967	40.69	1.22586	Up	0.80766	-	-	-	-	gi|525580067|gb|EPS26317.1|/2.55479e-76/hypothetical protein PDE_01253 [Penicillium oxalicum 114-2]
PDE_01285	1516	23.3967	55.0767	1.23514	Up	0.831849	K01487|1|8e-22|105|tmn:UCRPA7_6806|guanine deaminase [EC:3.5.4.3]	-	GO:0016787//hydrolase activity	-	gi|525580099|gb|EPS26349.1|/0/hypothetical protein PDE_01285 [Penicillium oxalicum 114-2]
PDE_01310	1133	21.6667	4.02333	-2.42901	Down	0.818628	-	-	-	-	gi|525580124|gb|EPS26374.1|/2.09407e-176/hypothetical protein PDE_01310 [Penicillium oxalicum 114-2]
PDE_01334	1545	105.377	51.07	-1.04501	Down	0.841061	-	-	-	-	gi|525580148|gb|EPS26398.1|/0/hypothetical protein PDE_01334 [Penicillium oxalicum 114-2]
PDE_01350	1734	89.2667	188.307	1.07689	Up	0.864517	K19564|1|6e-68|259|pic:PICST_41725|choline transport protein	GO:0031224//intrinsic component of membrane	GO:0046943//carboxylic acid transmembrane transporter activity	GO:0044763;GO:0006865//amino acid transport	gi|525580164|gb|EPS26414.1|/0/hypothetical protein PDE_01350 [Penicillium oxalicum 114-2]
PDE_01357	1221	402.247	170.897	-1.23496	Down	0.894865	-	-	-	-	gi|525580171|gb|EPS26421.1|/0/hypothetical protein PDE_01357 [Penicillium oxalicum 114-2]
PDE_01362	372	108.73	256.543	1.23845	Up	0.890566	-	-	-	-	gi|525580176|gb|EPS26426.1|/3.15566e-58/hypothetical protein PDE_01362 [Penicillium oxalicum 114-2]
PDE_01371	1938	20.04	70.27	1.81003	Up	0.892733	K12604|1|1e-104|381|aor:AOR_1_978154|CCR4-NOT transcription complex subunit 1;K10256|2|7e-77|289|pno:SNOG_01362|omega-6 fatty acid desaturase / acyl-lipid omega-6 desaturase (Delta-12 desaturase) [EC:1.14.19.6 1.14.19.22];K11230|3|2e-75|284|ani:AN1180.2|mitogen-activated protein kinase kinase kinase [EC:2.7.11.25];K08157|4|4e-71|270|bze:COCCADRAFT_31089|MFS transporter, DHA1 family, multidrug res…	-	-	-	gi|525580184|gb|EPS26434.1|/0/hypothetical protein PDE_01371 [Penicillium oxalicum 114-2]
PDE_01380	869	435.12	201.68	-1.10935	Down	0.879751	-	-	-	-	gi|525580193|gb|EPS26443.1|/3.45702e-80/hypothetical protein PDE_01380 [Penicillium oxalicum 114-2]
PDE_01381	1738	54.7733	26.3867	-1.05366	Down	0.804998	K01061|1|1e-35|151|pno:SNOG_04615|carboxymethylenebutenolidase [EC:3.1.1.45]	-	-	-	gi|525580194|gb|EPS26444.1|/0/hypothetical protein PDE_01381 [Penicillium oxalicum 114-2]
PDE_01391	1092	8.78	26.3267	1.58423	Up	0.800819	K01068|1|7e-42|171|aor:AOR_1_2070174|acyl-coenzyme A thioesterase 1/2/4 [EC:3.1.2.2];K11992|3|1e-19|98.2|abv:AGABI2DRAFT189998|acyl-CoA thioesterase 8 [EC:3.1.2.27]	-	-	-	gi|525580204|gb|EPS26454.1|/2.88069e-144/hypothetical protein PDE_01391 [Penicillium oxalicum 114-2]
PDE_01404	2422	6.08667	30.36	2.31845	Up	0.849386	K03781|1|0.0|601|pcs:Pc16g11860|catalase [EC:1.11.1.6]	-	GO:0005488//binding;GO:0004601//peroxidase activity	GO:0006950//response to stress;GO:0008152//metabolic process	gi|525580217|gb|EPS26467.1|/0/hypothetical protein PDE_01404 [Penicillium oxalicum 114-2]
PDE_01418	1454	20.75	67.8767	1.7098	Up	0.886063	K14338|1|6e-74|256|afm:AFUA_3G09220|cytochrome P450 / NADPH-cytochrome P450 reductase [EC:1.14.14.1 1.6.2.4]	-	GO:0046914//transition metal ion binding;GO:0016491//oxidoreductase activity;GO:0046906//tetrapyrrole binding	GO:0044710	gi|525580231|gb|EPS26481.1|/0/hypothetical protein PDE_01418 [Penicillium oxalicum 114-2]
PDE_01461	3463	15.3733	91.1	2.56702	Up	0.925571	K14554|1|0.0|812|pcs:Pc14g00830|U3 small nucleolar RNA-associated protein 21	GO:0030684//preribosome	-	GO:0042254//ribosome biogenesis	gi|525580274|gb|EPS26524.1|/0/hypothetical protein PDE_01461 [Penicillium oxalicum 114-2]
PDE_01478	282	96.39	33.5467	-1.52271	Down	0.89031	-	-	-	-	gi|525580291|gb|EPS26541.1|/5.08774e-48/hypothetical protein PDE_01478 [Penicillium oxalicum 114-2]
PDE_01481	2400	162.177	449.717	1.47145	Up	0.91723	K01007|1|0.0|1193|ttt:THITE_2050481|pyruvate, water dikinase [EC:2.7.9.2]	-	GO:0016301//kinase activity;GO:0032550	GO:0006796//phosphate-containing compound metabolic process;GO:0032787//monocarboxylic acid metabolic process	gi|525580294|gb|EPS26544.1|/0/hypothetical protein PDE_01481 [Penicillium oxalicum 114-2]
PDE_01482	1069	83.57	210.673	1.33395	Up	0.896554	K00016|1|9e-85|242|mtm:MYCTH_38939|L-lactate dehydrogenase [EC:1.1.1.27]	-	GO:0016614//oxidoreductase activity, acting on CH-OH group of donors	GO:0005975//carbohydrate metabolic process	gi|525580295|gb|EPS26545.1|/2.42196e-151/hypothetical protein PDE_01482 [Penicillium oxalicum 114-2]
PDE_01526	590	18.4333	61.5467	1.73936	Up	0.881576	-	-	-	-	gi|525580339|gb|EPS26589.1|/1.84568e-09/hypothetical protein PDE_01526 [Penicillium oxalicum 114-2]
PDE_01535	318	477.403	69.59	-2.77826	Down	0.958291	-	-	-	-	gi|525580348|gb|EPS26598.1|/7.15446e-42/hypothetical protein PDE_01535 [Penicillium oxalicum 114-2]
PDE_01536	1096	450.07	68.0967	-2.72449	Down	0.957421	-	-	-	GO:0006351//transcription, DNA-templated	gi|525580349|gb|EPS26599.1|/1.49982e-108/hypothetical protein PDE_01536 [Penicillium oxalicum 114-2]
PDE_01555	2049	31.44	76.5367	1.28355	Up	0.858359	-	-	-	-	gi|525580367|gb|EPS26617.1|/0/hypothetical protein PDE_01555 [Penicillium oxalicum 114-2]
PDE_01561	1290	112.483	51.1333	-1.13738	Down	0.858512	K11268|1|4e-160|565|pcs:Pc20g07980|N-acetyltransferase [EC:2.3.1.-]	-	-	-	gi|525580373|gb|EPS26623.1|/0/hypothetical protein PDE_01561 [Penicillium oxalicum 114-2]
PDE_01573	1487	108.557	251.32	1.21108	Up	0.886762	K01183|1|1e-135|460|nfi:NFIA_055480|chitinase [EC:3.2.1.14]	-	GO:0004553//hydrolase activity, hydrolyzing O-glycosyl compounds	GO:0009056//catabolic process;GO:0043170	gi|525580385|gb|EPS26635.1|/0/putative chitinase [Penicillium oxalicum 114-2]
PDE_01602	1206	24.3033	51.6033	1.08631	Up	0.808871	K01230|1|8e-19|95.5|aje:HCAG_01179|mannosyl-oligosaccharide alpha-1,2-mannosidase [EC:3.2.1.113]	-	-	-	gi|525580414|gb|EPS26664.1|/4.98354e-119/hypothetical protein PDE_01602 [Penicillium oxalicum 114-2]
PDE_01662	765	3.45333	23.3667	2.75839	Up	0.835824	K03145|1|4e-22|105|ani:AN4861.2|transcription elongation factor S-II	-	-	-	gi|525580474|gb|EPS26724.1|/7.91833e-96/hypothetical protein PDE_01662 [Penicillium oxalicum 114-2]
PDE_01689	3673	102.867	43.2233	-1.25089	Down	0.868782	K14338|1|0.0|708|pcs:Pc20g04310|cytochrome P450 / NADPH-cytochrome P450 reductase [EC:1.14.14.1 1.6.2.4]	-	GO:0046914//transition metal ion binding;GO:0016712//oxidoreductase activity, acting on paired donors, with incorporation or reduction of molecular oxygen, reduced flavin or flavoprotein as one donor, and incorporation of one atom of oxygen;GO:0016653//oxidoreductase activity, acting on NAD(P)H, heme protein as acceptor;GO:0032553//ribonucleotide binding;GO:0046906//tetrapyrrole binding	GO:0044710	gi|525580500|gb|EPS26750.1|/0/hypothetical protein PDE_01689 [Penicillium oxalicum 114-2]
PDE_01734	1228	55.44	270.047	2.28421	Up	0.945292	K00002|1|9e-148|395|ani:AN3030.2|alcohol dehydrogenase (NADP+) [EC:1.1.1.2]	-	GO:0046872//metal ion binding	-	gi|525580545|gb|EPS26795.1|/0/hypothetical protein PDE_01734 [Penicillium oxalicum 114-2]
PDE_01751	1683	46.14	125.35	1.44187	Up	0.892921	-	-	GO:0004497//monooxygenase activity;GO:0000166//nucleotide binding	-	gi|525580562|gb|EPS26812.1|/0/hypothetical protein PDE_01751 [Penicillium oxalicum 114-2]
PDE_01752	968	105.413	41.9733	-1.32851	Down	0.877653	K06911|1|2e-136|290|pcs:Pc13g13510|uncharacterized protein	-	-	-	gi|525580563|gb|EPS26813.1|/4.37924e-160/hypothetical protein PDE_01752 [Penicillium oxalicum 114-2]
PDE_01767	551	84.1333	276.667	1.7174	Up	0.929154	-	-	-	-	gi|525580578|gb|EPS26828.1|/3.30454e-60/hypothetical protein PDE_01767 [Penicillium oxalicum 114-2]
PDE_01803	843	46.29	11.53	-2.00531	Down	0.874292	K10253|1|8e-77|175|ang:ANI_1_3304024|DOPA 4,5-dioxygenase [EC:1.14.99.-]	-	-	-	gi|525580613|gb|EPS26863.1|/3.73319e-90/hypothetical protein PDE_01803 [Penicillium oxalicum 114-2]
PDE_01833	228	29.2567	98.6233	1.75316	Up	0.905374	-	-	-	-	gi|525580643|gb|EPS26893.1|/2.24401e-19/hypothetical protein PDE_01833 [Penicillium oxalicum 114-2]
PDE_01834	1858	27.7567	70.4233	1.34322	Up	0.859348	K00993|1|1e-148|527|pcs:Pc20g03110|ethanolaminephosphotransferase [EC:2.7.8.1]	-	-	-	gi|525580644|gb|EPS26894.1|/0/hypothetical protein PDE_01834 [Penicillium oxalicum 114-2]
PDE_01836	1273	70.3167	160.827	1.19357	Up	0.875469	-	-	-	-	gi|859264767|emb|CEJ57192.1|/0/Putative NIPSNAP family protein [Penicillium brasilianum]
PDE_01845	243	22.0433	54.2067	1.29813	Up	0.837683	-	-	-	-	gi|525580655|gb|EPS26905.1|/2.44501e-26/hypothetical protein PDE_01845 [Penicillium oxalicum 114-2]
PDE_01874	4086	19.9367	46.2333	1.21351	Up	0.816377	K14289|1|0.0|1040|nfi:NFIA_068340|exportin-5	-	-	-	gi|525580684|gb|EPS26934.1|/0/hypothetical protein PDE_01874 [Penicillium oxalicum 114-2]
PDE_01913	1970	215.093	60.9467	-1.81934	Down	0.929017	K10866|1|3e-115|338|nhe:NECHADRAFT_65858|DNA repair protein RAD50 [EC:3.6.-.-];K13095|3|2e-72|274|fgr:FGSG_02080|splicing factor 1;K01952|5|1e-19|99.0|pno:SNOG_10851|phosphoribosylformylglycinamidine synthase [EC:6.3.5.3]	-	-	-	gi|525580723|gb|EPS26973.1|/0/hypothetical protein PDE_01913 [Penicillium oxalicum 114-2]
PDE_01916	2924	25.2033	5.91333	-2.09157	Down	0.824889	K14950|1|3e-11|72.0|cput:CONPUDRAFT_91722|cation-transporting ATPase 13A1 [EC:3.6.3.-]	-	-	-	gi|700448123|gb|KGO38408.1|/0/Oligopeptide transporter OPT superfamily [Penicillium expansum]
PDE_01929	902	160.573	74.6933	-1.10418	Down	0.863425	-	-	-	-	gi|525580738|gb|EPS26988.1|/2.88206e-36/hypothetical protein PDE_01929 [Penicillium oxalicum 114-2]
PDE_01955	1804	155.103	63.9167	-1.27897	Down	0.884937	K17800|1|0.0|503|pcs:Pc20g07060|LETM1 and EF-hand domain-containing protein 1, mitochondrial	-	-	-	gi|525580764|gb|EPS27014.1|/0/hypothetical protein PDE_01955 [Penicillium oxalicum 114-2]
PDE_01957	1575	70.4033	23.0133	-1.61317	Down	0.882361	-	-	-	-	gi|525580766|gb|EPS27016.1|/0/hypothetical protein PDE_01957 [Penicillium oxalicum 114-2]
PDE_01971	2589	119.047	266.553	1.1629	Up	0.881235	-	-	-	-	gi|525580780|gb|EPS27030.1|/0/hypothetical protein PDE_01971 [Penicillium oxalicum 114-2]
PDE_02047	2008	81.8033	34.3833	-1.25045	Down	0.858257	-	-	-	-	gi|525580856|gb|EPS27106.1|/0/hypothetical protein PDE_02047 [Penicillium oxalicum 114-2]
PDE_02070	638	744.253	236.193	-1.65583	Down	0.93596	K12562|1|2e-27|122|cthr:CTHT_0051240|amphiphysin;K01580|2|2e-09|62.8|mlr:MELLADRAFT_116911|glutamate decarboxylase [EC:4.1.1.15]	-	-	-	gi|525580878|gb|EPS27128.1|/1.17752e-85/hypothetical protein PDE_02070 [Penicillium oxalicum 114-2]
PDE_02071	1571	183.277	76.2267	-1.26566	Down	0.888229	K00463|1|0.0|590|pcs:Pc13g15680|indoleamine 2,3-dioxygenase [EC:1.13.11.52]	-	GO:0016701//oxidoreductase activity, acting on single donors with incorporation of molecular oxygen;GO:0046906//tetrapyrrole binding	-	gi|525580879|gb|EPS27129.1|/0/hypothetical protein PDE_02071 [Penicillium oxalicum 114-2]
PDE_02076	1423	376.65	122.627	-1.61895	Down	0.927653	K12562|1|1e-150|437|pcs:Pc13g15710|amphiphysin	-	-	-	gi|525580884|gb|EPS27134.1|/3.13113e-178/hypothetical protein PDE_02076 [Penicillium oxalicum 114-2]
PDE_02091	1272	1360.35	554.973	-1.29349	Down	0.908274	K00053|1|0.0|689|pcs:Pc13g15810|ketol-acid reductoisomerase [EC:1.1.1.86]	-	GO:0016616//oxidoreductase activity, acting on the CH-OH group of donors, NAD or NADP as acceptor;GO:0048037//cofactor binding	GO:0008652//cellular amino acid biosynthetic process	gi|525580898|gb|EPS27148.1|/0/hypothetical protein PDE_02091 [Penicillium oxalicum 114-2]
PDE_02101	1073	19.21	43.6267	1.18335	Up	0.807762	K01181|1|7e-96|223|afm:AFUA_3G00470|endo-1,4-beta-xylanase [EC:3.2.1.8]	-	GO:0004553//hydrolase activity, hydrolyzing O-glycosyl compounds;GO:0030247//polysaccharide binding	GO:0000272//polysaccharide catabolic process	gi|667467217|sp|E7EF85.1|XYNB_PENOX/6.25426e-118/RecName: Full=Endo-1,4-beta-xylanase B; Short=Xylanase B; AltName: Full=1,4-beta-D-xylan xylanohydrolase B; Flags: Precursor
PDE_02130	4806	28.5133	65.1467	1.19205	Up	0.83857	K02021|1|5e-20|75.9|scm:SCHCODRAFT_71878|putative ABC transport system ATP-binding protein;K05658|3|5e-19|75.9|smp:SMAC_02009|ATP-binding cassette, subfamily B (MDR/TAP), member 1 [EC:3.6.3.44]	-	-	-	gi|525580937|gb|EPS27187.1|/0/hypothetical protein PDE_02130 [Penicillium oxalicum 114-2]
PDE_02135	4846	2.23	17.5733	2.97827	Up	0.807097	K00667|1|0.0|1402|afv:AFLA_038640|fatty acid synthase subunit alpha, fungi type [EC:2.3.1.86]	-	GO:0003824//catalytic activity	-	gi|525580942|gb|EPS27192.1|/0/hypothetical protein PDE_02135 [Penicillium oxalicum 114-2]
PDE_02136	1077	14.4333	48.0067	1.73383	Up	0.864654	-	-	-	-	gi|525580943|gb|EPS27193.1|/5.09912e-170/hypothetical protein PDE_02136 [Penicillium oxalicum 114-2]
PDE_02180	3216	9.48667	36.6233	1.94879	Up	0.852593	-	-	-	-	gi|525580987|gb|EPS27237.1|/0/hypothetical protein PDE_02180 [Penicillium oxalicum 114-2]
PDE_02193	1292	45.2033	20.2633	-1.15756	Down	0.807711	K19245|1|1e-169|556|ang:ANI_1_186064|sulfonate dioxygenase [EC:1.14.11.-]	-	GO:0016701//oxidoreductase activity, acting on single donors with incorporation of molecular oxygen;GO:0016706//oxidoreductase activity, acting on paired donors, with incorporation or reduction of molecular oxygen, 2-oxoglutarate as one donor, and incorporation of one atom each of oxygen into both donors	GO:0044710	gi|525581000|gb|EPS27250.1|/0/hypothetical protein PDE_02193 [Penicillium oxalicum 114-2]
PDE_02263	192	467.267	157.013	-1.57336	Down	0.926544	-	-	-	-	gi|525581070|gb|EPS27320.1|/4.77263e-30/hypothetical protein PDE_02263 [Penicillium oxalicum 114-2]
PDE_02376	690	473.07	110.197	-2.10197	Down	0.948396	-	-	-	-	gi|525581183|gb|EPS27433.1|/1.30817e-88/hypothetical protein PDE_02376 [Penicillium oxalicum 114-2]
PDE_02379	1908	2820.46	1152.6	-1.29104	Down	0.909451	K03283|1|0.0|1039|pcs:Pc22g11240|heat shock 70kDa protein 1/8	-	GO:0032550	GO:0050896//response to stimulus	gi|525581186|gb|EPS27436.1|/0/hypothetical protein PDE_02379 [Penicillium oxalicum 114-2]
PDE_02380	2415	21.7567	82.2433	1.91844	Up	0.904759	-	-	-	GO:0044763	gi|525581187|gb|EPS27437.1|/0/hypothetical protein PDE_02380 [Penicillium oxalicum 114-2]
PDE_02405	841	53.99	21.7267	-1.31323	Down	0.838639	-	-	-	-	gi|525581212|gb|EPS27462.1|/7.93118e-119/hypothetical protein PDE_02405 [Penicillium oxalicum 114-2]
PDE_02434	1000	43.05	11.4133	-1.91529	Down	0.863596	K00799|1|9e-113|407|pcs:Pc22g11650|glutathione S-transferase [EC:2.5.1.18]	-	GO:0003824//catalytic activity	-	gi|525581241|gb|EPS27491.1|/2.87118e-140/hypothetical protein PDE_02434 [Penicillium oxalicum 114-2]
PDE_02495	219	3.06667	18.0467	2.55699	Up	0.800716	-	-	-	-	gi|525581302|gb|EPS27552.1|/2.33924e-16/hypothetical protein PDE_02495 [Penicillium oxalicum 114-2]
PDE_02505	780	1999.52	475.25	-2.0729	Down	0.9529	K13993|1|2e-09|63.5|nfi:NFIA_077000|HSP20 family protein	-	-	-	gi|525581312|gb|EPS27562.1|/3.22537e-108/hypothetical protein PDE_02505 [Penicillium oxalicum 114-2]
PDE_02525	552	56.2567	116.123	1.04556	Up	0.844985	-	-	-	-	gi|525581332|gb|EPS27582.1|/6.4746e-32/hypothetical protein PDE_02525 [Penicillium oxalicum 114-2]
PDE_02536	781	135.91	283.473	1.06056	Up	0.866786	-	-	-	-	gi|525581343|gb|EPS27593.1|/3.93738e-28/hypothetical protein PDE_02536 [Penicillium oxalicum 114-2]
PDE_02607	1667	23.6267	54.87	1.2156	Up	0.829393	K18703|1|0.0|319|pcs:Pc13g02780|succinate---hydroxymethylglutarate CoA-transferase [EC:2.8.3.13]	-	GO:0003824//catalytic activity	-	gi|525581413|gb|EPS27663.1|/0/hypothetical protein PDE_02607 [Penicillium oxalicum 114-2]
PDE_02650	644	4425.75	1997.35	-1.14783	Down	0.893091	-	-	-	-	gi|525581456|gb|EPS27706.1|/3.77994e-19/hypothetical protein PDE_02650 [Penicillium oxalicum 114-2]
PDE_02652	941	23.1433	3.64667	-2.66595	Down	0.83318	-	-	-	-	gi|525581458|gb|EPS27708.1|/5.58234e-42/hypothetical protein PDE_02652 [Penicillium oxalicum 114-2]
PDE_02653	1344	13.95	35.44	1.34511	Up	0.808461	K00565|1|3e-15|83.6|wic:J056_000129|mRNA (guanine-N7-)-methyltransferase [EC:2.1.1.56]	-	-	-	gi|525581459|gb|EPS27709.1|/0/hypothetical protein PDE_02653 [Penicillium oxalicum 114-2]
PDE_02656	1771	14.59	67.39	2.20755	Up	0.904521	K00493|1|6e-82|305|pic:PICST_35590|unspecific monooxygenase [EC:1.14.14.1];K15388|2|4e-62|239|afv:AFLA_066930|cytochrome P450 monooxygenase	-	GO:0046872//metal ion binding;GO:0016491//oxidoreductase activity	-	gi|525581462|gb|EPS27712.1|/0/hypothetical protein PDE_02656 [Penicillium oxalicum 114-2]
PDE_02671	1441	71.3	170.797	1.26031	Up	0.8855	-	-	-	-	gi|525581477|gb|EPS27727.1|/3.95792e-174/hypothetical protein PDE_02671 [Penicillium oxalicum 114-2]
PDE_02703	312	1042.01	350.773	-1.57075	Down	0.931372	-	-	-	-	gi|525581509|gb|EPS27759.1|/2.3029e-56/hypothetical protein PDE_02703 [Penicillium oxalicum 114-2]
PDE_02704	1659	434.593	184.183	-1.23852	Down	0.896503	K09529|1|3e-13|77.4|spo:SPAC1071.09c|DnaJ homolog subfamily C member 9	-	-	-	gi|525581510|gb|EPS27760.1|/0/hypothetical protein PDE_02704 [Penicillium oxalicum 114-2]
PDE_02730	1350	24.4967	54.9367	1.16518	Up	0.823388	-	-	-	GO:0009636//response to toxic substance	gi|525581536|gb|EPS27786.1|/0/hypothetical protein PDE_02730 [Penicillium oxalicum 114-2]
PDE_02731	1332	9.71667	28.64	1.5595	Up	0.808171	-	-	-	-	gi|525581537|gb|EPS27787.1|/0/hypothetical protein PDE_02731 [Penicillium oxalicum 114-2]
PDE_02751	408	103.36	48.02	-1.10597	Down	0.850648	-	-	-	-	gi|525581557|gb|EPS27807.1|/1.51498e-60/hypothetical protein PDE_02751 [Penicillium oxalicum 114-2]
PDE_02766	429	70.02	159.227	1.18524	Up	0.875094	-	-	-	-	gi|525581572|gb|EPS27822.1|/3.53225e-65/hypothetical protein PDE_02766 [Penicillium oxalicum 114-2]
PDE_02802	1095	409.15	152.72	-1.42174	Down	0.912777	-	-	GO:0005488//binding	-	gi|525581608|gb|EPS27858.1|/4.19841e-141/hypothetical protein PDE_02802 [Penicillium oxalicum 114-2]
PDE_02823	1555	15.26	43.0933	1.49771	Up	0.838127	K14326|1|5e-18|93.2|ttt:THITE_130005|regulator of nonsense transcripts 1 [EC:3.6.4.-];K19619|2|1e-11|72.4|afv:AFLA_066970|tyrosyl-DNA phosphodiesterase 2 [EC:3.1.4.-];K06123|3|2e-07|57.8|cmt:CCM_02900|1-acylglycerone phosphate reductase [EC:1.1.1.101];K06110|4|1e-06|55.5|cthr:CTHT_0001930|exocyst complex component 3;K02920|5|5e-06|53.5|ani:AN4452.2|large subunit ribosomal protein L36e	-	-	-	gi|525581629|gb|EPS27879.1|/6.03572e-99/hypothetical protein PDE_02823 [Penicillium oxalicum 114-2]
PDE_02824	1632	26.8667	78.6233	1.54914	Up	0.883982	K17827|1|1e-35|151|nfi:NFIA_093730|fumitremorgin C synthase [EC:1.14.21.10];K10438|3|1e-31|138|pcs:Pc16g01770|3-hydroxyphenylacetate 6-hydroxylase [EC:1.14.13.63]	-	GO:0046914//transition metal ion binding;GO:0016491//oxidoreductase activity;GO:0046906//tetrapyrrole binding	GO:0044710	gi|525581630|gb|EPS27880.1|/0/hypothetical protein PDE_02824 [Penicillium oxalicum 114-2]
PDE_02828	273	58.5067	28.3433	-1.04559	Down	0.809127	-	-	-	-	gi|525581634|gb|EPS27884.1|/6.29611e-30/hypothetical protein PDE_02828 [Penicillium oxalicum 114-2]
PDE_02866	665	94.4267	35.7667	-1.40058	Down	0.879239	-	-	-	-	gi|525581672|gb|EPS27922.1|/9.89775e-35/hypothetical protein PDE_02866 [Penicillium oxalicum 114-2]
PDE_02867	974	282.837	74.64	-1.92195	Down	0.936626	-	-	-	-	gi|525581673|gb|EPS27923.1|/1.43726e-64/hypothetical protein PDE_02867 [Penicillium oxalicum 114-2]
PDE_02879	432	5.52	27.74	2.32923	Up	0.841215	-	-	-	-	gi|525581685|gb|EPS27935.1|/4.02042e-69/hypothetical protein PDE_02879 [Penicillium oxalicum 114-2]
PDE_02880	1287	181.587	542.043	1.57775	Up	0.929427	-	-	-	-	gi|525581686|gb|EPS27936.1|/2.50693e-177/hypothetical protein PDE_02880 [Penicillium oxalicum 114-2]
PDE_02883	1898	279.613	593.433	1.08565	Up	0.88016	-	-	-	-	gi|525581689|gb|EPS27939.1|/0/hypothetical protein PDE_02883 [Penicillium oxalicum 114-2]
PDE_02886	925	90.1333	184.723	1.03523	Up	0.855629	K18576|1|3e-44|179|afm:AFUA_1G04730|xyloglucan-specific endo-beta-1,4-glucanase [EC:3.2.1.151]	-	GO:0052736//beta-glucanase activity	GO:0005976//polysaccharide metabolic process	gi|525581692|gb|EPS27942.1|/3.05285e-69/putative endo-beta-1,4-glucanase [Penicillium oxalicum 114-2]
PDE_02940	1577	32.3233	11.2067	-1.52822	Down	0.816633	K00467|1|7e-132|341|afm:AFUA_4G07050|lactate 2-monooxygenase [EC:1.13.12.4];K11517|5|2e-39|93.2|pfj:MYCFIDRAFT_62645|(S)-2-hydroxy-acid oxidase [EC:1.1.3.15]	-	GO:0003824//catalytic activity;GO:0032553//ribonucleotide binding	GO:0044710	gi|525581745|gb|EPS27995.1|/0/hypothetical protein PDE_02940 [Penicillium oxalicum 114-2]
PDE_02957	2692	21.6667	73.9933	1.77192	Up	0.893756	K14708|1|0.0|1039|pcs:Pc16g10020|solute carrier family 26 (sodium-independent sulfate anion transporter), member 11	GO:0031224//intrinsic component of membrane	GO:0015291//secondary active transmembrane transporter activity;GO:0015103//inorganic anion transmembrane transporter activity	GO:0044763;GO:0015698//inorganic anion transport	gi|525581762|gb|EPS28012.1|/0/hypothetical protein PDE_02957 [Penicillium oxalicum 114-2]
PDE_03006	321	12.26	43.65	1.83202	Up	0.861088	-	-	-	-	gi|525581810|gb|EPS28060.1|/1.02562e-56/hypothetical protein PDE_03006 [Penicillium oxalicum 114-2]
PDE_03035	219	1534.07	422.683	-1.85972	Down	0.946179	-	-	-	-	gi|525581839|gb|EPS28089.1|/6.54657e-35/hypothetical protein PDE_03035 [Penicillium oxalicum 114-2]
PDE_03053	836	215.323	548.893	1.35002	Up	0.909894	K03809|1|3e-70|230|afm:AFUA_1G02820|NAD(P)H dehydrogenase (quinone) [EC:1.6.5.2]	GO:0044424	GO:0032553//ribonucleotide binding;GO:0003824//catalytic activity	GO:0044710;GO:0006351//transcription, DNA-templated	gi|525581857|gb|EPS28107.1|/2.20746e-87/hypothetical protein PDE_03053 [Penicillium oxalicum 114-2]
PDE_03055	1338	29.2433	71.05	1.28073	Up	0.853941	K01183|1|3e-154|359|pcs:Pc22g25160|chitinase [EC:3.2.1.14]	-	GO:0004553//hydrolase activity, hydrolyzing O-glycosyl compounds	GO:0044238//primary metabolic process;GO:0006026	gi|525581859|gb|EPS28109.1|/0/putative chitinase [Penicillium oxalicum 114-2]
PDE_03057	1092	44.03	105.91	1.26628	Up	0.872091	-	-	-	-	gi|525581861|gb|EPS28111.1|/4.43397e-153/hypothetical protein PDE_03057 [Penicillium oxalicum 114-2]
PDE_03064	1837	89.55	273.587	1.61123	Up	0.923371	K00121|1|8e-141|501|aje:HCAG_07206|S-(hydroxymethyl)glutathione dehydrogenase / alcohol dehydrogenase [EC:1.1.1.284 1.1.1.1]	-	GO:0046914//transition metal ion binding;GO:0036094//small molecule binding;GO:0016616//oxidoreductase activity, acting on the CH-OH group of donors, NAD or NADP as acceptor	GO:0006067//ethanol metabolic process	gi|632915373|gb|KDB14966.1|/1.72665e-154/glutathione-dependent formaldehyde dehydrogenase [Ustilaginoidea virens]
PDE_03076	1144	42.5067	16.56	-1.35999	Down	0.824991	K09561|1|1e-90|333|nfi:NFIA_086340|STIP1 homology and U-box containing protein 1 [EC:2.3.2.27]	-	-	-	gi|525581880|gb|EPS28130.1|/2.5199e-138/hypothetical protein PDE_03076 [Penicillium oxalicum 114-2]
PDE_03123	1555	26.58	4.57333	-2.53902	Down	0.843006	-	-	GO:0016741	GO:0008152//metabolic process	gi|557727562|dbj|GAD93868.1|/3.98712e-91/hypothetical protein CIMG_08185 [Byssochlamys spectabilis No. 5]
PDE_03149	498	18.49	42.7033	1.2076	Up	0.809468	-	-	-	-	gi|525581953|gb|EPS28203.1|/4.76972e-64/hypothetical protein PDE_03149 [Penicillium oxalicum 114-2]
PDE_03150	1114	24.57	98.6933	2.00605	Up	0.915387	K10251|1|1e-109|397|pcs:Pc15g00160|17beta-estradiol 17-dehydrogenase / very-long-chain 3-oxoacyl-CoA reductase [EC:1.1.1.62 1.1.1.330]	GO:0043231//intracellular membrane-bounded organelle;GO:0044425	GO:0036094//small molecule binding;GO:0003824//catalytic activity	GO:0006631//fatty acid metabolic process	gi|525581954|gb|EPS28204.1|/4.02221e-133/hypothetical protein PDE_03150 [Penicillium oxalicum 114-2]
PDE_03218	1338	138.073	51.4533	-1.4241	Down	0.894302	K01213|1|2e-109|230|ttt:THITE_122351|galacturan 1,4-alpha-galacturonidase [EC:3.2.1.67]	-	GO:0016798//hydrolase activity, acting on glycosyl bonds	GO:0008152//metabolic process	gi|525582022|gb|EPS28272.1|/4.78452e-170/putative polygalacturonase [Penicillium oxalicum 114-2]
PDE_03264	1940	243.107	106.183	-1.19503	Down	0.884971	K09043|1|1e-173|482|pcs:Pc20g15280|fungal AP-1-like factor	-	-	-	gi|525582068|gb|EPS28318.1|/0/hypothetical protein PDE_03264 [Penicillium oxalicum 114-2]
PDE_03288	1916	21.9833	68.63	1.64243	Up	0.882839	K18107|1|6e-98|172|pcs:Pc20g15580|L-glyceraldehyde reductase [EC:1.1.1.372]	-	-	-	gi|525582092|gb|EPS28342.1|/6.3171e-115/hypothetical protein PDE_03288 [Penicillium oxalicum 114-2]
PDE_03291	1859	386.777	149.917	-1.36734	Down	0.908001	-	-	-	-	gi|525582095|gb|EPS28345.1|/0/putative beta-1,3-glucanase [Penicillium oxalicum 114-2]
PDE_03292	873	203.847	51.4967	-1.98493	Down	0.933214	K08254|1|4e-35|149|shs:STEHIDRAFT_157470|glucan endo-1,3-alpha-glucosidase [EC:3.2.1.59]	-	GO:0097367//carbohydrate derivative binding	-	gi|525582096|gb|EPS28346.1|/1.6819e-159/chitin binding domain-containing protein [Penicillium oxalicum 114-2]
PDE_03321	653	27.7567	64.9133	1.22568	Up	0.842903	-	-	-	-	gi|525582125|gb|EPS28375.1|/1.2005e-69/hypothetical protein PDE_03321 [Penicillium oxalicum 114-2]
PDE_03329	3178	366.833	148.85	-1.30127	Down	0.901518	-	-	-	-	gi|525582133|gb|EPS28383.1|/0/hypothetical protein PDE_03329 [Penicillium oxalicum 114-2]
PDE_03335	243	436.853	191.897	-1.18682	Down	0.89072	-	-	-	-	gi|525582139|gb|EPS28389.1|/1.86342e-42/hypothetical protein PDE_03335 [Penicillium oxalicum 114-2]
PDE_03342	114	282.78	130.537	-1.11522	Down	0.876271	-	-	-	-	-
PDE_03343	276	86.5033	42.54	-1.02394	Down	0.826663	-	-	-	-	gi|525582147|gb|EPS28397.1|/3.10959e-37/hypothetical protein PDE_03343 [Penicillium oxalicum 114-2]
PDE_03363	465	45.5967	143.903	1.6581	Up	0.914142	-	-	-	-	gi|525582167|gb|EPS28417.1|/5.7949e-76/hypothetical protein PDE_03363 [Penicillium oxalicum 114-2]
PDE_03369	1164	17.5367	46.44	1.40499	Up	0.835653	K17647|1|1e-27|124|aor:AOR_1_2094|versiconal hemiacetal acetate reductase [EC:1.1.1.353];K15303|3|1e-20|101|dsq:DICSQDRAFT_109296|aflatoxin B1 aldehyde reductase	-	-	-	gi|525582173|gb|EPS28423.1|/0/hypothetical protein PDE_03369 [Penicillium oxalicum 114-2]
PDE_03386	265	361.47	64.28	-2.49143	Down	0.952184	-	-	-	-	gi|525582190|gb|EPS28440.1|/2.95373e-19/hypothetical protein PDE_03386 [Penicillium oxalicum 114-2]
PDE_03450	2554	36.2633	77.1567	1.08928	Up	0.835073	-	-	-	GO:0044765//single-organism transport	gi|525582254|gb|EPS28504.1|/0/hypothetical protein PDE_03450 [Penicillium oxalicum 114-2]
PDE_03484	814	4.52	313.627	6.11658	Up	0.981559	-	-	-	-	gi|525582288|gb|EPS28538.1|/2.6009e-63/hypothetical protein PDE_03484 [Penicillium oxalicum 114-2]
PDE_03492	492	26.65	3.29667	-3.01506	Down	0.852815	-	-	-	-	gi|525582296|gb|EPS28546.1|/7.94438e-93/hypothetical protein PDE_03492 [Penicillium oxalicum 114-2]
PDE_03508	276	282.34	140.573	-1.00611	Down	0.85725	-	-	-	-	gi|525582312|gb|EPS28562.1|/6.51404e-19/hypothetical protein PDE_03508 [Penicillium oxalicum 114-2]
PDE_03530	1737	20.3533	49.7467	1.28933	Up	0.83028	K08150|1|2e-50|201|fme:FOMMEDRAFT_141106|MFS transporter, SP family, solute carrier family 2 (myo-inositol transporter), member 13	GO:0031224//intrinsic component of membrane	GO:0022857//transmembrane transporter activity	GO:0044765//single-organism transport;GO:0044763	gi|525582334|gb|EPS28584.1|/0/hypothetical protein PDE_03530 [Penicillium oxalicum 114-2]
PDE_03625	658	48.87	21.47	-1.18663	Down	0.817929	-	-	-	-	gi|525582429|gb|EPS28679.1|/1.59561e-37/hypothetical protein PDE_03625 [Penicillium oxalicum 114-2]
PDE_03635	1224	21.2067	48.95	1.20679	Up	0.820215	K02835|1|3e-97|355|maw:MAC_02856|peptide chain release factor 1;K00276|3|3e-64|246|npa:UCRNP2_5899|primary-amine oxidase [EC:1.4.3.21];K17866|4|4e-38|159|pan:PODANSg1509|diphthamide biosynthesis protein 2;K11231|5|2e-29|130|mbe:MBM_09972|osomolarity two-component system, sensor histidine kinase SLN1 [EC:2.7.13.3]	GO:0031224//intrinsic component of membrane	-	GO:0044763	gi|525582439|gb|EPS28689.1|/0/hypothetical protein PDE_03635 [Penicillium oxalicum 114-2]
PDE_03636	2376	14.8833	36.63	1.29933	Up	0.806602	K01279|1|0.0|421|ssl:SS1G_07268|tripeptidyl-peptidase I [EC:3.4.14.9]	-	GO:0070011//peptidase activity, acting on L-amino acid peptides	-	gi|525582440|gb|EPS28690.1|/0/hypothetical protein PDE_03636 [Penicillium oxalicum 114-2]
PDE_03705	846	184.14	56.6533	-1.70057	Down	0.921358	-	-	-	-	gi|525582509|gb|EPS28759.1|/8.97109e-86/hypothetical protein PDE_03705 [Penicillium oxalicum 114-2]
PDE_03709	1140	42.3133	84.6933	1.00114	Up	0.822177	K17338|1|1e-15|85.1|mlr:MELLADRAFT_114893|receptor expression-enhancing protein 1/2/3/4	-	-	-	gi|525582513|gb|EPS28763.1|/4.88638e-142/hypothetical protein PDE_03709 [Penicillium oxalicum 114-2]
PDE_03711	1717	143.86	432.26	1.58723	Up	0.927482	K01179|1|1e-128|354|nfi:NFIA_085010|endoglucanase [EC:3.2.1.4]	-	-	-	gi|525582515|gb|EPS28765.1|/0/putative endo-beta-1,4-glucanase [Penicillium oxalicum 114-2]
PDE_03712	437	1006.08	378.823	-1.40915	Down	0.917844	-	-	-	-	gi|525582516|gb|EPS28766.1|/8.19063e-22/hypothetical protein PDE_03712 [Penicillium oxalicum 114-2]
PDE_03714	661	159.967	39.18	-2.02958	Down	0.930058	K09935|1|1e-53|180|aje:HCAG_05480|uncharacterized protein	-	-	-	gi|525582518|gb|EPS28768.1|/3.57034e-103/hypothetical protein PDE_03714 [Penicillium oxalicum 114-2]
PDE_03718	2914	62.25	151.087	1.27923	Up	0.884289	-	-	GO:0016301//kinase activity	GO:0009987//cellular process	gi|525582522|gb|EPS28772.1|/0/hypothetical protein PDE_03718 [Penicillium oxalicum 114-2]
PDE_03723	1926	125.013	252.087	1.01184	Up	0.855732	K14454|1|3e-141|503|pcs:Pc22g19440|aspartate aminotransferase, cytoplasmic [EC:2.6.1.1]	-	GO:0016769//transferase activity, transferring nitrogenous groups;GO:0043168//anion binding	GO:0019752//carboxylic acid metabolic process	gi|525582527|gb|EPS28777.1|/4.86802e-165/hypothetical protein PDE_03723 [Penicillium oxalicum 114-2]
PDE_03767	1151	246.893	99.6467	-1.30899	Down	0.897185	-	-	-	-	gi|525582571|gb|EPS28821.1|/4.36378e-114/hypothetical protein PDE_03767 [Penicillium oxalicum 114-2]
PDE_03776	309	26.56	5.34	-2.31434	Down	0.836711	-	-	-	-	gi|525582580|gb|EPS28830.1|/1.03642e-56/hypothetical protein PDE_03776 [Penicillium oxalicum 114-2]
PDE_03788	954	10.7233	40.31	1.91038	Up	0.858086	-	-	-	-	gi|525582592|gb|EPS28842.1|/2.62916e-172/hypothetical protein PDE_03788 [Penicillium oxalicum 114-2]
PDE_03821	1261	1904.39	744.66	-1.35467	Down	0.914483	K00009|1|2e-174|612|pcs:Pc22g20800|mannitol-1-phosphate 5-dehydrogenase [EC:1.1.1.17]	-	GO:0036094//small molecule binding;GO:0048037//cofactor binding;GO:0016616//oxidoreductase activity, acting on the CH-OH group of donors, NAD or NADP as acceptor	GO:0006059//hexitol metabolic process	gi|525582625|gb|EPS28875.1|/0/hypothetical protein PDE_03821 [Penicillium oxalicum 114-2]
PDE_03822	1546	55.23	16.4433	-1.74795	Down	0.875316	-	-	-	-	gi|525582626|gb|EPS28876.1|/8.80774e-117/hypothetical protein PDE_03822 [Penicillium oxalicum 114-2]
PDE_03835	231	45.3533	273.9	2.59437	Up	0.951126	-	-	-	-	gi|525582639|gb|EPS28889.1|/1.49457e-31/hypothetical protein PDE_03835 [Penicillium oxalicum 114-2]
PDE_03885	1152	33.33	12.6333	-1.39959	Down	0.808001	K00859|1|3e-20|100|ani:AN8047.2|dephospho-CoA kinase [EC:2.7.1.24]	-	-	-	gi|525582689|gb|EPS28939.1|/0/hypothetical protein PDE_03885 [Penicillium oxalicum 114-2]
PDE_03909	1835	12.1633	34.8333	1.51793	Up	0.822057	K08141|1|0.0|818|ang:ANI_1_2366024|MFS transporter, SP family, general alpha glucoside:H+ symporter	GO:0031224//intrinsic component of membrane	GO:0022857//transmembrane transporter activity	GO:0051234//establishment of localization;GO:0044763	gi|525582713|gb|EPS28963.1|/0/hypothetical protein PDE_03909 [Penicillium oxalicum 114-2]
PDE_03950	3373	32.6867	12.91	-1.34021	Down	0.800921	-	-	-	-	gi|525582754|gb|EPS29004.1|/1.39858e-67/hypothetical protein PDE_03950 [Penicillium oxalicum 114-2]
PDE_03953	859	9.60333	37.05	1.94787	Up	0.853412	-	-	-	-	gi|525582757|gb|EPS29007.1|/1.13394e-59/hypothetical protein PDE_03953 [Penicillium oxalicum 114-2]
PDE_03966	3214	33.9067	130.213	1.94124	Up	0.921938	K01187|1|0.0|856|pcs:Pc22g12350|alpha-glucosidase [EC:3.2.1.20]	-	GO:0016798//hydrolase activity, acting on glycosyl bonds;GO:0005488//binding	GO:0044238//primary metabolic process	gi|525582770|gb|EPS29020.1|/0/putative alpha-glucosidase [Penicillium oxalicum 114-2]
PDE_03980	908	38.3333	237.167	2.62923	Up	0.949386	-	-	-	-	gi|525582784|gb|EPS29034.1|/2.68459e-46/hypothetical protein PDE_03980 [Penicillium oxalicum 114-2]
PDE_03981	1989	21.8833	126.133	2.52705	Up	0.935244	-	-	-	-	gi|525582785|gb|EPS29035.1|/0/hypothetical protein PDE_03981 [Penicillium oxalicum 114-2]
PDE_04070	786	142.06	312.087	1.13545	Up	0.88074	K14213|1|1e-36|154|mbe:MBM_09112|Xaa-Pro dipeptidase [EC:3.4.13.9];K20032|2|1e-14|80.5|aje:HCAG_07430|palmitoyltransferase ZDHHC13/17 [EC:2.3.1.225];K06654|3|3e-07|56.2|cal:CaO19.13178|phosphate system cyclin PHO80	-	-	-	gi|525582871|gb|EPS29121.1|/1.50411e-145/hypothetical protein PDE_04070 [Penicillium oxalicum 114-2]
PDE_04101	493	105.817	5.07333	-4.38249	Down	0.94855	-	-	-	-	gi|525582902|gb|EPS29152.1|/3.15315e-57/hypothetical protein PDE_04101 [Penicillium oxalicum 114-2]
PDE_04121	306	85.1767	21.0133	-2.01915	Down	0.909809	-	-	-	-	gi|525582922|gb|EPS29172.1|/2.16671e-54/hypothetical protein PDE_04121 [Penicillium oxalicum 114-2]
PDE_04123	414	74.4767	21.2033	-1.8125	Down	0.895803	-	-	-	-	gi|525582924|gb|EPS29174.1|/3.25043e-55/hypothetical protein PDE_04123 [Penicillium oxalicum 114-2]
PDE_04142	2398	112.44	42.27	-1.41145	Down	0.886762	K00029|1|1e-170|601|pcs:Pc13g04510|malate dehydrogenase (oxaloacetate-decarboxylating)(NADP+) [EC:1.1.1.40]	-	GO:0004470//malic enzyme activity;GO:0000166//nucleotide binding;GO:0043169//cation binding	GO:0043648//dicarboxylic acid metabolic process	gi|525582943|gb|EPS29193.1|/0/hypothetical protein PDE_04142 [Penicillium oxalicum 114-2]
PDE_04151	1734	9.70333	39.9367	2.04116	Up	0.86317	K01182|1|0.0|758|act:ACLA_008120|oligo-1,6-glucosidase [EC:3.2.1.10]	GO:0043231//intracellular membrane-bounded organelle	GO:0004558//alpha-1,4-glucosidase activity;GO:0003676//nucleic acid binding;GO:0046914//transition metal ion binding;GO:0003700//transcription factor activity, sequence-specific DNA binding	GO:0006366//transcription from RNA polymerase II promoter	gi|525582952|gb|EPS29202.1|/0/putative alpha-glucosidase [Penicillium oxalicum 114-2]
PDE_04160	1201	96.4233	209.997	1.12291	Up	0.871682	-	-	-	-	gi|525582961|gb|EPS29211.1|/0/putative UDP-GalNAc:alpha-1,4-N-acetylgalactosaminyltransferase [Penicillium oxalicum 114-2]
PDE_04165	2316	19.22	42.9133	1.15882	Up	0.803634	K08192|1|0.0|354|nfi:NFIA_083980|MFS transporter, ACS family, allantoate permease	GO:0031224//intrinsic component of membrane	-	GO:0044763	gi|584415315|emb|CDM27008.1|/0/Major facilitator superfamily [Penicillium roqueforti FM164]
PDE_04186	888	20.75	4.49667	-2.20618	Down	0.806329	K07078|1|3e-45|182|nfi:NFIA_077380|uncharacterized protein	-	-	-	gi|525582987|gb|EPS29237.1|/8.57782e-58/hypothetical protein PDE_04186 [Penicillium oxalicum 114-2]
PDE_04187	3324	6.85333	24.1733	1.81854	Up	0.806141	K01539|1|0.0|1311|bor:COCMIDRAFT_5291|sodium/potassium-transporting ATPase subunit alpha [EC:3.6.3.9]	GO:0016020//membrane	GO:0036094//small molecule binding;GO:0043167//ion binding;GO:1901363//heterocyclic compound binding;GO:0097159//organic cyclic compound binding;GO:0019829//cation-transporting ATPase activity	-	gi|525582988|gb|EPS29238.1|/0/hypothetical protein PDE_04187 [Penicillium oxalicum 114-2]
PDE_04196	2155	0.89	32.5533	5.19286	Up	0.894115	K11429|1|1e-174|614|pcs:Pc13g04130|histone-lysine N-methyltransferase SUV420H [EC:2.1.1.43]	GO:0043229//intracellular organelle	GO:0018024//histone-lysine N-methyltransferase activity	GO:0016568//chromatin modification;GO:0032259//methylation	gi|525582997|gb|EPS29247.1|/0/hypothetical protein PDE_04196 [Penicillium oxalicum 114-2]
PDE_04263	1408	9.08333	28.0967	1.62911	Up	0.811941	-	-	-	-	gi|525583064|gb|EPS29314.1|/2.10937e-151/hypothetical protein PDE_04263 [Penicillium oxalicum 114-2]
PDE_04264	2314	6.13667	36.7167	2.58091	Up	0.872228	-	-	-	-	gi|525583065|gb|EPS29315.1|/0/hypothetical protein PDE_04264 [Penicillium oxalicum 114-2]
PDE_04282	843	8.17333	38.4733	2.23486	Up	0.866786	-	-	-	GO:0006366//transcription from RNA polymerase II promoter	gi|525583083|gb|EPS29333.1|/4.77747e-164/hypothetical protein PDE_04282 [Penicillium oxalicum 114-2]
PDE_04283	409	3.44	52.65	3.93595	Up	0.91624	-	-	-	-	gi|525583084|gb|EPS29334.1|/1.43325e-42/hypothetical protein PDE_04283 [Penicillium oxalicum 114-2]
PDE_04318	4083	10.4067	70.32	2.75643	Up	0.917485	K15503|1|4e-14|82.0|pan:PODANSg5497|serine/threonine-protein phosphatase 6 regulatory ankyrin repeat subunit B	-	-	-	gi|525583119|gb|EPS29369.1|/0/hypothetical protein PDE_04318 [Penicillium oxalicum 114-2]
PDE_04353	2886	23.69	49.9367	1.07582	Up	0.804674	K10747|1|0.0|803|ang:ANI_1_594104|DNA ligase 1 [EC:6.5.1.1 6.5.1.6 6.5.1.7]	-	GO:0003676//nucleic acid binding;GO:0003909//DNA ligase activity;GO:0032550	GO:0006266//DNA ligation;GO:0033554//cellular response to stress	gi|525583154|gb|EPS29404.1|/0/hypothetical protein PDE_04353 [Penicillium oxalicum 114-2]
PDE_04375	1515	6.43	42.8067	2.73494	Up	0.887632	K03380|1|4e-13|77.0|smp:SMAC_07153|phenol 2-monooxygenase [EC:1.14.13.7]	-	-	-	gi|525583176|gb|EPS29426.1|/0/hypothetical protein PDE_04375 [Penicillium oxalicum 114-2]
PDE_04389	917	231.767	543.75	1.23027	Up	0.897544	-	-	-	-	gi|525583190|gb|EPS29440.1|/7.48994e-122/hypothetical protein PDE_04389 [Penicillium oxalicum 114-2]
PDE_04393	1272	162.413	492.04	1.59911	Up	0.929546	K15855|1|7e-154|544|ani:AN2824.2|exo-1,4-beta-D-glucosaminidase [EC:3.2.1.165]	-	GO:0003824//catalytic activity	-	gi|525583194|gb|EPS29444.1|/0/hypothetical protein PDE_04393 [Penicillium oxalicum 114-2]
PDE_04426	774	33.1367	6.06	-2.45104	Down	0.860798	-	-	-	-	gi|525583226|gb|EPS29476.1|/1.46461e-129/hypothetical protein PDE_04426 [Penicillium oxalicum 114-2]
PDE_04442	1075	12.28	37.7767	1.62118	Up	0.837905	K20403|1|2e-09|51.2|wic:J056_000856|TELO2-interacting protein 1	-	-	-	gi|525583242|gb|EPS29492.1|/0/hypothetical protein PDE_04442 [Penicillium oxalicum 114-2]
PDE_04506	1406	7.79333	29.3367	1.91239	Up	0.83086	-	-	-	-	gi|525583306|gb|EPS29556.1|/2.17339e-161/hypothetical protein PDE_04506 [Penicillium oxalicum 114-2]
PDE_04517	264	24.37	53.4467	1.13299	Up	0.816564	-	-	-	-	gi|525583317|gb|EPS29567.1|/1.07961e-37/hypothetical protein PDE_04517 [Penicillium oxalicum 114-2]
PDE_04527	785	15.43	89.46	2.5355	Up	0.924173	K00456|1|3e-68|172|pcs:Pc21g04760|cysteine dioxygenase [EC:1.13.11.20]	-	GO:0016702//oxidoreductase activity, acting on single donors with incorporation of molecular oxygen, incorporation of two atoms of oxygen	GO:0044710	gi|816194699|emb|CRG84240.1|/9.71136e-72/cysteine dioxygenase [Talaromyces islandicus]
PDE_04528	1692	15.8867	38.6267	1.28178	Up	0.809127	K00767|1|2e-21|104|pno:SNOG_12170|nicotinate-nucleotide pyrophosphorylase (carboxylating) [EC:2.4.2.19]	-	GO:0046872//metal ion binding;GO:0003700//transcription factor activity, sequence-specific DNA binding	GO:0006366//transcription from RNA polymerase II promoter	gi|525583328|gb|EPS29578.1|/0/hypothetical protein PDE_04528 [Penicillium oxalicum 114-2]
PDE_04540	1845	8.97333	64.3	2.8411	Up	0.914722	K01501|1|8e-29|129|ssl:SS1G_10951|nitrilase [EC:3.5.5.1]	-	GO:0016491//oxidoreductase activity	-	gi|525583340|gb|EPS29590.1|/0/hypothetical protein PDE_04540 [Penicillium oxalicum 114-2]
PDE_04563	618	387.193	61.25	-2.66027	Down	0.955698	-	-	-	-	gi|525583363|gb|EPS29613.1|/3.11906e-114/hypothetical protein PDE_04563 [Penicillium oxalicum 114-2]
PDE_04620	378	14.6433	42.9233	1.55152	Up	0.843176	-	-	-	-	gi|525583420|gb|EPS29670.1|/2.74292e-62/hypothetical protein PDE_04620 [Penicillium oxalicum 114-2]
PDE_04628	1028	94.1033	13.0167	-2.85389	Down	0.930672	K06123|1|6e-08|58.9|clu:CLUG_04223|1-acylglycerone phosphate reductase [EC:1.1.1.101]	-	GO:0036094//small molecule binding;GO:0003824//catalytic activity	GO:0044710	gi|525583428|gb|EPS29678.1|/1.95922e-115/hypothetical protein PDE_04628 [Penicillium oxalicum 114-2]
PDE_04652	1734	96.3	42.7033	-1.17319	Down	0.856073	-	-	-	-	gi|525583452|gb|EPS29702.1|/0/hypothetical protein PDE_04652 [Penicillium oxalicum 114-2]
PDE_04660	2134	71.4267	3.64	-4.29445	Down	0.933982	K08176|1|1e-24|115|cgi:CGB_C6070W|MFS transporter, PHS family, inorganic phosphate transporter	-	-	-	gi|525583460|gb|EPS29710.1|/0/hypothetical protein PDE_04660 [Penicillium oxalicum 114-2]
PDE_04677	1544	119.567	49.8867	-1.26109	Down	0.875162	K02867|1|2e-103|377|ztr:MYCGRDRAFT_109911|large subunit ribosomal protein L11	-	-	-	gi|525583477|gb|EPS29727.1|/2.81137e-165/hypothetical protein PDE_04677 [Penicillium oxalicum 114-2]
PDE_04712	693	44.6033	9.27333	-2.26599	Down	0.879956	-	-	GO:0016740//transferase activity	-	gi|525583512|gb|EPS29762.1|/3.32119e-132/hypothetical protein PDE_04712 [Penicillium oxalicum 114-2]
PDE_04794	288	133.583	45.1633	-1.56452	Down	0.905067	-	-	-	-	gi|525583594|gb|EPS29844.1|/3.76259e-35/hypothetical protein PDE_04794 [Penicillium oxalicum 114-2]
PDE_04812	1930	66.6933	12.75	-2.38705	Down	0.908308	K01952|1|1e-66|255|pno:SNOG_10851|phosphoribosylformylglycinamidine synthase [EC:6.3.5.3];K14708|3|1e-66|254|cmt:CCM_00881|solute carrier family 26 (sodium-independent sulfate anion transporter), member 11;K10866|5|1e-35|152|nhe:NECHADRAFT_65858|DNA repair protein RAD50 [EC:3.6.-.-]	-	-	-	gi|525583612|gb|EPS29862.1|/0/hypothetical protein PDE_04812 [Penicillium oxalicum 114-2]
PDE_04819	1662	23.1267	49.91	1.10977	Up	0.808956	-	-	-	GO:0008152//metabolic process	gi|525583619|gb|EPS29869.1|/0/hypothetical protein PDE_04819 [Penicillium oxalicum 114-2]
PDE_04826	1938	17.4633	49.97	1.51673	Up	0.852098	K14570|1|8e-41|169|fme:FOMMEDRAFT_110616|RNA exonuclease 1 [EC:3.1.-.-]	-	-	-	gi|525583626|gb|EPS29876.1|/0/hypothetical protein PDE_04826 [Penicillium oxalicum 114-2]
PDE_04837	2662	68.1233	139.103	1.02994	Up	0.846349	K01415|1|0.0|1019|pcs:Pc18g01570|endothelin-converting enzyme [EC:3.4.24.71]	-	GO:0070011//peptidase activity, acting on L-amino acid peptides	-	gi|525583637|gb|EPS29887.1|/0/hypothetical protein PDE_04837 [Penicillium oxalicum 114-2]
PDE_04915	1430	512.57	3551.36	2.79255	Up	0.964261	K08095|1|1e-43|178|afm:AFUA_2G14420|cutinase [EC:3.1.1.74]	-	GO:0052689//carboxylic ester hydrolase activity	-	gi|525583715|gb|EPS29965.1|/5.83459e-61/putative cutinase [Penicillium oxalicum 114-2]
PDE_04928	703	47.1767	135.053	1.51738	Up	0.901586	-	-	GO:0046914//transition metal ion binding	-	gi|525583728|gb|EPS29978.1|/5.40689e-61/hypothetical protein PDE_04928 [Penicillium oxalicum 114-2]
PDE_04935	2100	11.24	57.5467	2.35609	Up	0.899301	-	-	-	-	gi|525583735|gb|EPS29985.1|/0/hypothetical protein PDE_04935 [Penicillium oxalicum 114-2]
PDE_04936	3630	22.0067	74.4333	1.75801	Up	0.893483	K17862|1|0.0|1372|pcs:Pc18g00240|linoleate 10R-lipoxygenase [EC:1.13.11.62]	-	GO:0046914//transition metal ion binding;GO:0016491//oxidoreductase activity;GO:0016209//antioxidant activity;GO:0046906//tetrapyrrole binding	GO:0044710;GO:0006950//response to stress	gi|525583736|gb|EPS29986.1|/0/hypothetical protein PDE_04936 [Penicillium oxalicum 114-2]
PDE_04982	2183	67.3367	156.62	1.2178	Up	0.878454	K09245|1|1e-09|65.9|yli:YALI0D20394g|transcriptional activator protein UGA3	GO:0043231//intracellular membrane-bounded organelle	GO:0003676//nucleic acid binding;GO:0046914//transition metal ion binding;GO:0003700//transcription factor activity, sequence-specific DNA binding	GO:0006366//transcription from RNA polymerase II promoter	gi|525583782|gb|EPS30032.1|/0/hypothetical protein PDE_04982 [Penicillium oxalicum 114-2]
PDE_04983	1223	3.13667	26.5833	3.08322	Up	0.853412	K02510|1|5e-88|241|ang:ANI_1_1162034|4-hydroxy-2-oxoheptanedioate aldolase [EC:4.1.2.52]	-	-	-	gi|525583783|gb|EPS30033.1|/1.0602e-125/hypothetical protein PDE_04983 [Penicillium oxalicum 114-2]
PDE_04985	543	41.58	97.16	1.22447	Up	0.862863	-	-	-	-	gi|525583785|gb|EPS30035.1|/1.04923e-95/hypothetical protein PDE_04985 [Penicillium oxalicum 114-2]
PDE_05006	2443	34.5167	70.4533	1.02937	Up	0.817349	K09467|1|6e-11|70.5|cci:CC1G_12253|zinc-finger protein CreA/MIG;K11215|2|1e-10|69.3|shs:STEHIDRAFT_123171|transcription factor STE12	-	GO:0005488//binding	-	gi|525583806|gb|EPS30056.1|/0/hypothetical protein PDE_05006 [Penicillium oxalicum 114-2]
PDE_05029	929	653.093	256.673	-1.34736	Down	0.910935	K00799|1|6e-107|331|pcs:Pc18g00790|glutathione S-transferase [EC:2.5.1.18]	-	-	-	gi|525583829|gb|EPS30079.1|/8.21736e-127/hypothetical protein PDE_05029 [Penicillium oxalicum 114-2]
PDE_05045	555	90.8167	45.1667	-1.0077	Down	0.82755	-	-	-	-	gi|525583845|gb|EPS30095.1|/3.80016e-88/hypothetical protein PDE_05045 [Penicillium oxalicum 114-2]
PDE_05091	915	1794.95	818.007	-1.13376	Down	0.889048	K01426|1|2e-18|93.6|fpu:FPSE_02859|amidase [EC:3.5.1.4]	-	GO:0016740//transferase activity	-	gi|525583891|gb|EPS30141.1|/8.48968e-165/hypothetical protein PDE_05091 [Penicillium oxalicum 114-2]
PDE_05095	486	1194.89	253.093	-2.23914	Down	0.955322	-	-	-	-	gi|525583895|gb|EPS30145.1|/2.19589e-92/hypothetical protein PDE_05095 [Penicillium oxalicum 114-2]
PDE_05138	2905	58.3333	23.0567	-1.33914	Down	0.847663	K01621|1|0.0|923|act:ACLA_038690|xylulose-5-phosphate/fructose-6-phosphate phosphoketolase [EC:4.1.2.9 4.1.2.22]	-	GO:0016830//carbon-carbon lyase activity	GO:0044238//primary metabolic process	gi|525583938|gb|EPS30188.1|/0/hypothetical protein PDE_05138 [Penicillium oxalicum 114-2]
PDE_05145	1978	22.89	54.9067	1.26226	Up	0.834442	K10426|1|0.0|743|pcs:Pc18g00600|dynactin 4	-	-	-	gi|525583945|gb|EPS30195.1|/0/hypothetical protein PDE_05145 [Penicillium oxalicum 114-2]
PDE_05199	1947	6.91667	29.56	2.0955	Up	0.84002	-	-	GO:0003677//DNA binding;GO:0001071//nucleic acid binding transcription factor activity	GO:0006351//transcription, DNA-templated	gi|525583999|gb|EPS30249.1|/4.27541e-92/hypothetical protein PDE_05199 [Penicillium oxalicum 114-2]
PDE_05212	974	61.8367	165.33	1.41881	Up	0.899249	K07034|1|3e-90|185|pcs:Pc18g06270|uncharacterized protein	-	-	GO:0006820//anion transport	gi|525584011|gb|EPS30261.1|/2.04648e-137/hypothetical protein PDE_05212 [Penicillium oxalicum 114-2]
PDE_05215	1107	87.35	38.6733	-1.17547	Down	0.852968	K00354|1|4e-152|538|nfi:NFIA_080870|NADPH2 dehydrogenase [EC:1.6.99.1]	-	GO:0003824//catalytic activity;GO:0032553//ribonucleotide binding	GO:0044710	gi|525584014|gb|EPS30264.1|/0/hypothetical protein PDE_05215 [Penicillium oxalicum 114-2]
PDE_05308	1582	26.97	58.3967	1.11453	Up	0.819447	K17866|1|1e-100|352|pan:PODANSg1509|diphthamide biosynthesis protein 2;K11231|3|6e-92|338|mbe:MBM_09972|osomolarity two-component system, sensor histidine kinase SLN1 [EC:2.7.13.3];K02835|4|1e-38|162|maw:MAC_02856|peptide chain release factor 1	GO:0031224//intrinsic component of membrane	-	GO:0044763	gi|525584107|gb|EPS30357.1|/0/hypothetical protein PDE_05308 [Penicillium oxalicum 114-2]
PDE_05344	978	206.743	32.9	-2.65168	Down	0.947288	-	-	-	-	gi|525584143|gb|EPS30393.1|/5.49382e-80/hypothetical protein PDE_05344 [Penicillium oxalicum 114-2]
PDE_05347	1077	14.9867	47.2067	1.65531	Up	0.859058	K14709|1|3e-137|488|pcs:Pc18g05060|solute carrier family 39 (zinc transporter), member 1/2/3	GO:0016020//membrane	GO:0005385//zinc ion transmembrane transporter activity	GO:0044763;GO:0030001//metal ion transport	gi|525584146|gb|EPS30396.1|/2.43981e-180/hypothetical protein PDE_05347 [Penicillium oxalicum 114-2]
PDE_05378	3087	137.05	59.59	-1.20156	Down	0.872518	K09240|1|8e-06|53.9|cten:CANTEDRAFT_117377|transcriptional regulatory protein CAT8;K02365|2|9e-06|48.1|bsc:COCSADRAFT_189437|separase [EC:3.4.22.49]	GO:0043231//intracellular membrane-bounded organelle	GO:0003676//nucleic acid binding;GO:0046914//transition metal ion binding;GO:0003700//transcription factor activity, sequence-specific DNA binding	GO:0006366//transcription from RNA polymerase II promoter	gi|525584177|gb|EPS30427.1|/0/hypothetical protein PDE_05378 [Penicillium oxalicum 114-2]
PDE_05422	1296	129.253	58.3033	-1.14855	Down	0.864381	K00549|1|2e-55|217|ela:UCREL1_9620|5-methyltetrahydropteroyltriglutamate--homocysteine methyltransferase [EC:2.1.1.14]	-	GO:0008172//S-methyltransferase activity	GO:0000097//sulfur amino acid biosynthetic process	gi|525584221|gb|EPS30471.1|/0/hypothetical protein PDE_05422 [Penicillium oxalicum 114-2]
PDE_05450	3896	6.50667	25.9633	1.99649	Up	0.823593	K12823|1|5e-27|124|ure:UREG_02211|ATP-dependent RNA helicase DDX5/DBP2 [EC:3.6.4.13];K10380|4|2e-25|119|maj:MAA_08755|ankyrin	-	-	-	gi|525584249|gb|EPS30499.1|/0/hypothetical protein PDE_05450 [Penicillium oxalicum 114-2]
PDE_05462	1532	6.46667	35.75	2.46685	Up	0.866957	-	-	-	-	gi|525584261|gb|EPS30511.1|/0/hypothetical protein PDE_05462 [Penicillium oxalicum 114-2]
PDE_05518	742	232.533	102.63	-1.17999	Down	0.881747	K10997|1|2e-22|99.0|sla:SERLADRAFT_436724|replication fork protection complex subunit Tof1/Swi1	-	-	-	gi|525584316|gb|EPS30566.1|/1.50053e-63/hypothetical protein PDE_05518 [Penicillium oxalicum 114-2]
PDE_05535	945	18.8533	1.65667	-3.50846	Down	0.824036	-	-	-	-	gi|525584333|gb|EPS30583.1|/7.30479e-159/hypothetical protein PDE_05535 [Penicillium oxalicum 114-2]
PDE_05536	453	45.6533	7.09333	-2.68618	Down	0.891453	-	-	-	-	gi|525584334|gb|EPS30584.1|/6.92081e-82/hypothetical protein PDE_05536 [Penicillium oxalicum 114-2]
PDE_05537	2226	605.593	258.56	-1.22785	Down	0.898448	K13333|1|0.0|910|pcs:Pc18g02900|lysophospholipase [EC:3.1.1.5]	GO:0016020//membrane	GO:0004620//phospholipase activity	GO:0006644//phospholipid metabolic process	gi|525584335|gb|EPS30585.1|/0/hypothetical protein PDE_05537 [Penicillium oxalicum 114-2]
PDE_05577	900	41.55	91.4767	1.13856	Up	0.85029	-	-	-	-	gi|525584375|gb|EPS30625.1|/7.78566e-131/hypothetical protein PDE_05577 [Penicillium oxalicum 114-2]
PDE_05578	1384	132.59	342.3	1.36829	Up	0.906909	-	-	-	-	gi|525584376|gb|EPS30626.1|/0/hypothetical protein PDE_05578 [Penicillium oxalicum 114-2]
PDE_05640	1416	3.2	19.06	2.5744	Up	0.807762	K17989|1|2e-157|556|pcs:Pc13g07300|L-serine/L-threonine ammonia-lyase [EC:4.3.1.17 4.3.1.19]	-	GO:0016829//lyase activity	-	gi|525584438|gb|EPS30688.1|/0/hypothetical protein PDE_05640 [Penicillium oxalicum 114-2]
PDE_05654	1175	15.1633	45.6433	1.58982	Up	0.851143	-	-	-	-	gi|525584452|gb|EPS30702.1|/2.64148e-114/hypothetical protein PDE_05654 [Penicillium oxalicum 114-2]
PDE_05702	1865	18.6733	78.0233	2.06293	Up	0.907369	K12190|1|4e-07|57.4|ure:UREG_02651|ESCRT-II complex subunit VPS36	-	-	-	gi|525584500|gb|EPS30750.1|/0/hypothetical protein PDE_05702 [Penicillium oxalicum 114-2]
PDE_05708	2381	168.433	83.7067	-1.00876	Down	0.847919	K03781|1|0.0|814|act:ACLA_054250|catalase [EC:1.11.1.6]	-	GO:0046906//tetrapyrrole binding;GO:0043169//cation binding;GO:0004601//peroxidase activity	GO:0006950//response to stress;GO:0044710	gi|525584506|gb|EPS30756.1|/0/hypothetical protein PDE_05708 [Penicillium oxalicum 114-2]
PDE_05714	562	30.94	80.3567	1.37694	Up	0.869891	K05765|1|2e-07|46.6|bcom:BAUCODRAFT_32891|cofilin	-	-	-	gi|525584512|gb|EPS30762.1|/3.03721e-68/hypothetical protein PDE_05714 [Penicillium oxalicum 114-2]
PDE_05715	942	480.097	98.5933	-2.28376	Down	0.951399	K14688|1|2e-107|389|ani:AN7036.2|solute carrier family 30 (zinc transporter), member 1;K07059|2|2e-18|94.0|cgr:CAGL0J05962g|uncharacterized protein	-	GO:0046914//transition metal ion binding	-	gi|525584513|gb|EPS30763.1|/4.56841e-177/hypothetical protein PDE_05715 [Penicillium oxalicum 114-2]
PDE_05719	225	64.41	31.5033	-1.03178	Down	0.811498	-	-	-	-	gi|525584517|gb|EPS30767.1|/6.11179e-25/hypothetical protein PDE_05719 [Penicillium oxalicum 114-2]
PDE_05738	1096	15.5133	50.6967	1.70838	Up	0.867724	-	-	-	-	gi|525584536|gb|EPS30786.1|/9.67653e-124/hypothetical protein PDE_05738 [Penicillium oxalicum 114-2]
PDE_05755	3495	13.72	70.2133	2.35546	Up	0.910218	K11484|1|0.0|831|ani:AN7019.2|histone deacetylase HOS3 [EC:3.5.1.98]	-	-	-	gi|525584553|gb|EPS30803.1|/0/hypothetical protein PDE_05755 [Penicillium oxalicum 114-2]
PDE_05757	1763	7.84	35.85	2.19305	Up	0.859877	K15449|1|4e-07|57.4|tmn:UCRPA7_3023|tRNA wybutosine-synthesizing protein 1 [EC:4.1.3.44]	-	-	-	gi|525584555|gb|EPS30805.1|/0/hypothetical protein PDE_05757 [Penicillium oxalicum 114-2]
PDE_05787	2394	131.863	44.87	-1.55522	Down	0.90464	K01764|1|6e-27|123|npa:UCRNP2_7007|cytochrome c heme-lyase [EC:4.4.1.17];K14016|2|2e-10|68.6|ppa:PAS_chr1-1_0367|ubiquitin fusion degradation protein 1	-	-	-	gi|525584585|gb|EPS30835.1|/0/hypothetical protein PDE_05787 [Penicillium oxalicum 114-2]
PDE_05820	2844	17.8967	47.5267	1.40905	Up	0.837905	K14552|1|0.0|513|aor:AOR_1_1384084|NET1-associated nuclear protein 1 (U3 small nucleolar RNA-associated protein 17)	-	-	-	gi|525584618|gb|EPS30868.1|/0/hypothetical protein PDE_05820 [Penicillium oxalicum 114-2]
PDE_05848	609	11.2933	51.72	2.19525	Up	0.888178	-	-	-	-	gi|525584645|gb|EPS30895.1|/2.87212e-88/hypothetical protein PDE_05848 [Penicillium oxalicum 114-2]
PDE_05852	3704	11.8567	31.0967	1.39106	Up	0.800716	K10084|1|2e-83|176|yli:YALI0D12925g|ER degradation enhancer, mannosidase alpha-like 1	-	GO:0016787//hydrolase activity	-	gi|525584649|gb|EPS30899.1|/0/putative alpha-mannosidase [Penicillium oxalicum 114-2]
PDE_05885	2291	131.847	350.97	1.41249	Up	0.91044	K00463|1|2e-11|72.4|cmt:CCM_02833|indoleamine 2,3-dioxygenase [EC:1.13.11.52]	-	-	-	gi|525584682|gb|EPS30932.1|/0/hypothetical protein PDE_05885 [Penicillium oxalicum 114-2]
PDE_05886	1684	212.813	427.297	1.00565	Up	0.861992	K17827|1|4e-46|154|nfi:NFIA_093730|fumitremorgin C synthase [EC:1.14.21.10];K10438|5|2e-34|127|fpu:FPSE_10099|3-hydroxyphenylacetate 6-hydroxylase [EC:1.14.13.63]	-	GO:0046914//transition metal ion binding;GO:0016491//oxidoreductase activity;GO:0046906//tetrapyrrole binding	GO:0044710	gi|525584683|gb|EPS30933.1|/0/hypothetical protein PDE_05886 [Penicillium oxalicum 114-2]
PDE_05911	2155	511.333	121.073	-2.07838	Down	0.948141	-	-	-	-	gi|525584707|gb|EPS30957.1|/0/hypothetical protein PDE_05911 [Penicillium oxalicum 114-2]
PDE_05922	4938	16.8267	39.58	1.23402	Up	0.805647	K01613|1|8e-06|54.7|bor:COCMIDRAFT_83288|phosphatidylserine decarboxylase [EC:4.1.1.65]	-	-	-	gi|525584718|gb|EPS30968.1|/0/hypothetical protein PDE_05922 [Penicillium oxalicum 114-2]
PDE_05925	2632	17.2133	41.7633	1.27871	Up	0.815404	-	-	GO:0046872//metal ion binding	GO:0006366//transcription from RNA polymerase II promoter	gi|859271510|emb|CEJ55100.1|/5.98174e-157/hypothetical protein PMG11_01377 [Penicillium brasilianum]
PDE_05929	366	72.0933	429.19	2.57368	Up	0.955578	-	-	-	-	gi|525584725|gb|EPS30975.1|/7.4175e-07/hypothetical protein PDE_05929 [Penicillium oxalicum 114-2]
PDE_05930	1536	26.3567	63.92	1.2781	Up	0.847458	K08178|1|4e-08|60.5|cdu:CD36_86560|MFS transporter, SHS family, lactate transporter;K08176|3|8e-08|59.3|adl:AURDEDRAFT_157766|MFS transporter, PHS family, inorganic phosphate transporter	GO:0031224//intrinsic component of membrane	GO:0005215//transporter activity	GO:0044763	gi|525584726|gb|EPS30976.1|/0/hypothetical protein PDE_05930 [Penicillium oxalicum 114-2]
PDE_05937	1656	89.0533	34.7667	-1.35696	Down	0.873081	K08158|1|5e-68|259|pfj:MYCFIDRAFT_135024|MFS transporter, DHA1 family, multidrug resistance protein	GO:0031224//intrinsic component of membrane	-	GO:0044763	gi|525584733|gb|EPS30983.1|/0/hypothetical protein PDE_05937 [Penicillium oxalicum 114-2]
PDE_05941	1120	31.3233	102.99	1.71719	Up	0.905851	K05986|1|1e-69|263|aor:AOR_1_1366164|nuclease S1 [EC:3.1.30.1]	-	GO:0004518//nuclease activity;GO:0097159//organic cyclic compound binding	GO:0006259//DNA metabolic process	gi|525584737|gb|EPS30987.1|/0/hypothetical protein PDE_05941 [Penicillium oxalicum 114-2]
PDE_05949	2121	958.893	2000.98	1.06127	Up	0.877823	-	-	-	-	gi|525584745|gb|EPS30995.1|/1.00683e-158/hypothetical protein PDE_05949 [Penicillium oxalicum 114-2]
PDE_05973	1767	166.36	357.11	1.10206	Up	0.876885	-	-	-	-	gi|924882424|gb|KOS38668.1|/1.65172e-134/hypothetical protein ACN38_g10495 [Penicillium nordicum]
PDE_05999	2486	14.74	40.5267	1.45913	Up	0.829444	K09241|1|4e-28|92.0|nhe:NECHADRAFT_13042|transcriptional regulatory protein GAL4	GO:0043231//intracellular membrane-bounded organelle	GO:0003676//nucleic acid binding;GO:0046914//transition metal ion binding;GO:0003700//transcription factor activity, sequence-specific DNA binding	GO:0006366//transcription from RNA polymerase II promoter	gi|525584795|gb|EPS31045.1|/0/cellulolytic transcriptional activator ClrB [Penicillium oxalicum 114-2]
PDE_06000	1364	10.1	29.7867	1.56031	Up	0.812385	K05284|1|7e-123|441|pcs:Pc21g13840|phosphatidylinositol glycan, class M [EC:2.4.1.-]	GO:0044425	-	-	gi|525584796|gb|EPS31046.1|/3.03087e-152/putative Dol-P-Man alpha-1,4-mannosyltransferase [Penicillium oxalicum 114-2]
PDE_06017	1251	91.1467	255.87	1.48915	Up	0.911856	-	-	GO:0003824//catalytic activity	GO:0044710	gi|525584813|gb|EPS31063.1|/0/hypothetical protein PDE_06017 [Penicillium oxalicum 114-2]
PDE_06034	900	207.05	14.3067	-3.85522	Down	0.958188	-	-	-	-	gi|525584830|gb|EPS31080.1|/1.40904e-156/hypothetical protein PDE_06034 [Penicillium oxalicum 114-2]
PDE_06035	576	592.463	54.62	-3.43922	Down	0.965353	-	-	-	-	gi|525584831|gb|EPS31081.1|/2.25821e-89/hypothetical protein PDE_06035 [Penicillium oxalicum 114-2]
PDE_06037	1597	7.70667	123.507	4.00234	Up	0.949488	-	-	-	-	gi|859260106|emb|CEJ61910.1|/0/Putative SANT domain DNA binding protein [Penicillium brasilianum]
PDE_06038	360	53.3167	382.76	2.84378	Up	0.957677	-	-	-	-	gi|525584834|gb|EPS31084.1|/6.00284e-65/hypothetical protein PDE_06038 [Penicillium oxalicum 114-2]
PDE_06067	1359	110.8	289.697	1.38659	Up	0.906278	K06113|1|4e-10|66.6|pcs:Pc20g04270|arabinan endo-1,5-alpha-L-arabinosidase [EC:3.2.1.99]	-	GO:0016798//hydrolase activity, acting on glycosyl bonds;GO:0005488//binding	GO:0044238//primary metabolic process	gi|685427611|gb|AIO06737.1|/0/alpha-L-arabinofuranosidase 3 [Penicillium oxalicum]
PDE_06154	1685	48.94	6.03333	-3.01999	Down	0.900955	-	-	-	-	gi|525584949|gb|EPS31199.1|/0/hypothetical protein PDE_06154 [Penicillium oxalicum 114-2]
PDE_06164	2683	106.33	50.62	-1.07077	Down	0.84594	K16261|1|5e-32|86.3|nhe:NECHADRAFT_52243|yeast amino acid transporter	-	-	-	gi|525584959|gb|EPS31209.1|/0/hypothetical protein PDE_06164 [Penicillium oxalicum 114-2]
PDE_06220	2403	14.44	41.14	1.51047	Up	0.835926	K02325|1|0.0|1054|pcs:Pc21g11310|DNA polymerase epsilon subunit 2 [EC:2.7.7.7]	-	-	-	gi|525585015|gb|EPS31265.1|/0/hypothetical protein PDE_06220 [Penicillium oxalicum 114-2]
PDE_06273	99	72.5133	34.81	-1.05874	Down	0.825179	-	-	-	-	gi|525585068|gb|EPS31318.1|/4.91181e-11/hypothetical protein PDE_06273 [Penicillium oxalicum 114-2]
PDE_06276	2302	39.3067	84.91	1.11116	Up	0.84246	K15118|1|4e-14|80.9|wic:J056_004821|solute carrier family 25, member 38;K20100|2|1e-05|53.1|nte:NEUTE1DRAFT124901|YTH domain-containing protein 1	-	-	-	gi|525585071|gb|EPS31321.1|/0/hypothetical protein PDE_06276 [Penicillium oxalicum 114-2]
PDE_06279	895	47.59	109.823	1.20645	Up	0.866547	-	-	-	-	gi|525585074|gb|EPS31324.1|/2.00657e-46/hypothetical protein PDE_06279 [Penicillium oxalicum 114-2]
PDE_06299	1091	132.617	530.723	2.0007	Up	0.945872	-	-	-	-	gi|525585094|gb|EPS31344.1|/1.98727e-28/hypothetical protein PDE_06299 [Penicillium oxalicum 114-2]
PDE_06300	1755	30.9867	167.49	2.43436	Up	0.939901	-	-	-	-	gi|525585095|gb|EPS31345.1|/0/hypothetical protein PDE_06300 [Penicillium oxalicum 114-2]
PDE_06301	3507	40.2233	177.473	2.1415	Up	0.936029	-	-	-	-	gi|525585096|gb|EPS31346.1|/0/hypothetical protein PDE_06301 [Penicillium oxalicum 114-2]
PDE_06337	1686	91.3867	42.4667	-1.10565	Down	0.845479	K01876|1|3e-17|90.9|pan:PODANSg3375|aspartyl-tRNA synthetase [EC:6.1.1.12]	-	-	-	gi|525585132|gb|EPS31382.1|/0/hypothetical protein PDE_06337 [Penicillium oxalicum 114-2]
PDE_06346	2040	43.86	108.823	1.31101	Up	0.876936	-	-	-	-	gi|525585141|gb|EPS31391.1|/6.4786e-123/hypothetical protein PDE_06346 [Penicillium oxalicum 114-2]
PDE_06347	1636	32.5267	125.653	1.94975	Up	0.921153	-	-	-	-	gi|525585142|gb|EPS31392.1|/2.38249e-149/hypothetical protein PDE_06347 [Penicillium oxalicum 114-2]
PDE_06391	312	98.6833	237.79	1.26881	Up	0.892818	-	-	-	-	gi|525585186|gb|EPS31436.1|/4.22617e-34/hypothetical protein PDE_06391 [Penicillium oxalicum 114-2]
PDE_06397	1623	146.71	325.087	1.14786	Up	0.882515	K08139|1|3e-114|412|dha:DEHA2B14278g|MFS transporter, SP family, sugar:H+ symporter	GO:0031224//intrinsic component of membrane	GO:0022857//transmembrane transporter activity	GO:0051234//establishment of localization;GO:0044763	gi|525585192|gb|EPS31442.1|/0/hypothetical protein PDE_06397 [Penicillium oxalicum 114-2]
PDE_06436	1611	52.1233	20.9667	-1.31383	Down	0.835722	-	-	-	-	gi|525585231|gb|EPS31481.1|/4.61726e-41/hypothetical protein PDE_06436 [Penicillium oxalicum 114-2]
PDE_06443	594	2379.87	1065.6	-1.15922	Down	0.893739	-	-	-	-	gi|525585238|gb|EPS31488.1|/1.95706e-22/hypothetical protein PDE_06443 [Penicillium oxalicum 114-2]
PDE_06487	1561	18.9867	42.5667	1.16474	Up	0.803327	K01738|1|2e-161|468|ani:AN1513.2|cysteine synthase A [EC:2.5.1.47]	GO:0016020//membrane;GO:0005739//mitochondrion	-	-	gi|525585282|gb|EPS31532.1|/0/hypothetical protein PDE_06487 [Penicillium oxalicum 114-2]
PDE_06488	2049	49.27	112.483	1.19093	Up	0.864927	-	-	-	-	gi|525585283|gb|EPS31533.1|/0/hypothetical protein PDE_06488 [Penicillium oxalicum 114-2]
PDE_06511	1806	23.5133	51.5233	1.13175	Up	0.813937	K12373|1|0.0|891|aor:AOR_1_3088174|hexosaminidase [EC:3.2.1.52]	-	GO:0015929//hexosaminidase activity	GO:0044238//primary metabolic process	gi|525585306|gb|EPS31556.1|/0/putative beta-1,6-N-acetylglucosaminidase [Penicillium oxalicum 114-2]
PDE_06586	798	971.843	2415.46	1.3135	Up	0.911037	K17742|1|7e-133|473|tve:TRV_00610|sorbose reductase [EC:1.1.1.289]	-	GO:0036094//small molecule binding;GO:0003824//catalytic activity	GO:0044710	gi|525585381|gb|EPS31631.1|/3.56595e-150/hypothetical protein PDE_06586 [Penicillium oxalicum 114-2]
PDE_06588	207	157.01	59.0133	-1.41174	Down	0.896912	-	-	-	-	gi|525585383|gb|EPS31633.1|/4.12164e-34/hypothetical protein PDE_06588 [Penicillium oxalicum 114-2]
PDE_06607	108	1359.97	662.13	-1.03839	Down	0.873286	-	-	-	-	gi|525585400|gb|EPS31650.1|/3.60993e-14/hypothetical protein PDE_06607 [Penicillium oxalicum 114-2]
PDE_06609	714	20.7667	101.853	2.29415	Up	0.923576	-	-	-	-	gi|525585402|gb|EPS31652.1|/1.30006e-102/hypothetical protein PDE_06609 [Penicillium oxalicum 114-2]
PDE_06631	1980	20.3767	55.68	1.45024	Up	0.854128	K00767|1|1e-55|218|pte:PTT_16159|nicotinate-nucleotide pyrophosphorylase (carboxylating) [EC:2.4.2.19];K19851|4|5e-10|67.0|sce:YIR019C|flocculation protein FLO11	-	GO:0016798//hydrolase activity, acting on glycosyl bonds	GO:0008152//metabolic process	gi|525585424|gb|EPS31674.1|/0/putative beta-glucanase [Penicillium oxalicum 114-2]
PDE_06683	1493	53.4533	17.9933	-1.57082	Down	0.86218	K17741|1|3e-06|53.9|zro:ZYRO0F05214g|NADPH-dependent methylglyoxal reductase [EC:1.1.1.283]	-	-	-	gi|525585476|gb|EPS31726.1|/1.09909e-69/hypothetical protein PDE_06683 [Penicillium oxalicum 114-2]
PDE_06692	2255	10.55	30.15	1.51492	Up	0.808854	-	-	-	-	gi|525585485|gb|EPS31735.1|/3.28593e-178/hypothetical protein PDE_06692 [Penicillium oxalicum 114-2]
PDE_06706	3643	30.31	4.18667	-2.85592	Down	0.861771	K17863|1|0.0|1233|nfi:NFIA_105320|linoleate 8R-lipoxygenase / 9,12-octadecadienoate 8-hydroperoxide 8R-isomerase [EC:1.13.11.60 5.4.4.5]	-	GO:0046872//metal ion binding;GO:0016702//oxidoreductase activity, acting on single donors with incorporation of molecular oxygen, incorporation of two atoms of oxygen	GO:0008152//metabolic process	gi|525585499|gb|EPS31749.1|/0/hypothetical protein PDE_06706 [Penicillium oxalicum 114-2]
PDE_06729	258	38.23	78.56	1.03909	Up	0.825674	-	-	-	-	gi|525585521|gb|EPS31771.1|/7.73196e-41/hypothetical protein PDE_06729 [Penicillium oxalicum 114-2]
PDE_06751	1302	20.9667	45.21	1.10854	Up	0.800904	K00273|1|2e-33|144|afm:AFUA_5G13940|D-amino-acid oxidase [EC:1.4.3.3];K14566|5|6e-33|142|ani:AN6939.2|U3 small nucleolar RNA-associated protein 24	-	-	-	gi|525585543|gb|EPS31793.1|/2.38555e-140/hypothetical protein PDE_06751 [Penicillium oxalicum 114-2]
PDE_06831	2525	75.2667	178.927	1.24929	Up	0.885653	K00111|1|0.0|716|act:ACLA_026750|glycerol-3-phosphate dehydrogenase [EC:1.1.5.3]	GO:0043234//protein complex	GO:0052590//sn-glycerol-3-phosphate:ubiquinone oxidoreductase activity	GO:0044710;GO:0052646	gi|525585623|gb|EPS31873.1|/0/hypothetical protein PDE_06831 [Penicillium oxalicum 114-2]
PDE_06910	228	7.25667	57.1767	2.97805	Up	0.90998	-	-	-	-	gi|525585701|gb|EPS31951.1|/5.13743e-40/hypothetical protein PDE_06910 [Penicillium oxalicum 114-2]
PDE_06940	1300	177.66	406.25	1.19325	Up	0.890174	-	-	-	-	gi|525585731|gb|EPS31981.1|/2.43448e-95/hypothetical protein PDE_06940 [Penicillium oxalicum 114-2]
PDE_06972	1941	61.7267	24.4267	-1.33744	Down	0.851177	K17826|1|4e-51|203|pcs:Pc21g15450|fumitremorgin C monooxygenase [EC:1.14.13.177];K18388|4|3e-41|170|afv:AFLA_045540|cytochrome P450 monooxygenase [EC:1.14.13.-]	-	GO:0016491//oxidoreductase activity;GO:0005488//binding	-	gi|525585763|gb|EPS32013.1|/0/hypothetical protein PDE_06972 [Penicillium oxalicum 114-2]
PDE_06977	399	16.1667	38.4167	1.24871	Up	0.805169	-	-	-	-	gi|525585768|gb|EPS32018.1|/1.25568e-46/hypothetical protein PDE_06977 [Penicillium oxalicum 114-2]
PDE_07006	1919	18.22	69.73	1.93626	Up	0.897322	K11369|1|4e-132|393|ani:AN3929.2|retrograde regulation protein 2;K01939|5|3e-37|140|pte:PTT_16160|adenylosuccinate synthase [EC:6.3.4.4]	GO:0031224//intrinsic component of membrane	-	GO:0044763	gi|525585797|gb|EPS32047.1|/0/hypothetical protein PDE_07006 [Penicillium oxalicum 114-2]
PDE_07008	1081	2244.33	4744.61	1.08	Up	0.883299	K03146|1|3e-159|384|pcs:Pc22g07960|thiamine thiazole synthase	GO:0043231//intracellular membrane-bounded organelle	GO:0043169//cation binding	GO:0006772//thiamine metabolic process	gi|525585799|gb|EPS32049.1|/1.26531e-175/hypothetical protein PDE_07008 [Penicillium oxalicum 114-2]
PDE_07016	2151	36.7833	93.2267	1.34169	Up	0.873695	K11370|1|1e-158|560|pcs:Pc16g02930|ADA HAT complex component 1	-	-	-	gi|525585807|gb|EPS32057.1|/0/hypothetical protein PDE_07016 [Penicillium oxalicum 114-2]
PDE_07017	387	41.04	102.573	1.32155	Up	0.875793	-	-	-	-	gi|525585808|gb|EPS32058.1|/1.31404e-43/hypothetical protein PDE_07017 [Penicillium oxalicum 114-2]
PDE_07041	1241	8	81.9867	3.35732	Up	0.931201	-	-	-	-	gi|525585832|gb|EPS32082.1|/1.4154e-20/hypothetical protein PDE_07041 [Penicillium oxalicum 114-2]
PDE_07054	863	70.5	144.86	1.03896	Up	0.849591	-	-	-	-	gi|525585845|gb|EPS32095.1|/7.55936e-138/hypothetical protein PDE_07054 [Penicillium oxalicum 114-2]
PDE_07116	2133	17.6667	49.9633	1.49984	Up	0.849864	-	-	-	-	gi|525585906|gb|EPS32156.1|/0/hypothetical protein PDE_07116 [Penicillium oxalicum 114-2]
PDE_07163	18838	149.347	71.79	-1.05681	Down	0.854231	K18281|1|0.0|907|aor:AOR_1_760134|brevianamide F synthase	-	-	-	gi|525585953|gb|EPS32203.1|/0/hypothetical protein PDE_07163 [Penicillium oxalicum 114-2]
PDE_07181	2584	25.9267	87.5067	1.75496	Up	0.900938	-	-	-	-	gi|525585971|gb|EPS32221.1|/0/hypothetical protein PDE_07181 [Penicillium oxalicum 114-2]
PDE_07247	1642	21.3133	49.2367	1.20798	Up	0.820624	K00894|1|1e-135|403|pcs:Pc13g08470|ethanolamine kinase [EC:2.7.1.82]	-	GO:0016772//transferase activity, transferring phosphorus-containing groups	GO:0006650//glycerophospholipid metabolic process	gi|525586037|gb|EPS32287.1|/2.30612e-172/hypothetical protein PDE_07247 [Penicillium oxalicum 114-2]
PDE_07249	2232	488.62	1080.49	1.14491	Up	0.889816	K03782|1|0.0|1197|pcs:Pc12g13740|catalase-peroxidase [EC:1.11.1.21]	GO:0044424	GO:0046906//tetrapyrrole binding;GO:0043169//cation binding;GO:0004601//peroxidase activity	GO:0042743//hydrogen peroxide metabolic process;GO:0006950//response to stress;GO:0044710	gi|525586039|gb|EPS32289.1|/0/hypothetical protein PDE_07249 [Penicillium oxalicum 114-2]
PDE_07256	1123	25.7567	67.4033	1.38787	Up	0.860884	-	-	-	-	gi|525586046|gb|EPS32296.1|/0/hypothetical protein PDE_07256 [Penicillium oxalicum 114-2]
PDE_07291	675	63.8933	9.01	-2.82607	Down	0.914193	-	-	-	-	gi|525586081|gb|EPS32331.1|/1.17675e-46/hypothetical protein PDE_07291 [Penicillium oxalicum 114-2]
PDE_07354	1203	60.89	136.467	1.16427	Up	0.86723	-	-	-	-	gi|525586144|gb|EPS32394.1|/0/hypothetical protein PDE_07354 [Penicillium oxalicum 114-2]
PDE_07373	3834	28.7133	73.5333	1.35668	Up	0.863374	K00143|1|1e-71|272|scm:SCHCODRAFT_59997|L-aminoadipate-semialdehyde dehydrogenase [EC:1.2.1.31]	-	GO:0016620//oxidoreductase activity, acting on the aldehyde or oxo group of donors, NAD or NADP as acceptor;GO:0036094//small molecule binding	GO:0044710	gi|525586163|gb|EPS32413.1|/0/hypothetical protein PDE_07373 [Penicillium oxalicum 114-2]
PDE_07387	2145	6.99	38.9033	2.47653	Up	0.873763	K19347|1|2e-19|98.2|pte:PTT_17756|SUN domain-containing protein 1/2	-	-	-	gi|525586177|gb|EPS32427.1|/0/hypothetical protein PDE_07387 [Penicillium oxalicum 114-2]
PDE_07425	1893	20.0567	44.6867	1.15576	Up	0.806755	-	-	-	-	gi|525586215|gb|EPS32465.1|/0/hypothetical protein PDE_07425 [Penicillium oxalicum 114-2]
PDE_07430	530	121.447	259.077	1.09306	Up	0.871563	-	-	-	-	gi|525586220|gb|EPS32470.1|/1.22637e-34/hypothetical protein PDE_07430 [Penicillium oxalicum 114-2]
PDE_07454	446	199.997	57.3467	-1.80219	Down	0.9268	K01920|1|3e-08|57.4|ure:UREG_04364|glutathione synthase [EC:6.3.2.3]	-	-	-	gi|525586244|gb|EPS32494.1|/6.80996e-53/hypothetical protein PDE_07454 [Penicillium oxalicum 114-2]
PDE_07475	789	16.2433	240.37	3.88734	Up	0.960406	K08095|1|6e-73|249|nfi:NFIA_102190|cutinase [EC:3.1.1.74]	-	GO:0052689//carboxylic ester hydrolase activity	-	gi|525586265|gb|EPS32515.1|/6.21847e-98/putative cutinase [Penicillium oxalicum 114-2]
PDE_07480	1260	130.23	64.2167	-1.02004	Down	0.842289	-	-	GO:0008289//lipid binding	-	gi|525586270|gb|EPS32520.1|/0/hypothetical protein PDE_07480 [Penicillium oxalicum 114-2]
PDE_07531	1413	150.21	458.34	1.60944	Up	0.929307	K01216|1|2e-50|201|pic:PICST_25832|licheninase [EC:3.2.1.73]	-	-	-	gi|525586321|gb|EPS32571.1|/4.02487e-139/putative chitin glucanosyltransferase [Penicillium oxalicum 114-2]
PDE_07614	401	9.08	27.0733	1.57611	Up	0.803924	-	-	-	-	gi|525586404|gb|EPS32654.1|/3.08816e-52/hypothetical protein PDE_07614 [Penicillium oxalicum 114-2]
PDE_07645	309	14.87	50.0233	1.7502	Up	0.868646	-	-	-	-	gi|525586435|gb|EPS32685.1|/6.73351e-48/hypothetical protein PDE_07645 [Penicillium oxalicum 114-2]
PDE_07672	1614	27.7433	65.6667	1.24302	Up	0.844712	-	-	-	-	gi|525586462|gb|EPS32712.1|/0/hypothetical protein PDE_07672 [Penicillium oxalicum 114-2]
PDE_07679	1980	9.66667	32.9967	1.77123	Up	0.835005	K14640|1|0.0|707|nfi:NFIA_027630|solute carrier family 20 (sodium-dependent phosphate transporter)	-	GO:0015291//secondary active transmembrane transporter activity	GO:0015698//inorganic anion transport	gi|859263615|emb|CEJ58370.1|/0/Putative Phosphate transporter [Penicillium brasilianum]
PDE_07733	2169	8.77667	45.1933	2.36436	Up	0.883709	-	-	-	-	gi|525586523|gb|EPS32773.1|/0/hypothetical protein PDE_07733 [Penicillium oxalicum 114-2]
PDE_07813	1420	1.27667	18.59	3.86407	Up	0.827226	K08282|1|6e-48|119|afm:AFUA_6G02590|non-specific serine/threonine protein kinase [EC:2.7.11.1];K14834|4|9e-33|82.4|pno:SNOG_16412|nucleolar complex protein 3	-	GO:0016772//transferase activity, transferring phosphorus-containing groups	-	gi|121699707|ref|XP_001268119.1|/2.5517e-132/protein kinase domain protein [Aspergillus clavatus NRRL 1]
PDE_07814	2758	20.6533	51.8	1.32658	Up	0.837086	K11446|1|3e-07|58.5|mbe:MBM_08533|histone demethylase JARID1 [EC:1.14.11.-]	-	-	-	gi|525586603|gb|EPS32853.1|/0/hypothetical protein PDE_07814 [Penicillium oxalicum 114-2]
PDE_07857	2618	16.28	62.9767	1.95172	Up	0.891931	K00108|1|8e-84|171|mpr:MPER_12409|choline dehydrogenase [EC:1.1.99.1]	-	-	-	gi|859263359|emb|CEJ58114.1|/0/hypothetical protein PMG11_06784 [Penicillium brasilianum]
PDE_07859	1613	25.94	73.4833	1.50224	Up	0.875111	K19841|1|1e-155|353|pcs:Pc21g19630|protein STE50	-	-	-	gi|525586648|gb|EPS32898.1|/0/hypothetical protein PDE_07859 [Penicillium oxalicum 114-2]
PDE_07871	1736	17.5633	42.3467	1.26968	Up	0.815558	K08139|1|3e-67|233|dha:DEHA2C11374g|MFS transporter, SP family, sugar:H+ symporter	GO:0031224//intrinsic component of membrane	GO:0022857//transmembrane transporter activity	GO:0051234//establishment of localization;GO:0044763	gi|525586660|gb|EPS32910.1|/0/hypothetical protein PDE_07871 [Penicillium oxalicum 114-2]
PDE_07886	1476	22.0567	2.37333	-3.21623	Down	0.838383	K14454|1|5e-61|236|nhe:NECHADRAFT_10996|aspartate aminotransferase, cytoplasmic [EC:2.6.1.1];K00286|2|1e-45|184|npa:UCRNP2_9665|pyrroline-5-carboxylate reductase [EC:1.5.1.2];K00318|3|1e-32|141|spo:SPCC70.03c|proline dehydrogenase [EC:1.5.-.-]	-	-	GO:0044710	gi|525586675|gb|EPS32925.1|/0/hypothetical protein PDE_07886 [Penicillium oxalicum 114-2]
PDE_07897	996	11.7733	44.2067	1.90874	Up	0.865882	K01209|1|5e-124|444|ang:ANI_1_108034|alpha-N-arabinofuranosidase [EC:3.2.1.55]	-	GO:0004553//hydrolase activity, hydrolyzing O-glycosyl compounds	GO:0019566//arabinose metabolic process;GO:0000272//polysaccharide catabolic process	gi|525586686|gb|EPS32936.1|/0/putative alpha-L-arabinofuranosidase [Penicillium oxalicum 114-2]
PDE_07911	783	2410.91	5094.85	1.07946	Up	0.883419	-	-	-	-	gi|525586700|gb|EPS32950.1|/2.00898e-41/hypothetical protein PDE_07911 [Penicillium oxalicum 114-2]
PDE_07949	1662	8.23667	28.53	1.79235	Up	0.823047	K00626|1|0.0|719|ani:AN4179.2|acetyl-CoA C-acetyltransferase [EC:2.3.1.9]	-	GO:0003824//catalytic activity	-	gi|525586738|gb|EPS32988.1|/0/hypothetical protein PDE_07949 [Penicillium oxalicum 114-2]
PDE_07951	1002	135.007	15.5267	-3.12021	Down	0.943279	K06001|1|3e-14|79.7|afv:AFLA_118070|tryptophan synthase beta chain [EC:4.2.1.20]	-	-	-	gi|525586740|gb|EPS32990.1|/3.06882e-158/hypothetical protein PDE_07951 [Penicillium oxalicum 114-2]
PDE_07957	1796	20.93	98.5633	2.23548	Up	0.921494	K00128|1|0.0|893|pcs:Pc06g00180|aldehyde dehydrogenase (NAD+) [EC:1.2.1.3]	-	GO:0016620//oxidoreductase activity, acting on the aldehyde or oxo group of donors, NAD or NADP as acceptor	GO:0006067//ethanol metabolic process	gi|525586746|gb|EPS32996.1|/0/hypothetical protein PDE_07957 [Penicillium oxalicum 114-2]
PDE_08053	1683	365.137	180.393	-1.01729	Down	0.861839	K00485|1|4e-23|110|cim:CIMG_05875|dimethylaniline monooxygenase (N-oxide forming) [EC:1.14.13.8]	GO:0005789//endoplasmic reticulum membrane	GO:0016709//oxidoreductase activity, acting on paired donors, with incorporation or reduction of molecular oxygen, NAD(P)H as one donor, and incorporation of one atom of oxygen;GO:0000166//nucleotide binding	GO:0044710	gi|525586841|gb|EPS33091.1|/0/hypothetical protein PDE_08053 [Penicillium oxalicum 114-2]
PDE_08091	3963	70.2767	204.103	1.53818	Up	0.912948	-	-	-	-	gi|525586879|gb|EPS33129.1|/0/hypothetical protein PDE_08091 [Penicillium oxalicum 114-2]
PDE_08104	114	45.47	127.063	1.48256	Up	0.896059	-	-	-	-	gi|525586892|gb|EPS33142.1|/7.54773e-15/hypothetical protein PDE_08104 [Penicillium oxalicum 114-2]
PDE_08119	1569	56.7667	374.467	2.72172	Up	0.955664	-	-	-	-	gi|525586907|gb|EPS33157.1|/0/hypothetical protein PDE_08119 [Penicillium oxalicum 114-2]
PDE_08126	570	15.73	51.1567	1.7014	Up	0.867946	K00988|1|4e-06|51.6|sla:SERLADRAFT_369076|ATP adenylyltransferase [EC:2.7.7.53]	-	-	-	gi|525586914|gb|EPS33164.1|/1.12932e-69/hypothetical protein PDE_08126 [Penicillium oxalicum 114-2]
PDE_08127	810	19.37	61.48	1.66629	Up	0.87842	K05609|1|1e-60|233|pcs:Pc16g01050|ubiquitin carboxyl-terminal hydrolase L3 [EC:3.4.19.12]	-	-	-	gi|525586915|gb|EPS33165.1|/1.21555e-129/hypothetical protein PDE_08127 [Penicillium oxalicum 114-2]
PDE_08240	411	32.4167	11.71	-1.46899	Down	0.811105	-	-	-	-	gi|525587028|gb|EPS33278.1|/2.97816e-33/hypothetical protein PDE_08240 [Penicillium oxalicum 114-2]
PDE_08261	225	59.01	22.7033	-1.37806	Down	0.851894	-	-	-	-	gi|525587049|gb|EPS33299.1|/9.42915e-26/hypothetical protein PDE_08261 [Penicillium oxalicum 114-2]
PDE_08262	375	41.1733	14.3333	-1.52234	Down	0.836899	-	-	-	-	gi|525587050|gb|EPS33300.1|/1.67643e-43/hypothetical protein PDE_08262 [Penicillium oxalicum 114-2]
PDE_08277	276	916.66	378.797	-1.27496	Down	0.905084	-	-	-	-	gi|525587065|gb|EPS33315.1|/2.91049e-35/hypothetical protein PDE_08277 [Penicillium oxalicum 114-2]
PDE_08289	2967	221.727	89.46	-1.30947	Down	0.895394	-	-	-	-	gi|525587077|gb|EPS33327.1|/0/hypothetical protein PDE_08289 [Penicillium oxalicum 114-2]
PDE_08290	315	164.68	64.78	-1.34604	Down	0.893296	-	-	-	-	gi|525587078|gb|EPS33328.1|/9.07419e-37/hypothetical protein PDE_08290 [Penicillium oxalicum 114-2]
PDE_08291	282	143.777	51.2333	-1.48867	Down	0.900188	-	-	-	-	gi|525587079|gb|EPS33329.1|/6.64479e-48/hypothetical protein PDE_08291 [Penicillium oxalicum 114-2]
PDE_08305	1447	11.4333	57.6	2.33282	Up	0.898738	K06004|1|4e-52|170|maj:MAA_01430|aspergillopepsin I [EC:3.4.23.18]	-	GO:0004175//endopeptidase activity	GO:0019538//protein metabolic process	gi|525587093|gb|EPS33343.1|/0/hypothetical protein PDE_08305 [Penicillium oxalicum 114-2]
PDE_08328	2046	162.193	59.23	-1.45331	Down	0.900989	K20526|1|9e-101|368|pcs:Pc22g03260|transgelin	-	-	-	gi|525587116|gb|EPS33366.1|/1.49843e-127/hypothetical protein PDE_08328 [Penicillium oxalicum 114-2]
PDE_08331	1140	310.1	87.4167	-1.82675	Down	0.93509	-	-	-	-	gi|525587119|gb|EPS33369.1|/3.47753e-164/hypothetical protein PDE_08331 [Penicillium oxalicum 114-2]
PDE_08332	801	212.587	49.7067	-2.09654	Down	0.938127	-	-	-	-	gi|525587120|gb|EPS33370.1|/1.21271e-97/hypothetical protein PDE_08332 [Penicillium oxalicum 114-2]
PDE_08414	2372	74.3833	182.61	1.29571	Up	0.891027	K01895|1|0.0|807|ang:ANI_1_924184|acetyl-CoA synthetase [EC:6.2.1.1]	-	GO:0032550;GO:0016405//CoA-ligase activity	GO:0030654;GO:0006083//acetate metabolic process;GO:0042182//ketone catabolic process	gi|525587202|gb|EPS33452.1|/0/hypothetical protein PDE_08414 [Penicillium oxalicum 114-2]
PDE_08415	1116	10.6933	52.1733	2.2866	Up	0.890754	K01751|1|9e-123|440|afm:AFUA_2G00340|diaminopropionate ammonia-lyase [EC:4.3.1.15]	-	-	-	gi|525587203|gb|EPS33453.1|/0/hypothetical protein PDE_08415 [Penicillium oxalicum 114-2]
PDE_08446	1764	167.983	54.2967	-1.62938	Down	0.915558	-	-	-	-	gi|525587234|gb|EPS33484.1|/0/hypothetical protein PDE_08446 [Penicillium oxalicum 114-2]
PDE_08468	1323	15.6	49.4633	1.66481	Up	0.863391	-	-	-	-	gi|525587256|gb|EPS33506.1|/0/hypothetical protein PDE_08468 [Penicillium oxalicum 114-2]
PDE_08485	258	482.517	203.233	-1.24744	Down	0.898772	-	-	-	-	gi|525587273|gb|EPS33523.1|/2.40355e-42/hypothetical protein PDE_08485 [Penicillium oxalicum 114-2]
PDE_08500	1164	23.93	54.38	1.18426	Up	0.824343	K03178|1|1e-14|81.6|pte:PTT_19992|ubiquitin-activating enzyme E1 [EC:6.2.1.45]	-	-	-	gi|525587288|gb|EPS33538.1|/2.43749e-120/hypothetical protein PDE_08500 [Penicillium oxalicum 114-2]
PDE_08560	1320	34.41	10.32	-1.73738	Down	0.837206	K00058|1|7e-82|239|afm:AFUA_4G11840|D-3-phosphoglycerate dehydrogenase [EC:1.1.1.95]	-	GO:0016614//oxidoreductase activity, acting on CH-OH group of donors;GO:0000166//nucleotide binding	GO:0044710	gi|859266056|emb|CEO60129.1|/7.52121e-130/Putative Glyoxylate reductase [Penicillium brasilianum]
PDE_08570	2410	6.00667	45.99	2.93668	Up	0.895872	-	-	-	-	gi|525587358|gb|EPS33608.1|/0/hypothetical protein PDE_08570 [Penicillium oxalicum 114-2]
PDE_08592	480	18.1333	45.6133	1.33081	Up	0.828096	-	-	-	-	gi|525587380|gb|EPS33630.1|/4.06321e-75/hypothetical protein PDE_08592 [Penicillium oxalicum 114-2]
PDE_08605	1199	30.5233	2.71667	-3.49	Down	0.871375	K01259|1|4e-95|318|pcs:Pc22g18620|proline iminopeptidase [EC:3.4.11.5]	-	GO:0016787//hydrolase activity	-	gi|525587393|gb|EPS33643.1|/2.24443e-179/hypothetical protein PDE_08605 [Penicillium oxalicum 114-2]
PDE_08613	1202	208.523	499.863	1.26132	Up	0.900222	-	-	-	-	gi|525587401|gb|EPS33651.1|/4.26114e-161/hypothetical protein PDE_08613 [Penicillium oxalicum 114-2]
PDE_08652	1465	92.3067	194.39	1.07445	Up	0.863153	-	-	-	-	gi|525587440|gb|EPS33690.1|/0/hypothetical protein PDE_08652 [Penicillium oxalicum 114-2]
PDE_08682	802	26.04	84.09	1.6912	Up	0.89652	-	-	-	-	gi|525587470|gb|EPS33720.1|/5.8902e-125/hypothetical protein PDE_08682 [Penicillium oxalicum 114-2]
PDE_08694	1187	16.78	54.35	1.69554	Up	0.871836	K01180|1|7e-17|89.0|maj:MAA_02172|endo-1,3(4)-beta-glucanase [EC:3.2.1.6]	-	-	-	gi|525587482|gb|EPS33732.1|/2.85999e-124/hypothetical protein PDE_08694 [Penicillium oxalicum 114-2]
PDE_08708	861	927.19	278.733	-1.73398	Down	0.939918	-	-	-	GO:0019932//second-messenger-mediated signaling	gi|525587496|gb|EPS33746.1|/1.36007e-145/hypothetical protein PDE_08708 [Penicillium oxalicum 114-2]
PDE_08710	2238	68.8133	12.1267	-2.50451	Down	0.912197	-	-	-	-	gi|525587498|gb|EPS33748.1|/0/hypothetical protein PDE_08710 [Penicillium oxalicum 114-2]
PDE_08711	904	217.72	100.373	-1.1171	Down	0.872057	K03687|1|9e-58|223|pcs:Pc12g07410|molecular chaperone GrpE	GO:0044429	GO:0042802//identical protein binding;GO:0030554//adenyl nucleotide binding	GO:0044267//cellular protein metabolic process	gi|525587499|gb|EPS33749.1|/4.28998e-75/hypothetical protein PDE_08711 [Penicillium oxalicum 114-2]
PDE_08747	1662	21.1367	4.31	-2.29399	Down	0.810935	-	-	GO:0016772//transferase activity, transferring phosphorus-containing groups	-	gi|525587535|gb|EPS33785.1|/0/hypothetical protein PDE_08747 [Penicillium oxalicum 114-2]
PDE_08791	992	64.9267	23.4867	-1.46697	Down	0.864944	K00860|1|1e-34|147|maj:MAA_00215|adenylylsulfate kinase [EC:2.7.1.25]	-	-	-	gi|525587579|gb|EPS33829.1|/7.40683e-157/hypothetical protein PDE_08791 [Penicillium oxalicum 114-2]
PDE_08814	1938	94.4333	256.85	1.44356	Up	0.908649	K00294|1|0.0|689|pcs:Pc12g08900|1-pyrroline-5-carboxylate dehydrogenase [EC:1.2.1.88]	-	GO:0016646//oxidoreductase activity, acting on the CH-NH group of donors, NAD or NADP as acceptor;GO:0016903//oxidoreductase activity, acting on the aldehyde or oxo group of donors	GO:0006560//proline metabolic process	gi|525587602|gb|EPS33852.1|/0/hypothetical protein PDE_08814 [Penicillium oxalicum 114-2]
PDE_08815	1147	95.3667	33.3633	-1.51522	Down	0.889782	K00457|1|2e-42|135|pcs:Pc13g08330|4-hydroxyphenylpyruvate dioxygenase [EC:1.13.11.27]	-	-	-	gi|525587603|gb|EPS33853.1|/0/hypothetical protein PDE_08815 [Penicillium oxalicum 114-2]
PDE_08816	1554	38.57	14.9067	-1.37152	Down	0.817554	K00033|1|0.0|754|nfi:NFIA_054380|6-phosphogluconate dehydrogenase [EC:1.1.1.44 1.1.1.343]	-	GO:0016616//oxidoreductase activity, acting on the CH-OH group of donors, NAD or NADP as acceptor;GO:0048037//cofactor binding;GO:0000166//nucleotide binding	GO:0044710;GO:0006007//glucose catabolic process	gi|525587604|gb|EPS33854.1|/0/hypothetical protein PDE_08816 [Penicillium oxalicum 114-2]
PDE_08849	1232	1318.22	229.92	-2.51939	Down	0.959928	-	GO:0031224//intrinsic component of membrane	GO:0043169//cation binding;GO:0016682//oxidoreductase activity, acting on diphenols and related substances as donors, oxygen as acceptor	GO:0044710;GO:0044707;GO:0006091//generation of precursor metabolites and energy	gi|24061751|gb|AAN39883.1|/4.42674e-127/mitochondrial alternative oxidase [Aspergillus nidulans]
PDE_08850	1515	85.07	28.27	-1.58938	Down	0.891044	-	-	-	-	gi|525587638|gb|EPS33888.1|/0/hypothetical protein PDE_08850 [Penicillium oxalicum 114-2]
PDE_08878	2469	92.6567	46.16	-1.00525	Down	0.82813	K01610|1|0.0|848|ani:AN1918.2|phosphoenolpyruvate carboxykinase (ATP) [EC:4.1.1.49]	-	GO:0004611//phosphoenolpyruvate carboxykinase activity;GO:0032550;GO:0016772//transferase activity, transferring phosphorus-containing groups;GO:0000166//nucleotide binding	GO:0006796//phosphate-containing compound metabolic process;GO:0006006//glucose metabolic process	gi|525587666|gb|EPS33916.1|/0/hypothetical protein PDE_08878 [Penicillium oxalicum 114-2]
PDE_08912	950	220.517	756.193	1.77787	Up	0.940839	-	-	-	-	gi|525587700|gb|EPS33950.1|/1.33134e-65/hypothetical protein PDE_08912 [Penicillium oxalicum 114-2]
PDE_08920	2667	34.2467	5.58	-2.61763	Down	0.867383	-	-	GO:0016787//hydrolase activity	-	gi|525587708|gb|EPS33958.1|/0/hypothetical protein PDE_08920 [Penicillium oxalicum 114-2]
PDE_08925	207	112.7	53.81	-1.06654	Down	0.848277	-	-	-	-	gi|525587713|gb|EPS33963.1|/1.02228e-08/hypothetical protein PDE_08925 [Penicillium oxalicum 114-2]
PDE_08930	1363	40.1333	15.13	-1.40739	Down	0.824258	K00306|1|2e-164|516|pcs:Pc12g09740|sarcosine oxidase / L-pipecolate oxidase [EC:1.5.3.1 1.5.3.7]	-	GO:0003824//catalytic activity	GO:0044710	gi|525587718|gb|EPS33968.1|/0/hypothetical protein PDE_08930 [Penicillium oxalicum 114-2]
PDE_08968	1026	29.5067	108.567	1.87947	Up	0.914159	K01069|1|2e-09|64.3|cmt:CCM_05589|hydroxyacylglutathione hydrolase [EC:3.1.2.6]	-	-	-	gi|525587756|gb|EPS34006.1|/1.47597e-171/hypothetical protein PDE_08968 [Penicillium oxalicum 114-2]
PDE_08974	1142	17.3967	81.5967	2.2297	Up	0.913886	K01053|1|1e-119|325|ang:ANI_1_106174|gluconolactonase [EC:3.1.1.17]	-	-	-	gi|525587762|gb|EPS34012.1|/0/hypothetical protein PDE_08974 [Penicillium oxalicum 114-2]
PDE_08984	847	146.743	43.0967	-1.76765	Down	0.919157	-	-	-	GO:0006351//transcription, DNA-templated	gi|525587772|gb|EPS34022.1|/1.10686e-51/hypothetical protein PDE_08984 [Penicillium oxalicum 114-2]
PDE_08994	1814	18.2133	51.0533	1.48701	Up	0.850495	K00493|1|3e-54|213|pic:PICST_35590|unspecific monooxygenase [EC:1.14.14.1];K20238|3|3e-37|107|fgr:FGSG_08005|sphingolipid C9-methyltransferase [EC:2.1.1.317];K15388|5|1e-33|145|ure:UREG_06496|cytochrome P450 monooxygenase	-	GO:0046914//transition metal ion binding;GO:0004497//monooxygenase activity;GO:0046906//tetrapyrrole binding	GO:0044710	gi|255948982|ref|XP_002565258.1|/0/Pc22g13320 [Penicillium rubens Wisconsin 54-1255]
PDE_09020	963	37.5	81.69	1.12327	Up	0.842068	K03386|1|2e-105|258|ang:ANI_1_984094|peroxiredoxin (alkyl hydroperoxide reductase subunit C) [EC:1.11.1.15]	-	GO:0016705//oxidoreductase activity, acting on paired donors, with incorporation or reduction of molecular oxygen;GO:0016209//antioxidant activity	GO:0044710	gi|525587808|gb|EPS34058.1|/9.85245e-138/hypothetical protein PDE_09020 [Penicillium oxalicum 114-2]
PDE_09023	1240	133.07	50.3267	-1.40279	Down	0.891556	-	-	-	-	gi|525587811|gb|EPS34061.1|/7.84256e-88/hypothetical protein PDE_09023 [Penicillium oxalicum 114-2]
PDE_09027	1712	1196.72	390.173	-1.6169	Down	0.93538	K03379|1|7e-68|222|pic:PICST_52278|cyclohexanone monooxygenase [EC:1.14.13.22];K14556|3|2e-31|112|tmn:UCRPA7_6730|U3 small nucleolar RNA-associated protein 12	-	-	-	gi|525587815|gb|EPS34065.1|/0/hypothetical protein PDE_09027 [Penicillium oxalicum 114-2]
PDE_09030	660	710.393	267.047	-1.41153	Down	0.916308	-	-	-	-	gi|525587818|gb|EPS34068.1|/3.41763e-96/hypothetical protein PDE_09030 [Penicillium oxalicum 114-2]
PDE_09035	1839	69.7667	33.17	-1.07266	Down	0.825759	-	-	-	-	gi|525587823|gb|EPS34073.1|/0/hypothetical protein PDE_09035 [Penicillium oxalicum 114-2]
PDE_09092	706	24.33	78.9633	1.69845	Up	0.893773	-	-	-	-	gi|525587880|gb|EPS34130.1|/5.54581e-82/hypothetical protein PDE_09092 [Penicillium oxalicum 114-2]
PDE_09125	1016	499.817	111.977	-2.1582	Down	0.950102	-	-	-	-	gi|525587911|gb|EPS34161.1|/1.05058e-19/hypothetical protein PDE_09125 [Penicillium oxalicum 114-2]
PDE_09142	732	325.373	122.693	-1.40704	Down	0.909434	-	-	-	-	gi|525587928|gb|EPS34178.1|/3.1873e-75/hypothetical protein PDE_09142 [Penicillium oxalicum 114-2]
PDE_09149	2236	1530.68	639.38	-1.25943	Down	0.905186	K04079|1|0.0|864|ang:ANI_1_860084|molecular chaperone HtpG	-	GO:0005515//protein binding;GO:0032550	GO:0050896//response to stimulus;GO:0044267//cellular protein metabolic process	gi|525587935|gb|EPS34185.1|/0/hypothetical protein PDE_09149 [Penicillium oxalicum 114-2]
PDE_09166	366	2056.73	4757.29	1.20979	Up	0.900989	K01409|1|4e-11|66.6|afm:AFUA_7G05240|N6-L-threonylcarbamoyladenine synthase [EC:2.3.1.234]	-	-	-	gi|525587952|gb|EPS34202.1|/6.43805e-35/hypothetical protein PDE_09166 [Penicillium oxalicum 114-2]
PDE_09225	234	80.2067	735.727	3.19738	Up	0.965251	-	-	-	-	gi|525588011|gb|EPS34261.1|/4.97467e-19/hypothetical protein PDE_09225 [Penicillium oxalicum 114-2]
PDE_09227	1943	7.05	43.13	2.613	Up	0.886182	K11230|1|2e-17|92.0|ani:AN1180.2|mitogen-activated protein kinase kinase kinase [EC:2.7.11.25];K09241|2|6e-09|63.5|nfi:NFIA_070510|transcriptional regulatory protein GAL4	GO:0043231//intracellular membrane-bounded organelle	GO:0003676//nucleic acid binding;GO:0046914//transition metal ion binding;GO:0003700//transcription factor activity, sequence-specific DNA binding	GO:0006366//transcription from RNA polymerase II promoter	gi|525588013|gb|EPS34263.1|/0/hypothetical protein PDE_09227 [Penicillium oxalicum 114-2]
PDE_09228	1979	1.37333	74.0367	5.75249	Up	0.948277	K01952|1|9e-103|167|pno:SNOG_10851|phosphoribosylformylglycinamidine synthase [EC:6.3.5.3]	GO:0031224//intrinsic component of membrane	-	GO:0044763	gi|315040141|ref|XP_003169448.1|/0/aflatoxin efflux pump [Microsporum gypseum CBS 118893]
PDE_09230	1691	2.33	22.4333	3.26724	Up	0.840839	K05917|1|1e-125|352|nfi:NFIA_101520|sterol 14-demethylase [EC:1.14.13.70]	-	GO:0046914//transition metal ion binding;GO:0016491//oxidoreductase activity;GO:0046906//tetrapyrrole binding	GO:0044710	gi|525588016|gb|EPS34266.1|/0/hypothetical protein PDE_09230 [Penicillium oxalicum 114-2]
PDE_09234	789	0.846667	33.8667	5.32193	Up	0.899522	-	-	GO:0036094//small molecule binding	-	gi|525588020|gb|EPS34270.1|/2.49832e-148/hypothetical protein PDE_09234 [Penicillium oxalicum 114-2]
PDE_09235	762	2.94667	242.753	6.36426	Up	0.980416	K13993|1|1e-27|123|pcs:Pc16g10770|HSP20 family protein;K17095|4|1e-06|53.9|cthr:CTHT_0042110|annexin A7/11	-	-	-	gi|525588021|gb|EPS34271.1|/4.86269e-138/hypothetical protein PDE_09235 [Penicillium oxalicum 114-2]
PDE_09264	952	181.117	75.54	-1.26161	Down	0.886933	-	-	-	-	gi|525588050|gb|EPS34300.1|/5.12961e-35/hypothetical protein PDE_09264 [Penicillium oxalicum 114-2]
PDE_09310	2025	3.8	26.3	2.79099	Up	0.847049	K08157|1|4e-64|246|bor:COCMIDRAFT_2731|MFS transporter, DHA1 family, multidrug resistance protein;K09248|2|8e-06|53.1|lth:KLTH0C00814g|proline utilization trans-activator	-	-	GO:0006351//transcription, DNA-templated	gi|525588096|gb|EPS34346.1|/0/hypothetical protein PDE_09310 [Penicillium oxalicum 114-2]
PDE_09312	1313	271.013	96.2667	-1.49326	Down	0.912845	K09510|1|2e-117|217|ang:ANI_1_98154|DnaJ homolog subfamily B member 4	-	-	-	gi|525588098|gb|EPS34348.1|/3.89651e-163/hypothetical protein PDE_09312 [Penicillium oxalicum 114-2]
PDE_09324	1490	3.72333	30.8667	3.05138	Up	0.866513	K07748|1|3e-12|73.9|ani:AN8440.2|sterol-4alpha-carboxylate 3-dehydrogenase (decarboxylating) [EC:1.1.1.170];K06123|2|3e-11|70.9|cmt:CCM_02900|1-acylglycerone phosphate reductase [EC:1.1.1.101];K06674|3|2e-08|61.2|pte:PTT_09563|structural maintenance of chromosome 2;K14950|4|3e-08|60.8|ani:AN3146.2|cation-transporting ATPase 13A1 [EC:3.6.3.-];K02920|5|3e-07|57.4|act:ACLA_046760|large subunit ribos…	-	-	-	gi|525588110|gb|EPS34360.1|/3.89635e-156/hypothetical protein PDE_09324 [Penicillium oxalicum 114-2]
PDE_09325	207	15.5933	43.9533	1.49504	Up	0.839645	-	-	-	-	gi|525588111|gb|EPS34361.1|/1.73166e-32/hypothetical protein PDE_09325 [Penicillium oxalicum 114-2]
PDE_09342	1718	55.7267	122.797	1.13983	Up	0.861344	K00249|1|0.0|653|pcs:Pc21g17590|acyl-CoA dehydrogenase [EC:1.3.8.7]	-	GO:0016627//oxidoreductase activity, acting on the CH-CH group of donors	GO:0008152//metabolic process	gi|525588128|gb|EPS34378.1|/0/hypothetical protein PDE_09342 [Penicillium oxalicum 114-2]
PDE_09347	708	4.92333	28.1133	2.51355	Up	0.847458	-	-	-	-	gi|525588133|gb|EPS34383.1|/3.10777e-24/hypothetical protein PDE_09347 [Penicillium oxalicum 114-2]
PDE_09402	1047	27.42	100.477	1.87356	Up	0.911225	K00784|1|3e-98|358|maw:MAC_07163|ribonuclease Z [EC:3.1.26.11];K07750|2|8e-09|62.0|bor:COCMIDRAFT_33341|methylsterol monooxygenase [EC:1.14.13.72];K04713|5|3e-08|60.1|pic:PICST_77904|sphinganine C4-monooxygenase [EC:1.14.18.5]	GO:0031224//intrinsic component of membrane	GO:0046914//transition metal ion binding;GO:0003824//catalytic activity	GO:0006631//fatty acid metabolic process	gi|525588188|gb|EPS34438.1|/0/hypothetical protein PDE_09402 [Penicillium oxalicum 114-2]
PDE_09429	2198	74.3467	179.13	1.26867	Up	0.887905	K03255|1|9e-06|53.1|ctp:CTRG_04498|protein TIF31	-	-	-	gi|525588215|gb|EPS34465.1|/0/hypothetical protein PDE_09429 [Penicillium oxalicum 114-2]
PDE_09441	1209	142.7	313.187	1.13404	Up	0.879239	K00960|1|4e-34|146|afm:AFUA_6G10930|DNA-directed RNA polymerase [EC:2.7.7.6]	-	-	-	gi|525588227|gb|EPS34477.1|/0/chitin binding domain-containing protein [Penicillium oxalicum 114-2]
PDE_09476	1119	1.86333	18.1667	3.28534	Up	0.816564	-	-	-	-	gi|525588262|gb|EPS34512.1|/0/hypothetical protein PDE_09476 [Penicillium oxalicum 114-2]
PDE_09494	3984	4.84	24.88	2.36191	Up	0.832412	K20522|1|4e-08|62.0|tbl:TBLA_0D02910|LAS seventeen-binding protein 1/2	-	-	-	gi|525588280|gb|EPS34530.1|/0/hypothetical protein PDE_09494 [Penicillium oxalicum 114-2]
PDE_09586	1227	35.7733	88.2367	1.30249	Up	0.867417	-	-	-	-	gi|525588372|gb|EPS34622.1|/1.38125e-169/hypothetical protein PDE_09586 [Penicillium oxalicum 114-2]
PDE_09599	1299	62.7367	160.013	1.35081	Up	0.892699	-	-	-	-	gi|525588385|gb|EPS34635.1|/0/hypothetical protein PDE_09599 [Penicillium oxalicum 114-2]
PDE_09616	1194	36.2967	12.6333	-1.5226	Down	0.825861	K18369|1|6e-163|574|bfu:BC1G_11541|alcohol dehydrogenase [EC:1.1.1.-]	-	GO:0046914//transition metal ion binding;GO:0036094//small molecule binding;GO:0003824//catalytic activity	GO:0044710	gi|525588402|gb|EPS34652.1|/0/hypothetical protein PDE_09616 [Penicillium oxalicum 114-2]
PDE_09626	1491	15.0533	37.0833	1.30069	Up	0.807625	K14950|1|3e-41|122|ani:AN3146.2|cation-transporting ATPase 13A1 [EC:3.6.3.-];K01051|3|7e-33|114|afv:AFLA_023340|pectinesterase [EC:3.1.1.11];K01613|5|3e-30|104|ani:AN9039.2|phosphatidylserine decarboxylase [EC:4.1.1.65]	-	-	-	gi|525588412|gb|EPS34662.1|/0/hypothetical protein PDE_09626 [Penicillium oxalicum 114-2]
PDE_09658	1099	296.507	77.3967	-1.93772	Down	0.93799	K13127|1|6e-125|259|act:ACLA_012790|RING finger protein 113A	GO:0043231//intracellular membrane-bounded organelle	GO:0046872//metal ion binding;GO:0003676//nucleic acid binding	GO:0006396//RNA processing	gi|525588444|gb|EPS34694.1|/6.36956e-161/hypothetical protein PDE_09658 [Penicillium oxalicum 114-2]
PDE_09659	246	193.983	87.8833	-1.14227	Down	0.873524	-	-	-	-	gi|525588445|gb|EPS34695.1|/1.99057e-36/hypothetical protein PDE_09659 [Penicillium oxalicum 114-2]
PDE_09702	1288	31.4767	94.54	1.58664	Up	0.895479	K00545|1|9e-26|118|pbl:PAAG_11954|catechol O-methyltransferase [EC:2.1.1.6]	-	-	GO:0008152//metabolic process	gi|525588488|gb|EPS34738.1|/9.16584e-162/hypothetical protein PDE_09702 [Penicillium oxalicum 114-2]
PDE_09703	962	41.6567	94.2467	1.17789	Up	0.856602	K11673|1|1e-11|70.9|wic:J056_002527|actin-related protein 8	-	-	-	gi|525588489|gb|EPS34739.1|/9.03466e-96/hypothetical protein PDE_09703 [Penicillium oxalicum 114-2]
PDE_09715	533	16.26	40.4667	1.31541	Up	0.816888	-	-	-	-	gi|525588501|gb|EPS34751.1|/3.0668e-49/hypothetical protein PDE_09715 [Penicillium oxalicum 114-2]
PDE_09758	1979	316.58	127.01	-1.31763	Down	0.901569	K03380|1|1e-79|206|sla:SERLADRAFT_357363|phenol 2-monooxygenase [EC:1.14.13.7]	-	-	-	gi|700462261|gb|KGO51295.1|/0/Monooxygenase, FAD-binding [Penicillium expansum]
PDE_09759	1824	284.943	116.5	-1.29035	Down	0.897339	K00838|1|9e-106|294|ztr:MYCGRDRAFT_100367|aromatic amino acid aminotransferase I [EC:2.6.1.57 2.6.1.27 2.6.1.5]	-	-	-	gi|525588545|gb|EPS34795.1|/0/hypothetical protein PDE_09759 [Penicillium oxalicum 114-2]
PDE_09760	835	310.067	109.897	-1.49643	Down	0.91595	K10253|1|6e-32|127|bze:COCCADRAFT_7791|DOPA 4,5-dioxygenase [EC:1.14.99.-]	-	-	-	gi|525588546|gb|EPS34796.1|/1.80278e-101/hypothetical protein PDE_09760 [Penicillium oxalicum 114-2]
PDE_09761	1312	940.113	354.273	-1.40797	Down	0.917503	K00457|1|3e-161|378|ang:ANI_1_230064|4-hydroxyphenylpyruvate dioxygenase [EC:1.13.11.27]	-	GO:0016702//oxidoreductase activity, acting on single donors with incorporation of molecular oxygen, incorporation of two atoms of oxygen	GO:0044710	gi|525588547|gb|EPS34797.1|/0/hypothetical protein PDE_09761 [Penicillium oxalicum 114-2]
PDE_09780	929	168.78	469.9	1.47721	Up	0.918304	-	-	-	-	gi|525588566|gb|EPS34816.1|/3.37107e-128/hypothetical protein PDE_09780 [Penicillium oxalicum 114-2]
PDE_09782	1124	10.9967	31.7867	1.53136	Up	0.815251	-	-	-	-	gi|525588568|gb|EPS34818.1|/1.73142e-91/hypothetical protein PDE_09782 [Penicillium oxalicum 114-2]
PDE_09786	392	13.8333	37.2533	1.42922	Up	0.820096	-	-	-	-	gi|525588572|gb|EPS34822.1|/3.02486e-49/hypothetical protein PDE_09786 [Penicillium oxalicum 114-2]
PDE_09790	261	48.9567	20.32	-1.2686	Down	0.827226	-	-	-	-	gi|525588576|gb|EPS34826.1|/6.76356e-48/hypothetical protein PDE_09790 [Penicillium oxalicum 114-2]
PDE_09832	541	716.18	243.707	-1.55518	Down	0.929154	-	GO:0005618//cell wall	GO:0005198//structural molecule activity	-	gi|525588618|gb|EPS34868.1|/1.08467e-60/hypothetical protein PDE_09832 [Penicillium oxalicum 114-2]
PDE_09880	1752	196.74	28.3533	-2.7947	Down	0.947595	K08157|1|5e-70|266|ssl:SS1G_02048|MFS transporter, DHA1 family, multidrug resistance protein	-	-	-	gi|525588666|gb|EPS34916.1|/0/hypothetical protein PDE_09880 [Penicillium oxalicum 114-2]
PDE_09894	516	86.36	225.81	1.38667	Up	0.902593	-	-	-	-	gi|525588680|gb|EPS34930.1|/2.04101e-31/hypothetical protein PDE_09894 [Penicillium oxalicum 114-2]
PDE_09913	1902	12.2833	32.92	1.42226	Up	0.808905	-	-	-	-	gi|525588698|gb|EPS34948.1|/0/hypothetical protein PDE_09913 [Penicillium oxalicum 114-2]
PDE_09954	766	70.33	146.44	1.0581	Up	0.853787	K11251|1|6e-47|151|nfi:NFIA_040170|histone H2A	GO:0043231//intracellular membrane-bounded organelle;GO:0000785//chromatin	GO:0003676//nucleic acid binding;GO:0046983//protein dimerization activity	GO:0006351//transcription, DNA-templated;GO:0034728//nucleosome organization	gi|525588739|gb|EPS34989.1|/1.13955e-47/hypothetical protein PDE_09954 [Penicillium oxalicum 114-2]
PDE_09964	1434	807.877	1742.34	1.10882	Up	0.886046	K01078|1|6e-133|474|afv:AFLA_024970|acid phosphatase [EC:3.1.3.2]	-	-	-	gi|525588749|gb|EPS34999.1|/0/hypothetical protein PDE_09964 [Penicillium oxalicum 114-2]
PDE_09968	2545	98	47.6667	-1.0398	Down	0.836404	K01179|1|7e-40|166|afv:AFLA_024930|endoglucanase [EC:3.2.1.4];K01098|3|4e-09|64.7|zro:ZYRO0G15488g|polynucleotide 5'-triphosphatase [EC:3.6.1.-]	-	-	-	gi|525588753|gb|EPS35003.1|/0/hypothetical protein PDE_09968 [Penicillium oxalicum 114-2]
PDE_09991	1572	21.84	68.4033	1.64709	Up	0.883657	K04487|1|2e-10|68.2|aje:HCAG_01147|cysteine desulfurase [EC:2.8.1.7]	-	GO:0016614//oxidoreductase activity, acting on CH-OH group of donors	-	gi|525588776|gb|EPS35026.1|/0/hypothetical protein PDE_09991 [Penicillium oxalicum 114-2]
