# Supplementary material for: Normal transcription of cellulolytic enzyme genes relies on the balance between the methylation of H3K36 and H3K4 in Penicillium oxalicum
Source: Biotechnol Biofuels. 2019 Aug 20;12:198. doi: 10.1186/s13068-019-1539-z (PMC6700826; doi:10.1186/s13068-019-1539-z)
Supplement: Supplementary file 4 — Additional file 4: Spreadsheet S2. A total of 1457 genes exhibited significant differences (fold change ≥ 2, probability ≥ 0.8) in ΔPoset2 compared with that of WT in cellulose medium. [file 13068_2019_1539_MOESM4_ESM.xlsx]

## Sheet: WT_CW-VS-Dset2_CW.GeneDiffExpFi
Spreadsheet S2. 1457 genes exhibited significant differences (fold change ≥ 2, probability ≥ 0.8) between the ΔPoset2 and WT after cultivation in cellulose medium.
GeneID	GeneLength	Means-WT_CW	Means-Dset2_CW	log2Ratio(Deletion Poset2_CW/WT_CW)	Up-Down-Regulation(Dset2_CW/WT_CW)	Probability	KEGG Orthology	GO Component	GO Function	GO Process	Blast nr
PDE_00007	1679	184.83	78.59	-1.23378	Down	0.875102	-	-	-	-	gi|525578826|gb|EPS25076.1|/0/hypothetical protein PDE_00007 [Penicillium oxalicum 114-2]
PDE_00008	1635	343.413	55.71	-2.62394	Down	0.954822	K01735|1|1e-170|279|bcom:BAUCODRAFT_80557|3-dehydroquinate synthase [EC:4.2.3.4]	-	-	-	gi|525578827|gb|EPS25077.1|/0/hypothetical protein PDE_00008 [Penicillium oxalicum 114-2]
PDE_00009	986	210.077	14.9433	-3.81334	Down	0.957214	K00545|1|2e-120|432|act:ACLA_055840|catechol O-methyltransferase [EC:2.1.1.6]	-	GO:0043167//ion binding;GO:0008171//O-methyltransferase activity	GO:0008152//metabolic process	gi|525578828|gb|EPS25078.1|/2.09977e-154/hypothetical protein PDE_00009 [Penicillium oxalicum 114-2]
PDE_00010	1497	35.4667	9.08667	-1.96464	Down	0.820016	K00545|1|2e-149|529|ani:AN6402.2|catechol O-methyltransferase [EC:2.1.1.6]	-	-	-	gi|525578829|gb|EPS25079.1|/0/hypothetical protein PDE_00010 [Penicillium oxalicum 114-2]
PDE_00011	2211	68.8767	32.3667	-1.08951	Down	0.804187	K08176|1|4e-07|57.8|tve:TRV_07324|MFS transporter, PHS family, inorganic phosphate transporter	-	-	-	gi|525578830|gb|EPS25080.1|/0/hypothetical protein PDE_00011 [Penicillium oxalicum 114-2]
PDE_00014	1915	21.65	236.743	3.45088	Up	0.956671	K19357|1|5e-13|77.0|nfi:NFIA_047960|cellulase [EC:3.2.1.4];K01179|2|9e-13|76.3|nfi:NFIA_095570|endoglucanase [EC:3.2.1.4];K01225|3|3e-12|74.7|nfi:NFIA_095580|cellulose 1,4-beta-cellobiosidase [EC:3.2.1.91];K05972|5|1e-11|72.4|adl:AURDEDRAFT_152466|acetylxylan esterase [EC:3.1.1.72]	-	GO:0016787//hydrolase activity	GO:0071704//organic substance metabolic process;GO:0044763;GO:0044237//cellular metabolic process;GO:0071840;GO:0044238//primary metabolic process	gi|525578833|gb|EPS25083.1|/0/putative endo-beta-1,4-xylanase [Penicillium oxalicum 114-2]
PDE_00015	1749	67.11	409.557	2.60946	Up	0.956671	K01198|1|1e-15|85.5|tre:TRIREDRAFT_3739|xylan 1,4-beta-xylosidase [EC:3.2.1.37]	-	GO:0016798//hydrolase activity, acting on glycosyl bonds;GO:0030247//polysaccharide binding	GO:0044238//primary metabolic process	gi|525578834|gb|EPS25084.1|/0/putative alpha-L-arabinofuranosidase [Penicillium oxalicum 114-2]
PDE_00016	1277	29.1133	499.363	4.10034	Up	0.969853	K01209|1|2e-109|396|ang:ANI_1_108034|alpha-N-arabinofuranosidase [EC:3.2.1.55];K01179|2|7e-08|59.3|vda:VDAG_01692|endoglucanase [EC:3.2.1.4];K19355|4|7e-08|52.8|tmn:UCRPA7_3741|mannan endo-1,4-beta-mannosidase [EC:3.2.1.78]	-	GO:0004553//hydrolase activity, hydrolyzing O-glycosyl compounds	GO:0019566//arabinose metabolic process	gi|685427609|gb|AIO06736.1|/0/alpha-L-arabinofuranosidase 2 [Penicillium oxalicum]
PDE_00017	1525	11.8867	40.8567	1.78123	Up	0.827395	-	-	-	-	gi|525578836|gb|EPS25086.1|/0/hypothetical protein PDE_00017 [Penicillium oxalicum 114-2]
PDE_00021	582	443.997	76.87	-2.53006	Down	0.956196	-	-	-	-	gi|525578840|gb|EPS25090.1|/8.69937e-62/hypothetical protein PDE_00021 [Penicillium oxalicum 114-2]
PDE_00031	974	158.357	63.4733	-1.31896	Down	0.880751	-	-	-	-	gi|525578850|gb|EPS25100.1|/1.69778e-65/hypothetical protein PDE_00031 [Penicillium oxalicum 114-2]
PDE_00033	929	113.96	12.4833	-3.19045	Down	0.934718	-	-	-	-	gi|525578852|gb|EPS25102.1|/1.34425e-40/hypothetical protein PDE_00033 [Penicillium oxalicum 114-2]
PDE_00049	2391	10.1233	34.4367	1.76626	Up	0.804984	K15920|1|0.0|1196|pcs:Pc21g23540|beta-D-xylosidase 4 [EC:3.2.1.37]	-	GO:0004553//hydrolase activity, hydrolyzing O-glycosyl compounds	GO:0000272//polysaccharide catabolic process	gi|525578868|gb|EPS25118.1|/0/putative beta-xylosidase [Penicillium oxalicum 114-2]
PDE_00080	1044	60.4633	10.46	-2.53118	Down	0.894137	-	-	-	-	gi|525578899|gb|EPS25149.1|/0/hypothetical protein PDE_00080 [Penicillium oxalicum 114-2]
PDE_00081	1971	34.05	3.61667	-3.23492	Down	0.851622	K18660|1|3e-58|227|maj:MAA_09853|malonyl-CoA/methylmalonyl-CoA synthetase [EC:6.2.1.-]	-	-	-	gi|525578900|gb|EPS25150.1|/0/hypothetical protein PDE_00081 [Penicillium oxalicum 114-2]
PDE_00082	948	105.4	5.12333	-4.36265	Down	0.940944	-	-	-	-	gi|525578901|gb|EPS25151.1|/7.06524e-178/hypothetical protein PDE_00082 [Penicillium oxalicum 114-2]
PDE_00087	1296	25.3067	3.95333	-2.67838	Down	0.80149	K09465|1|6e-171|600|pcs:Pc06g00470|zinc finger protein BrlA	GO:0044464	GO:0097159//organic cyclic compound binding;GO:0046914//transition metal ion binding	-	gi|525578906|gb|EPS25156.1|/0/hypothetical protein PDE_00087 [Penicillium oxalicum 114-2]
PDE_00092	1055	108.157	700.527	2.69532	Up	0.961591	K01166|1|1e-79|244|pcs:Pc06g00430|ribonuclease T2 [EC:3.1.27.1]	-	-	-	gi|525578911|gb|EPS25161.1|/2.10166e-118/hypothetical protein PDE_00092 [Penicillium oxalicum 114-2]
PDE_00095	273	87.1633	35.17	-1.30938	Down	0.854014	-	-	-	-	gi|525578914|gb|EPS25164.1|/5.66824e-47/hypothetical protein PDE_00095 [Penicillium oxalicum 114-2]
PDE_00101	714	43.8367	11.91	-1.87996	Down	0.841816	-	-	-	-	gi|525578920|gb|EPS25170.1|/1.04454e-51/hypothetical protein PDE_00101 [Penicillium oxalicum 114-2]
PDE_00115	767	4.75667	46.9667	3.30361	Up	0.885332	-	-	-	-	gi|525578933|gb|EPS25183.1|/4.16327e-122/hypothetical protein PDE_00115 [Penicillium oxalicum 114-2]
PDE_00119	216	34.6	111.313	1.68578	Up	0.898938	-	-	-	-	gi|525578937|gb|EPS25187.1|/1.37472e-16/hypothetical protein PDE_00119 [Penicillium oxalicum 114-2]
PDE_00126	1713	80.8067	162.31	1.00621	Up	0.832112	K04441|1|2e-152|399|ang:ANI_1_826074|p38 MAP kinase [EC:2.7.11.24]	GO:0044424	GO:0004674//protein serine/threonine kinase activity;GO:0097159//organic cyclic compound binding;GO:1901363//heterocyclic compound binding;GO:0036094//small molecule binding	GO:0006796//phosphate-containing compound metabolic process;GO:0050794//regulation of cellular process;GO:0006351//transcription, DNA-templated	gi|525578944|gb|EPS25194.1|/5.74382e-163/hypothetical protein PDE_00126 [Penicillium oxalicum 114-2]
PDE_00130	1276	16.6567	44.9733	1.43297	Up	0.809429	-	-	-	-	gi|525578948|gb|EPS25198.1|/3.58683e-160/hypothetical protein PDE_00130 [Penicillium oxalicum 114-2]
PDE_00144	336	244.373	2.78	-6.45786	Down	0.977538	-	-	-	-	gi|525578962|gb|EPS25212.1|/1.19557e-57/hypothetical protein PDE_00144 [Penicillium oxalicum 114-2]
PDE_00148	1167	76.0733	34.1267	-1.15649	Down	0.824308	-	-	-	-	gi|525578966|gb|EPS25216.1|/3.72685e-93/hypothetical protein PDE_00148 [Penicillium oxalicum 114-2]
PDE_00164	1664	119.493	39.7933	-1.58633	Down	0.894951	K01809|1|0.0|503|afv:AFLA_018140|mannose-6-phosphate isomerase [EC:5.3.1.8]	GO:0044424	GO:0046914//transition metal ion binding;GO:0016861//intramolecular oxidoreductase activity, interconverting aldoses and ketoses	GO:0009226//nucleotide-sugar biosynthetic process	gi|525578981|gb|EPS25231.1|/0/hypothetical protein PDE_00164 [Penicillium oxalicum 114-2]
PDE_00165	1212	47.2	13.9467	-1.75887	Down	0.841918	K11364|1|6e-106|384|pcs:Pc13g12010|SAGA-associated factor 29	-	-	-	gi|525578982|gb|EPS25232.1|/6.56313e-140/hypothetical protein PDE_00165 [Penicillium oxalicum 114-2]
PDE_00175	519	1549.88	170.237	-3.18654	Down	0.969106	K13993|1|1e-25|116|nfi:NFIA_077000|HSP20 family protein	-	-	GO:0050896//response to stimulus	gi|525578992|gb|EPS25242.1|/3.85882e-94/hypothetical protein PDE_00175 [Penicillium oxalicum 114-2]
PDE_00176	687	172.503	39.4567	-2.12828	Down	0.931155	K13120|1|1e-10|67.0|ang:ANI_1_2056074|protein FAM32A	-	-	-	gi|525578993|gb|EPS25243.1|/1.72311e-24/hypothetical protein PDE_00176 [Penicillium oxalicum 114-2]
PDE_00182	1157	184.583	85.8233	-1.10483	Down	0.855473	K15303|1|6e-152|308|act:ACLA_022060|aflatoxin B1 aldehyde reductase	-	GO:0003824//catalytic activity	GO:0044710	gi|525578999|gb|EPS25249.1|/0/hypothetical protein PDE_00182 [Penicillium oxalicum 114-2]
PDE_00188	469	2370.66	609.79	-1.9589	Down	0.95019	-	-	-	-	gi|525579005|gb|EPS25255.1|/2.91434e-19/hypothetical protein PDE_00188 [Penicillium oxalicum 114-2]
PDE_00191	762	16.7367	47.3867	1.50147	Up	0.821831	K00418|1|9e-29|110|act:ACLA_021950|ubiquinol-cytochrome c reductase subunit 8	-	GO:0015078//hydrogen ion transmembrane transporter activity	-	gi|525579008|gb|EPS25258.1|/2.47794e-34/hypothetical protein PDE_00191 [Penicillium oxalicum 114-2]
PDE_00192	1575	200.92	86.7667	-1.21141	Down	0.874152	K00797|1|2e-90|333|act:ACLA_021940|spermidine synthase [EC:2.5.1.16]	-	GO:0016765//transferase activity, transferring alkyl or aryl (other than methyl) groups	-	gi|525579009|gb|EPS25259.1|/2.8482e-96/hypothetical protein PDE_00192 [Penicillium oxalicum 114-2]
PDE_00193	1113	50.7567	20.6567	-1.29699	Down	0.807105	K00022|1|3e-32|139|aor:AOR_1_190184|3-hydroxyacyl-CoA dehydrogenase [EC:1.1.1.35]	-	GO:0016491//oxidoreductase activity;GO:0005488//binding	-	gi|525579010|gb|EPS25260.1|/0/hypothetical protein PDE_00193 [Penicillium oxalicum 114-2]
PDE_00197	1889	3.05667	24.2533	2.98815	Up	0.802015	K08139|1|0.0|602|nfi:NFIA_041000|MFS transporter, SP family, sugar:H+ symporter	GO:0031224//intrinsic component of membrane	GO:0022857//transmembrane transporter activity	GO:0051234//establishment of localization;GO:0044763	gi|525579014|gb|EPS25264.1|/0/hypothetical protein PDE_00197 [Penicillium oxalicum 114-2]
PDE_00220	3384	52.7133	22.3	-1.24112	Down	0.804	K01870|1|0.0|1801|nfi:NFIA_011790|isoleucyl-tRNA synthetase [EC:6.1.1.5]	GO:0044424	GO:0032550;GO:0052689//carboxylic ester hydrolase activity;GO:0004812//aminoacyl-tRNA ligase activity	GO:0006448//regulation of translational elongation;GO:0006418//tRNA aminoacylation for protein translation	gi|525579037|gb|EPS25287.1|/0/hypothetical protein PDE_00220 [Penicillium oxalicum 114-2]
PDE_00221	3448	59.3333	24.7433	-1.2618	Down	0.81781	K20361|1|0.0|1044|pcs:Pc16g12140|intracellular protein transport protein USO1	GO:0044424	-	GO:0044763;GO:0016192//vesicle-mediated transport	gi|525579038|gb|EPS25288.1|/0/hypothetical protein PDE_00221 [Penicillium oxalicum 114-2]
PDE_00233	651	426.307	946.89	1.15131	Up	0.883517	K11253|1|3e-60|176|ani:AN0733.2|histone H3	GO:0043231//intracellular membrane-bounded organelle;GO:0000785//chromatin	GO:0003676//nucleic acid binding;GO:0046983//protein dimerization activity	GO:0006259//DNA metabolic process;GO:0033554//cellular response to stress;GO:0007275//multicellular organism development;GO:0034728//nucleosome organization	gi|67516903|ref|XP_658337.1|/2.49762e-59/H3_EMENI Histone H3 [Aspergillus nidulans FGSC A4]
PDE_00235	380	32.2267	3.56333	-3.17696	Down	0.844276	-	-	-	-	gi|525579052|gb|EPS25302.1|/3.07876e-39/hypothetical protein PDE_00235 [Penicillium oxalicum 114-2]
PDE_00237	1129	24.3833	74.0733	1.60306	Up	0.870928	K17815|1|2e-63|177|aje:HCAG_06700|exonuclease V [EC:3.1.-.-];K00254|3|1e-45|144|smp:SMAC_04653|dihydroorotate dehydrogenase [EC:1.3.5.2];K13348|5|2e-44|140|pan:PODANSg7755|protein Mpv17	GO:0031224//intrinsic component of membrane	-	-	gi|525579054|gb|EPS25304.1|/3.03842e-158/hypothetical protein PDE_00237 [Penicillium oxalicum 114-2]
PDE_00251	771	126.72	46.8633	-1.43511	Down	0.885468	K07734|1|2e-92|339|afv:AFLA_021360|transcriptional regulator	-	GO:0003824//catalytic activity;GO:0032553//ribonucleotide binding	GO:0044710	gi|525579068|gb|EPS25318.1|/2.46694e-145/hypothetical protein PDE_00251 [Penicillium oxalicum 114-2]
PDE_00264	642	111.927	31.9467	-1.80882	Down	0.905317	K12848|1|5e-64|244|afv:AFLA_017210|U4/U6.U5 tri-snRNP component SNU23	-	-	-	gi|525579081|gb|EPS25331.1|/1.46007e-80/hypothetical protein PDE_00264 [Penicillium oxalicum 114-2]
PDE_00265	2795	61.6367	27.04	-1.18869	Down	0.81138	-	-	-	-	gi|525579082|gb|EPS25332.1|/0/hypothetical protein PDE_00265 [Penicillium oxalicum 114-2]
PDE_00270	933	114.683	52.0033	-1.14098	Down	0.84543	K03013|1|2e-84|313|pcs:Pc16g12690|DNA-directed RNA polymerases I, II, and III subunit RPABC1	GO:0043231//intracellular membrane-bounded organelle	GO:0034062//RNA polymerase activity;GO:0003676//nucleic acid binding	GO:0010467//gene expression	gi|525579087|gb|EPS25337.1|/1.47902e-95/hypothetical protein PDE_00270 [Penicillium oxalicum 114-2]
PDE_00273	460	123.803	446.58	1.85087	Up	0.939146	-	-	-	-	-
PDE_00284	1754	79.6467	171.67	1.10795	Up	0.854625	K17732|1|0.0|518|pcs:Pc16g12780|mitochondrial-processing peptidase subunit beta [EC:3.4.24.64]	-	GO:0004175//endopeptidase activity;GO:0043169//cation binding	GO:0019538//protein metabolic process	gi|525579101|gb|EPS25351.1|/0/hypothetical protein PDE_00284 [Penicillium oxalicum 114-2]
PDE_00286	1217	28.06	95.1133	1.76113	Up	0.895681	K14563|1|2e-122|439|ang:ANI_1_1646014|rRNA 2'-O-methyltransferase fibrillarin [EC:2.1.1.-]	-	GO:0003676//nucleic acid binding;GO:0016741	GO:0006399//tRNA metabolic process;GO:0042254//ribosome biogenesis	gi|525579103|gb|EPS25353.1|/2.50914e-131/hypothetical protein PDE_00286 [Penicillium oxalicum 114-2]
PDE_00287	832	114.99	924.27	3.00681	Up	0.966019	-	-	-	-	gi|525579104|gb|EPS25354.1|/8.64996e-94/hypothetical protein PDE_00287 [Penicillium oxalicum 114-2]
PDE_00290	610	87.3533	39.0833	-1.16031	Down	0.834114	K12626|1|2e-22|76.6|cpw:CPC735_009670|U6 snRNA-associated Sm-like protein LSm7	GO:0030532//small nuclear ribonucleoprotein complex;GO:0031981//nuclear lumen	GO:0003676//nucleic acid binding	GO:0000377;GO:0006364//rRNA processing;GO:0006402//mRNA catabolic process	gi|531862818|gb|EQL00265.1|/5.86221e-28/Like-Sm ribonucleoprotein (LSM) domain protein [Ophiocordyceps sinensis CO18]
PDE_00303	1372	44.8	16.36	-1.45333	Down	0.810905	K00058|1|9e-101|157|afm:AFUA_1G14400|D-3-phosphoglycerate dehydrogenase [EC:1.1.1.95]	-	GO:0016614//oxidoreductase activity, acting on CH-OH group of donors;GO:0000166//nucleotide binding	GO:0044710	gi|684168375|ref|XP_009158059.1|/2.41033e-109/D-3-phosphoglycerate dehydrogenase [Exophiala dermatitidis NIH/UT8656]
PDE_00305	243	131.923	34.21	-1.94721	Down	0.9176	-	-	-	-	gi|525579122|gb|EPS25372.1|/3.17851e-42/hypothetical protein PDE_00305 [Penicillium oxalicum 114-2]
PDE_00322	1119	107.27	37.21	-1.52748	Down	0.885671	K13993|1|8e-36|151|aje:HCAG_02306|HSP20 family protein	-	-	-	gi|525579139|gb|EPS25389.1|/5.60804e-167/hypothetical protein PDE_00322 [Penicillium oxalicum 114-2]
PDE_00338	894	131.32	59.4333	-1.14374	Down	0.850791	K14796|1|1e-49|197|pcs:Pc16g14040|nucleolar protein TMA23	-	-	-	gi|525579155|gb|EPS25405.1|/4.75388e-64/hypothetical protein PDE_00338 [Penicillium oxalicum 114-2]
PDE_00340	1444	124.543	44.6967	-1.47841	Down	0.887928	K19475|1|3e-07|57.4|ppa:PAS_chr2-1_0151|WAS/WASL-interacting protein	-	-	-	gi|525579157|gb|EPS25407.1|/2.69738e-45/hypothetical protein PDE_00340 [Penicillium oxalicum 114-2]
PDE_00341	410	61.3933	26.46	-1.21427	Down	0.814163	K12627|1|3e-39|160|pcs:Pc13g11030|U6 snRNA-associated Sm-like protein LSm8	GO:0032991//macromolecular complex	GO:0097159//organic cyclic compound binding	-	gi|525579158|gb|EPS25408.1|/1.58728e-44/hypothetical protein PDE_00341 [Penicillium oxalicum 114-2]
PDE_00347	1603	9.36	40.63	2.11796	Up	0.84453	-	-	-	-	gi|525579164|gb|EPS25414.1|/3.76641e-158/hypothetical protein PDE_00347 [Penicillium oxalicum 114-2]
PDE_00350	601	311.653	81.0067	-1.94383	Down	0.938348	-	-	-	-	gi|525579167|gb|EPS25417.1|/2.2153e-37/hypothetical protein PDE_00350 [Penicillium oxalicum 114-2]
PDE_00363	2350	36.0867	79.0533	1.13136	Up	0.822306	-	-	-	-	gi|525579180|gb|EPS25430.1|/0/hypothetical protein PDE_00363 [Penicillium oxalicum 114-2]
PDE_00364	679	211.26	100.177	-1.07647	Down	0.854608	-	-	-	-	gi|525579181|gb|EPS25431.1|/1.02799e-64/hypothetical protein PDE_00364 [Penicillium oxalicum 114-2]
PDE_00366	1636	48.5733	105.73	1.12215	Up	0.838796	K00030|1|5e-167|489|ang:ANI_1_798074|isocitrate dehydrogenase (NAD+) [EC:1.1.1.41]	-	GO:0004448//isocitrate dehydrogenase activity;GO:0046872//metal ion binding;GO:0000166//nucleotide binding	GO:0009060//aerobic respiration	gi|525579183|gb|EPS25433.1|/5.01375e-175/hypothetical protein PDE_00366 [Penicillium oxalicum 114-2]
PDE_00400	3083	452.897	68.6167	-2.72255	Down	0.95891	K01187|1|0.0|489|nfi:NFIA_009180|alpha-glucosidase [EC:3.2.1.20]	-	GO:0004558//alpha-1,4-glucosidase activity	GO:0005975//carbohydrate metabolic process	gi|525579217|gb|EPS25467.1|/0/putative alpha-glucosidase [Penicillium oxalicum 114-2]
PDE_00401	1224	220.95	477.24	1.111	Up	0.873202	K01216|1|2e-53|210|pic:PICST_25832|licheninase [EC:3.2.1.73]	GO:0016020//membrane	GO:0016787//hydrolase activity	-	gi|525579218|gb|EPS25468.1|/1.38578e-145/putative chitin glucanosyltransferase [Penicillium oxalicum 114-2]
PDE_00407	2402	57.3767	19.22	-1.57786	Down	0.848195	K14856|1|0.0|860|pcs:Pc21g23280|protein SDA1	-	-	GO:0044763;GO:0042254//ribosome biogenesis	gi|525579224|gb|EPS25474.1|/0/hypothetical protein PDE_00407 [Penicillium oxalicum 114-2]
PDE_00413	482	134.94	870.06	2.6888	Up	0.962507	-	-	-	-	gi|525579230|gb|EPS25480.1|/4.35668e-32/hypothetical protein PDE_00413 [Penicillium oxalicum 114-2]
PDE_00414	460	6.10667	36.7233	2.58824	Up	0.848432	-	-	-	-	gi|525579231|gb|EPS25481.1|/8.50466e-68/hypothetical protein PDE_00414 [Penicillium oxalicum 114-2]
PDE_00424	2796	328.273	157.827	-1.05656	Down	0.859256	K03695|1|0.0|1551|ang:ANI_1_1806014|ATP-dependent Clp protease ATP-binding subunit ClpB	-	GO:0032550;GO:0016462//pyrophosphatase activity	GO:0050896//response to stimulus;GO:0043170	gi|525579241|gb|EPS25491.1|/0/hypothetical protein PDE_00424 [Penicillium oxalicum 114-2]
PDE_00444	1100	134.3	338.59	1.33408	Up	0.898548	K15102|1|1e-116|251|nfi:NFIA_010280|solute carrier family 25 (mitochondrial phosphate transporter), member 3	GO:0031224//intrinsic component of membrane;GO:0005739//mitochondrion	-	GO:0044765//single-organism transport;GO:0044763	gi|525579261|gb|EPS25511.1|/1.10067e-140/hypothetical protein PDE_00444 [Penicillium oxalicum 114-2]
PDE_00448	1442	338.36	139.7	-1.27623	Down	0.893458	K00641|1|8e-134|251|nfi:NFIA_010080|homoserine O-acetyltransferase [EC:2.3.1.31]	-	GO:0016740//transferase activity	-	gi|525579265|gb|EPS25515.1|/0/hypothetical protein PDE_00448 [Penicillium oxalicum 114-2]
PDE_00452	2487	40.0067	11.13	-1.84579	Down	0.829499	-	-	-	-	gi|525579269|gb|EPS25519.1|/0/hypothetical protein PDE_00452 [Penicillium oxalicum 114-2]
PDE_00461	813	134.953	42.34	-1.67237	Down	0.905181	K02357|1|4e-17|89.0|fme:FOMMEDRAFT_161560|elongation factor Ts	-	-	-	gi|525579278|gb|EPS25528.1|/3.87753e-67/hypothetical protein PDE_00461 [Penicillium oxalicum 114-2]
PDE_00478	834	120.96	38.08	-1.66742	Down	0.901211	K06287|1|2e-98|359|pcs:Pc06g01820|septum formation protein	GO:0044424	GO:0003824//catalytic activity	-	gi|525579294|gb|EPS25544.1|/1.28952e-121/hypothetical protein PDE_00478 [Penicillium oxalicum 114-2]
PDE_00479	336	146.397	66.6867	-1.13441	Down	0.852945	K06287|1|2e-36|150|ani:AN0897.2|septum formation protein;K09102|3|2e-09|61.2|cot:CORT_0A10530|heteromeric Ino2p/Ino4p transcription factor	-	GO:0005515//protein binding	-	gi|525579295|gb|EPS25545.1|/7.74946e-57/hypothetical protein PDE_00479 [Penicillium oxalicum 114-2]
PDE_00480	871	86.5967	37.2067	-1.21875	Down	0.843207	-	-	-	-	gi|525579296|gb|EPS25546.1|/5.6803e-124/hypothetical protein PDE_00480 [Penicillium oxalicum 114-2]
PDE_00485	897	15.2733	82.1367	2.42701	Up	0.911102	-	-	-	-	gi|525579301|gb|EPS25551.1|/6.79522e-119/hypothetical protein PDE_00485 [Penicillium oxalicum 114-2]
PDE_00486	1887	32.1067	88.6867	1.46584	Up	0.872014	K17918|1|2e-07|58.5|ani:AN4798.2|sorting nexin-3/12	-	-	-	gi|525579302|gb|EPS25552.1|/0/hypothetical protein PDE_00486 [Penicillium oxalicum 114-2]
PDE_00488	1958	43.4033	13.6567	-1.6682	Down	0.827328	-	-	-	-	gi|525579304|gb|EPS25554.1|/0/hypothetical protein PDE_00488 [Penicillium oxalicum 114-2]
PDE_00497	2034	37.8	89.56	1.24447	Up	0.84789	K00866|1|1e-129|371|bze:COCCADRAFT_84900|choline kinase [EC:2.7.1.32]	-	-	-	gi|525579313|gb|EPS25563.1|/0/hypothetical protein PDE_00497 [Penicillium oxalicum 114-2]
PDE_00506	1186	74.5967	36.0967	-1.04725	Down	0.802253	K05610|1|2e-125|449|pcs:Pc16g14620|ubiquitin carboxyl-terminal hydrolase L5 [EC:3.4.19.12]	GO:0044464	GO:0008238//exopeptidase activity;GO:0016790//thiolester hydrolase activity	GO:0019941//modification-dependent protein catabolic process	gi|525579322|gb|EPS25572.1|/1.3621e-150/hypothetical protein PDE_00506 [Penicillium oxalicum 114-2]
PDE_00508	1530	3419.5	1055.32	-1.6961	Down	0.938891	-	-	-	-	gi|525579324|gb|EPS25574.1|/0/hypothetical protein PDE_00508 [Penicillium oxalicum 114-2]
PDE_00509	1716	8322.44	2596.89	-1.68022	Down	0.938331	-	-	-	-	gi|525579325|gb|EPS25575.1|/2.07098e-147/hypothetical protein PDE_00509 [Penicillium oxalicum 114-2]
PDE_00543	1728	4.20667	29.14	2.79225	Up	0.823527	K00107|1|0.0|861|pcs:Pc16g13180|D-arabinono-1,4-lactone oxidase [EC:1.1.3.37]	-	GO:0016899//oxidoreductase activity, acting on the CH-OH group of donors, oxygen as acceptor;GO:0000166//nucleotide binding;GO:0016616//oxidoreductase activity, acting on the CH-OH group of donors, NAD or NADP as acceptor	GO:0044710	gi|525579359|gb|EPS25609.1|/0/hypothetical protein PDE_00543 [Penicillium oxalicum 114-2]
PDE_00546	2480	57.34	23.5033	-1.28668	Down	0.818149	K13181|1|0.0|650|pcs:Pc16g13220|ATP-dependent RNA helicase DDX27 [EC:3.6.4.13]	-	GO:0016787//hydrolase activity;GO:1901363//heterocyclic compound binding;GO:0097159//organic cyclic compound binding	-	gi|525579362|gb|EPS25612.1|/0/hypothetical protein PDE_00546 [Penicillium oxalicum 114-2]
PDE_00552	497	88.0367	5.29333	-4.05586	Down	0.931969	-	-	-	-	gi|525579368|gb|EPS25618.1|/6.63532e-45/hypothetical protein PDE_00552 [Penicillium oxalicum 114-2]
PDE_00572	306	19.5533	150.39	2.94322	Up	0.940774	-	-	-	-	gi|525579388|gb|EPS25638.1|/2.03741e-36/hypothetical protein PDE_00572 [Penicillium oxalicum 114-2]
PDE_00576	1871	123.383	49.9267	-1.30527	Down	0.870844	K03122|1|4e-52|206|nfi:NFIA_010660|transcription initiation factor TFIIA large subunit	-	-	-	gi|525579392|gb|EPS25642.1|/1.21637e-120/hypothetical protein PDE_00576 [Penicillium oxalicum 114-2]
PDE_00585	1699	114.927	53.7233	-1.09709	Down	0.839594	-	-	-	-	gi|525579401|gb|EPS25651.1|/0/hypothetical protein PDE_00585 [Penicillium oxalicum 114-2]
PDE_00618	303	640.433	82.7033	-2.95303	Down	0.963406	-	-	-	-	gi|525579434|gb|EPS25684.1|/1.0757e-50/hypothetical protein PDE_00618 [Penicillium oxalicum 114-2]
PDE_00621	645	1802.76	6724.58	1.89923	Up	0.948527	-	-	-	-	gi|525579437|gb|EPS25687.1|/6.72399e-33/hypothetical protein PDE_00621 [Penicillium oxalicum 114-2]
PDE_00622	640	122.537	20.9733	-2.54659	Down	0.929815	-	-	-	-	gi|525579438|gb|EPS25688.1|/6.4592e-34/hypothetical protein PDE_00622 [Penicillium oxalicum 114-2]
PDE_00624	2394	310.337	91.1567	-1.76741	Down	0.930782	K03695|1|0.0|1296|afv:AFLA_068370|ATP-dependent Clp protease ATP-binding subunit ClpB	-	GO:0032550;GO:0016462//pyrophosphatase activity	GO:0050896//response to stimulus	gi|525579440|gb|EPS25690.1|/0/hypothetical protein PDE_00624 [Penicillium oxalicum 114-2]
PDE_00626	1986	72.6567	32.3633	-1.16673	Down	0.822662	K14767|1|3e-160|566|pcs:Pc13g08850|U3 small nucleolar RNA-associated protein 3	-	-	-	gi|525579442|gb|EPS25692.1|/0/hypothetical protein PDE_00626 [Penicillium oxalicum 114-2]
PDE_00629	1042	504.377	217.087	-1.21623	Down	0.890896	K02934|1|1e-62|169|afv:AFLA_068420|large subunit ribosomal protein L6e	GO:0030529//intracellular ribonucleoprotein complex	GO:0005198//structural molecule activity	GO:0010467//gene expression	gi|525579445|gb|EPS25695.1|/1.69617e-67/hypothetical protein PDE_00629 [Penicillium oxalicum 114-2]
PDE_00638	2550	88.4833	40.8167	-1.11625	Down	0.828193	K01621|1|0.0|1409|pcs:Pc21g00560|xylulose-5-phosphate/fructose-6-phosphate phosphoketolase [EC:4.1.2.9 4.1.2.22]	-	GO:0016830//carbon-carbon lyase activity	GO:0044238//primary metabolic process	gi|525579454|gb|EPS25704.1|/0/hypothetical protein PDE_00638 [Penicillium oxalicum 114-2]
PDE_00642	597	114.887	43.1167	-1.41389	Down	0.879004	K00860|1|2e-07|55.8|maj:MAA_00215|adenylylsulfate kinase [EC:2.7.1.25]	-	GO:0005488//binding	-	gi|525579458|gb|EPS25708.1|/6.22472e-109/hypothetical protein PDE_00642 [Penicillium oxalicum 114-2]
PDE_00651	2232	11.6267	38.16	1.71462	Up	0.81384	K13172|1|1e-07|59.3|pgr:PGTG_15093|serine/arginine repetitive matrix protein 2	-	-	-	gi|525579467|gb|EPS25717.1|/0/hypothetical protein PDE_00651 [Penicillium oxalicum 114-2]
PDE_00667	543	100.917	50.0033	-1.01307	Down	0.813467	-	-	-	-	gi|525579481|gb|EPS25731.1|/3.80167e-29/hypothetical protein PDE_00667 [Penicillium oxalicum 114-2]
PDE_00674	1566	27.0267	60.9	1.17206	Up	0.807682	K20498|1|2e-101|370|fpu:FPSE_03819|D-serine ammonia-lyase [EC:4.3.1.18]	-	-	-	gi|525579488|gb|EPS25738.1|/0/hypothetical protein PDE_00674 [Penicillium oxalicum 114-2]
PDE_00699	2148	72.92	19.6	-1.89546	Down	0.8873	K15027|1|0.0|821|aor:AOR_1_378164|translation initiation factor 2D	-	-	-	gi|525579513|gb|EPS25763.1|/0/hypothetical protein PDE_00699 [Penicillium oxalicum 114-2]
PDE_00705	1038	144.9	50.4733	-1.52146	Down	0.896156	-	-	-	-	gi|525579519|gb|EPS25769.1|/1.95859e-155/hypothetical protein PDE_00705 [Penicillium oxalicum 114-2]
PDE_00706	1476	56.9633	116	1.02602	Up	0.8248	K07513|1|7e-166|584|cim:CIMG_06860|acetyl-CoA acyltransferase 1 [EC:2.3.1.16]	-	GO:0016746//transferase activity, transferring acyl groups	-	gi|525579520|gb|EPS25770.1|/0/hypothetical protein PDE_00706 [Penicillium oxalicum 114-2]
PDE_00720	948	132.603	57.78	-1.19847	Down	0.860172	K20368|1|2e-78|292|cmt:CCM_06011|protein cornichon;K12618|2|3e-53|209|ani:AN8185.2|5'-3' exoribonuclease 1 [EC:3.1.13.-]	-	-	-	gi|525579534|gb|EPS25784.1|/0/hypothetical protein PDE_00720 [Penicillium oxalicum 114-2]
PDE_00723	1519	43.37	99.7467	1.20157	Up	0.848365	K02358|1|0.0|619|afv:AFLA_067360|elongation factor Tu	GO:0044464	GO:0017111//nucleoside-triphosphatase activity;GO:0032550;GO:0008135//translation factor activity, RNA binding	GO:0006412//translation;GO:0009154//purine ribonucleotide catabolic process	gi|525579537|gb|EPS25787.1|/0/hypothetical protein PDE_00723 [Penicillium oxalicum 114-2]
PDE_00724	696	122.163	45.42	-1.42741	Down	0.883517	K02520|1|3e-56|218|pcs:Pc12g15020|translation initiation factor IF-3	-	-	-	gi|525579538|gb|EPS25788.1|/8.58892e-112/hypothetical protein PDE_00724 [Penicillium oxalicum 114-2]
PDE_00741	997	57.1367	21.3167	-1.42244	Down	0.833554	-	-	GO:0016407//acetyltransferase activity	-	gi|525579555|gb|EPS25805.1|/5.79326e-106/hypothetical protein PDE_00741 [Penicillium oxalicum 114-2]
PDE_00745	1135	74.2833	34.2667	-1.11623	Down	0.815367	-	-	-	-	gi|525579559|gb|EPS25809.1|/9.22464e-109/hypothetical protein PDE_00745 [Penicillium oxalicum 114-2]
PDE_00752	1165	11.4467	38.47	1.74881	Up	0.817657	K01181|1|1e-74|260|mbe:MBM_04071|endo-1,4-beta-xylanase [EC:3.2.1.8]	-	GO:0016798//hydrolase activity, acting on glycosyl bonds	GO:0044238//primary metabolic process	gi|525579566|gb|EPS25816.1|/0/putative endo-beta-1,4-xylanase [Penicillium oxalicum 114-2]
PDE_00764	312	103.43	35.6633	-1.53614	Down	0.884789	-	-	-	-	gi|525579578|gb|EPS25828.1|/2.24091e-35/hypothetical protein PDE_00764 [Penicillium oxalicum 114-2]
PDE_00770	1935	1654.95	109.577	-3.91678	Down	0.974365	-	-	-	-	gi|525579584|gb|EPS25834.1|/0/hypothetical protein PDE_00770 [Penicillium oxalicum 114-2]
PDE_00773	171	698.733	341.79	-1.03163	Down	0.858493	-	-	-	-	gi|525579587|gb|EPS25837.1|/1.51538e-15/hypothetical protein PDE_00773 [Penicillium oxalicum 114-2]
PDE_00789	3990	32.7167	7.91667	-2.04706	Down	0.814434	K18281|1|5e-144|513|nfi:NFIA_093690|brevianamide F synthase	-	-	-	gi|525579603|gb|EPS25853.1|/0/hypothetical protein PDE_00789 [Penicillium oxalicum 114-2]
PDE_00790	900	159.923	13.1233	-3.60717	Down	0.948527	-	-	-	-	gi|525579604|gb|EPS25854.1|/3.12449e-172/hypothetical protein PDE_00790 [Penicillium oxalicum 114-2]
PDE_00792	989	31.9667	3.35667	-3.25147	Down	0.844463	K17825|1|2e-10|67.4|ure:UREG_04217|verruculogen synthase [EC:1.14.11.38]	-	-	-	gi|525579606|gb|EPS25856.1|/1.80496e-150/hypothetical protein PDE_00792 [Penicillium oxalicum 114-2]
PDE_00794	1140	212.253	6.76333	-4.97191	Down	0.964882	K17825|1|9e-09|62.0|ure:UREG_04217|verruculogen synthase [EC:1.14.11.38]	-	-	-	gi|525579608|gb|EPS25858.1|/1.66392e-174/hypothetical protein PDE_00794 [Penicillium oxalicum 114-2]
PDE_00795	1602	23.9233	0.76	-4.97628	Down	0.825716	-	-	-	-	gi|525579609|gb|EPS25859.1|/0/hypothetical protein PDE_00795 [Penicillium oxalicum 114-2]
PDE_00796	1264	56.6467	1.56667	-5.17622	Down	0.917345	-	-	-	-	gi|525579610|gb|EPS25860.1|/2.50718e-166/hypothetical protein PDE_00796 [Penicillium oxalicum 114-2]
PDE_00797	1465	116.4	6.1	-4.25414	Down	0.943591	K14133|1|1e-48|180|nfi:NFIA_074280|cyclic dipeptide N-dimethylallyltransferase [EC:2.5.1.-];K14130|3|4e-46|179|act:ACLA_031240|tryptophan 4-dimethylallyltransferase [EC:2.5.1.34]	-	-	-	gi|525579611|gb|EPS25861.1|/0/hypothetical protein PDE_00797 [Penicillium oxalicum 114-2]
PDE_00798	1344	100.41	6.49	-3.95154	Down	0.936499	-	-	-	-	gi|525579612|gb|EPS25862.1|/0/hypothetical protein PDE_00798 [Penicillium oxalicum 114-2]
PDE_00799	807	84.23	13.2167	-2.67198	Down	0.916599	K00059|1|3e-14|79.3|ssl:SS1G_12245|3-oxoacyl-[acyl-carrier protein] reductase [EC:1.1.1.100];K17739|3|3e-11|69.3|pan:PODANSg8553|tetrahydroxynaphthalene reductase [EC:1.1.1.252];K17742|4|2e-10|67.0|spaa:SPAPADRAFT_58963|sorbose reductase [EC:1.1.1.289]	-	-	-	gi|525579613|gb|EPS25863.1|/4.12812e-146/hypothetical protein PDE_00799 [Penicillium oxalicum 114-2]
PDE_00800	1631	38.7433	1.54667	-4.64671	Down	0.880887	K00480|1|1e-50|175|pte:PTT_16649|salicylate hydroxylase [EC:1.14.13.1]	-	-	-	gi|525579614|gb|EPS25864.1|/0/hypothetical protein PDE_00800 [Penicillium oxalicum 114-2]
PDE_00803	1190	70.6733	4.98333	-3.82598	Down	0.920195	K17825|1|4e-09|63.2|afm:AFUA_8G00230|verruculogen synthase [EC:1.14.11.38]	-	-	-	gi|525579617|gb|EPS25867.1|/0/hypothetical protein PDE_00803 [Penicillium oxalicum 114-2]
PDE_00804	1346	38.7733	2.28	-4.08796	Down	0.876171	-	-	-	-	gi|525579618|gb|EPS25868.1|/5.26929e-169/hypothetical protein PDE_00804 [Penicillium oxalicum 114-2]
PDE_00805	942	100.95	4.84667	-4.3805	Down	0.939315	-	-	-	-	gi|525579619|gb|EPS25869.1|/1.0201e-168/hypothetical protein PDE_00805 [Penicillium oxalicum 114-2]
PDE_00806	1183	206.703	12.36	-4.06381	Down	0.958164	K17825|1|2e-08|61.2|nfi:NFIA_093740|verruculogen synthase [EC:1.14.11.38]	-	-	-	gi|525579620|gb|EPS25870.1|/0/hypothetical protein PDE_00806 [Penicillium oxalicum 114-2]
PDE_00807	1384	38.6167	2.62333	-3.87975	Down	0.873371	K14130|1|2e-43|177|aor:AOR_1_1880174|tryptophan 4-dimethylallyltransferase [EC:2.5.1.34];K14133|2|8e-43|142|pcs:Pc21g15430|cyclic dipeptide N-dimethylallyltransferase [EC:2.5.1.-]	-	-	-	gi|525579621|gb|EPS25871.1|/0/hypothetical protein PDE_00807 [Penicillium oxalicum 114-2]
PDE_00808	1569	35.74	2.50667	-3.8337	Down	0.864634	K17827|1|5e-66|252|nfi:NFIA_093730|fumitremorgin C synthase [EC:1.14.21.10];K10438|3|9e-32|139|fpu:FPSE_10099|3-hydroxyphenylacetate 6-hydroxylase [EC:1.14.13.63]	-	-	-	gi|525579622|gb|EPS25872.1|/0/hypothetical protein PDE_00808 [Penicillium oxalicum 114-2]
PDE_00809	2005	25.51	3.55	-2.84517	Down	0.806715	K01501|1|4e-28|102|ssl:SS1G_10951|nitrilase [EC:3.5.5.1];K01166|3|3e-11|70.5|smp:SMAC_07193|ribonuclease T2 [EC:3.1.27.1]	-	-	-	gi|525579623|gb|EPS25873.1|/0/hypothetical protein PDE_00809 [Penicillium oxalicum 114-2]
PDE_00840	1474	115.73	53.8533	-1.10366	Down	0.840035	K17647|1|2e-12|57.4|afv:AFLA_090030|versiconal hemiacetal acetate reductase [EC:1.1.1.353];K15303|5|8e-12|41.6|ztr:MYCGRDRAFT_70252|aflatoxin B1 aldehyde reductase	-	-	-	gi|525579654|gb|EPS25904.1|/0/hypothetical protein PDE_00840 [Penicillium oxalicum 114-2]
PDE_00843	2197	70.1367	30.29	-1.21133	Down	0.825784	K08838|1|1e-176|620|pcs:Pc21g04360|serine/threonine-protein kinase 24/25/MST4 [EC:2.7.11.1]	-	GO:0016772//transferase activity, transferring phosphorus-containing groups	-	gi|525579657|gb|EPS25907.1|/0/hypothetical protein PDE_00843 [Penicillium oxalicum 114-2]
PDE_00853	1139	34.1367	99.0667	1.53708	Up	0.883075	-	-	-	-	gi|525579667|gb|EPS25917.1|/4.66477e-125/hypothetical protein PDE_00853 [Penicillium oxalicum 114-2]
PDE_00854	738	39.8933	14.0667	-1.50387	Down	0.800828	K14851|1|9e-47|187|nfi:NFIA_025190|ribosomal RNA-processing protein 17	-	-	-	gi|525579668|gb|EPS25918.1|/6.77925e-65/hypothetical protein PDE_00854 [Penicillium oxalicum 114-2]
PDE_00863	1243	156.92	40.0967	-1.96848	Down	0.923775	-	-	-	-	gi|525579677|gb|EPS25927.1|/3.60269e-46/hypothetical protein PDE_00863 [Penicillium oxalicum 114-2]
PDE_00864	1951	111.237	31.3033	-1.82924	Down	0.906318	K08288|1|0.0|666|pcs:Pc21g04650|protein kinase C substrate 80K-H	-	-	GO:0044237//cellular metabolic process	gi|525579678|gb|EPS25928.1|/0/hypothetical protein PDE_00864 [Penicillium oxalicum 114-2]
PDE_00869	464	76.9733	305.14	1.98704	Up	0.93979	K10632|1|2e-06|51.6|tre:TRIREDRAFT_49818|BRCA1-associated protein [EC:2.3.2.27];K14565|2|3e-06|51.2|tml:GSTUM_00005090001|nucleolar protein 58;K10601|3|4e-06|50.8|mgl:MGL_1081|E3 ubiquitin-protein ligase synoviolin [EC:2.3.2.27]	-	GO:0046914//transition metal ion binding	-	gi|525579683|gb|EPS25933.1|/5.9184e-63/hypothetical protein PDE_00869 [Penicillium oxalicum 114-2]
PDE_00886	854	108.533	440.47	2.02091	Up	0.945202	K00993|1|3e-08|59.7|mbe:MBM_03974|ethanolaminephosphotransferase [EC:2.7.8.1]	-	-	-	gi|525579700|gb|EPS25950.1|/3.88493e-66/hypothetical protein PDE_00886 [Penicillium oxalicum 114-2]
PDE_00888	741	51.6	13.3067	-1.95522	Down	0.861682	-	-	-	-	gi|525579702|gb|EPS25952.1|/2.16435e-119/hypothetical protein PDE_00888 [Penicillium oxalicum 114-2]
PDE_00893	1048	75.38	25.25	-1.5779	Down	0.870487	-	-	-	-	gi|525579707|gb|EPS25957.1|/6.72146e-95/hypothetical protein PDE_00893 [Penicillium oxalicum 114-2]
PDE_00898	2727	76.88	32.83	-1.22759	Down	0.836133	K06676|1|0.0|858|pcs:Pc21g05010|condensin complex subunit 2	-	-	-	gi|525579712|gb|EPS25962.1|/0/hypothetical protein PDE_00898 [Penicillium oxalicum 114-2]
PDE_00915	491	327.947	128.083	-1.35638	Down	0.901228	K01549|1|2e-16|85.1|pcs:Pc21g05220|F-type H+-transporting ATP synthase subunit e	GO:0005753//mitochondrial proton-transporting ATP synthase complex	GO:0015077//monovalent inorganic cation transmembrane transporter activity	GO:0006754//ATP biosynthetic process	gi|525579729|gb|EPS25979.1|/7.69886e-29/hypothetical protein PDE_00915 [Penicillium oxalicum 114-2]
PDE_00924	1378	131.153	5.60333	-4.54883	Down	0.949291	-	-	-	-	gi|525579738|gb|EPS25988.1|/8.39027e-126/hypothetical protein PDE_00924 [Penicillium oxalicum 114-2]
PDE_00928	1401	43.5133	129.97	1.57865	Up	0.897241	K01758|1|9e-175|550|pcs:Pc21g05430|cystathionine gamma-lyase [EC:4.4.1.1]	-	GO:0043168//anion binding;GO:0016846//carbon-sulfur lyase activity	GO:0019344//cysteine biosynthetic process	gi|525579742|gb|EPS25992.1|/0/hypothetical protein PDE_00928 [Penicillium oxalicum 114-2]
PDE_00930	1575	19.99	51.3833	1.36202	Up	0.816131	-	-	-	-	gi|525579744|gb|EPS25994.1|/0/hypothetical protein PDE_00930 [Penicillium oxalicum 114-2]
PDE_00935	681	57.9	127.55	1.13943	Up	0.849586	-	-	-	-	gi|525579749|gb|EPS25999.1|/5.73571e-65/hypothetical protein PDE_00935 [Penicillium oxalicum 114-2]
PDE_00938	2476	343.243	17.1833	-4.32015	Down	0.967851	-	-	-	-	gi|525579752|gb|EPS26002.1|/0/hypothetical protein PDE_00938 [Penicillium oxalicum 114-2]
PDE_00942	977	69.3533	33.0533	-1.06917	Down	0.801031	K12273|1|2e-84|270|act:ACLA_057610|translocation protein SEC66	-	-	-	gi|525579756|gb|EPS26006.1|/4.14581e-112/hypothetical protein PDE_00942 [Penicillium oxalicum 114-2]
PDE_00947	1077	36.35	7.55333	-2.26677	Down	0.836981	-	-	-	-	gi|525579761|gb|EPS26011.1|/0/hypothetical protein PDE_00947 [Penicillium oxalicum 114-2]
PDE_00951	1116	79.64	37.9233	-1.07041	Down	0.812178	-	-	-	-	gi|525579765|gb|EPS26015.1|/3.8943e-144/hypothetical protein PDE_00951 [Penicillium oxalicum 114-2]
PDE_00956	3372	48.7	11.97	-2.0245	Down	0.859375	K14325|1|9e-08|60.5|ang:ANI_1_6124|RNA-binding protein with serine-rich domain 1;K12575|2|5e-06|54.7|kla:KLLA0F00770g|kinetochore protein SLK19	-	-	-	gi|525579770|gb|EPS26020.1|/0/hypothetical protein PDE_00956 [Penicillium oxalicum 114-2]
PDE_00961	1425	567.287	214.587	-1.40252	Down	0.911017	-	-	-	-	gi|525579775|gb|EPS26025.1|/0/hypothetical protein PDE_00961 [Penicillium oxalicum 114-2]
PDE_00963	2194	64.1867	4.46333	-3.84608	Down	0.915004	K01288|1|2e-159|320|afm:AFUA_8G04120|carboxypeptidase D [EC:3.4.16.6]	-	-	-	gi|525579777|gb|EPS26027.1|/0/hypothetical protein PDE_00963 [Penicillium oxalicum 114-2]
PDE_00965	1577	62.69	17.8567	-1.81177	Down	0.872082	K01443|1|9e-135|481|pcs:Pc22g10010|N-acetylglucosamine-6-phosphate deacetylase [EC:3.5.1.25]	-	GO:0016811//hydrolase activity, acting on carbon-nitrogen (but not peptide) bonds, in linear amides	GO:0044238//primary metabolic process;GO:1901071	gi|525579779|gb|EPS26029.1|/5.28646e-159/putative N-acetyl-glucosamine-6-phosphate deacetylase [Penicillium oxalicum 114-2]
PDE_00969	1613	76.6967	19.21	-1.99731	Down	0.894934	K02564|1|1e-156|476|nfi:NFIA_096780|glucosamine-6-phosphate deaminase [EC:3.5.99.6]	-	GO:0016861//intramolecular oxidoreductase activity, interconverting aldoses and ketoses	GO:0044238//primary metabolic process;GO:1901071	gi|525579783|gb|EPS26033.1|/0/hypothetical protein PDE_00969 [Penicillium oxalicum 114-2]
PDE_00972	249	93.4067	19.9933	-2.22401	Down	0.912188	-	-	-	-	gi|525579786|gb|EPS26036.1|/4.56701e-41/hypothetical protein PDE_00972 [Penicillium oxalicum 114-2]
PDE_00975	1857	37.2633	77.43	1.05514	Up	0.807648	K14617|1|0.0|440|pcs:Pc22g10090|LMBR1 domain-containing protein 1	-	-	-	gi|525579789|gb|EPS26039.1|/0/hypothetical protein PDE_00975 [Penicillium oxalicum 114-2]
PDE_00981	903	83.9967	38.9667	-1.10809	Down	0.823375	-	GO:0043231//intracellular membrane-bounded organelle	-	GO:0007064//mitotic sister chromatid cohesion	gi|525579795|gb|EPS26045.1|/6.32233e-64/hypothetical protein PDE_00981 [Penicillium oxalicum 114-2]
PDE_00984	240	127.767	37.07	-1.78519	Down	0.909151	-	-	-	-	gi|525579798|gb|EPS26048.1|/2.36307e-37/hypothetical protein PDE_00984 [Penicillium oxalicum 114-2]
PDE_00986	980	62.6833	23.5633	-1.41154	Down	0.840561	K02838|1|1e-51|203|pcs:Pc22g10210|ribosome recycling factor;K03283|3|2e-45|183|afv:AFLA_012200|heat shock 70kDa protein 1/8	-	GO:0032550	GO:0010467//gene expression	gi|525579800|gb|EPS26050.1|/1.31675e-57/hypothetical protein PDE_00986 [Penicillium oxalicum 114-2]
PDE_00994	823	153.25	64.3533	-1.2518	Down	0.871997	K09567|1|7e-68|120|cpw:CPC735_039360|peptidyl-prolyl isomerase H (cyclophilin H) [EC:5.2.1.8]	-	GO:0016859//cis-trans isomerase activity	GO:0018208//peptidyl-proline modification	gi|902268199|emb|CRL28434.1|/5.47459e-71/Cyclophilin-like [Penicillium camemberti]
PDE_01007	998	143.957	63.5	-1.18081	Down	0.860953	K02903|1|3e-21|103|ani:AN6500.2|large subunit ribosomal protein L28e	-	-	-	gi|67540660|ref|XP_664104.1|/2.95781e-20/hypothetical protein AN6500.2 [Aspergillus nidulans FGSC A4]
PDE_01011	498	90.7633	41.1467	-1.14133	Down	0.833198	K05310|1|9e-07|53.1|cmt:CCM_05781|ethanolaminephosphotransferase [EC:2.7.-.-]	-	-	-	gi|525579825|gb|EPS26075.1|/2.6355e-38/hypothetical protein PDE_01011 [Penicillium oxalicum 114-2]
PDE_01021	1882	150.17	445.747	1.56963	Up	0.922723	K10755|1|2e-65|251|pbn:PADG_12056|replication factor C subunit 2/4;K02355|3|6e-51|202|cthr:CTHT_0055140|elongation factor G;K06009|5|7e-39|162|ppa:PAS_chr4_0584|yapsin 1/2 [EC:3.4.23.41]	-	GO:0016787//hydrolase activity	-	gi|525579835|gb|EPS26085.1|/8.70825e-151/hypothetical protein PDE_01021 [Penicillium oxalicum 114-2]
PDE_01025	2346	157.237	42.2967	-1.89432	Down	0.920772	-	-	-	-	gi|525579839|gb|EPS26089.1|/5.67269e-134/hypothetical protein PDE_01025 [Penicillium oxalicum 114-2]
PDE_01030	1226	39.8367	86.5933	1.12016	Up	0.826937	K11518|1|6e-150|400|ani:AN6510.2|mitochondrial import receptor subunit TOM40	GO:0031966//mitochondrial membrane	-	GO:0044763	gi|525579844|gb|EPS26094.1|/0/hypothetical protein PDE_01030 [Penicillium oxalicum 114-2]
PDE_01032	681	312.273	139.553	-1.16199	Down	0.875763	-	-	-	-	gi|525579846|gb|EPS26096.1|/3.6664e-112/hypothetical protein PDE_01032 [Penicillium oxalicum 114-2]
PDE_01035	1544	37.4833	12.0867	-1.63283	Down	0.805358	K00791|1|1e-164|580|pcs:Pc12g04480|tRNA dimethylallyltransferase [EC:2.5.1.75]	-	GO:0043167//ion binding	-	gi|525579849|gb|EPS26099.1|/0/hypothetical protein PDE_01035 [Penicillium oxalicum 114-2]
PDE_01057	877	246.583	21.8067	-3.49923	Down	0.958062	K01749|1|1e-20|100|maw:MAC_07960|hydroxymethylbilane synthase [EC:2.5.1.61]	-	-	-	gi|525579871|gb|EPS26121.1|/2.67541e-155/hypothetical protein PDE_01057 [Penicillium oxalicum 114-2]
PDE_01065	1121	267.113	9.60667	-4.79727	Down	0.967478	-	-	GO:0016740//transferase activity	GO:0008152//metabolic process	gi|525579879|gb|EPS26129.1|/1.13505e-138/hypothetical protein PDE_01065 [Penicillium oxalicum 114-2]
PDE_01066	1307	188.9	55.5167	-1.76663	Down	0.919907	K14133|1|3e-165|541|pcs:Pc21g15430|cyclic dipeptide N-dimethylallyltransferase [EC:2.5.1.-]	-	GO:0016765//transferase activity, transferring alkyl or aryl (other than methyl) groups	GO:1901564	gi|525579880|gb|EPS26130.1|/0/hypothetical protein PDE_01066 [Penicillium oxalicum 114-2]
PDE_01068	1552	85.2933	15.4667	-2.46327	Down	0.913426	K00480|1|3e-52|187|pte:PTT_16649|salicylate hydroxylase [EC:1.14.13.1]	-	GO:0003824//catalytic activity	GO:0008152//metabolic process	gi|525579882|gb|EPS26132.1|/0/hypothetical protein PDE_01068 [Penicillium oxalicum 114-2]
PDE_01069	1557	68.06	3.80667	-4.16021	Down	0.920399	K17649|1|9e-18|92.4|pcs:Pc18g03140|demethylsterigmatocystin 6-O-methyltransferase [EC:2.1.1.109]	-	-	-	gi|525579883|gb|EPS26133.1|/0/hypothetical protein PDE_01069 [Penicillium oxalicum 114-2]
PDE_01080	1445	454.92	76.4933	-2.57221	Down	0.957061	K00122|1|3e-155|548|pcs:Pc12g04310|formate dehydrogenase [EC:1.2.1.2]	-	GO:0016614//oxidoreductase activity, acting on CH-OH group of donors;GO:0016620//oxidoreductase activity, acting on the aldehyde or oxo group of donors, NAD or NADP as acceptor;GO:0000166//nucleotide binding	GO:0044710	gi|525579894|gb|EPS26144.1|/1.32451e-161/hypothetical protein PDE_01080 [Penicillium oxalicum 114-2]
PDE_01081	657	43.3033	11.3667	-1.92967	Down	0.842715	K04460|1|4e-08|58.5|cthr:CTHT_0028160|serine/threonine-protein phosphatase 5 [EC:3.1.3.16]	-	-	-	gi|525579895|gb|EPS26145.1|/2.43894e-70/hypothetical protein PDE_01081 [Penicillium oxalicum 114-2]
PDE_01085	911	59.3167	20.8067	-1.51139	Down	0.844615	K06966|1|7e-82|304|pcs:Pc20g11570|uncharacterized protein	-	-	-	gi|525579899|gb|EPS26149.1|/3.23302e-116/hypothetical protein PDE_01085 [Penicillium oxalicum 114-2]
PDE_01090	749	181.633	79.0833	-1.19958	Down	0.870148	-	GO:0044424	-	GO:0006412//translation	gi|169776981|ref|XP_001822956.1|/3.33296e-83/Hsp70 nucleotide exchange factor fes1 [Aspergillus oryzae RIB40]
PDE_01101	1306	37.77	118.79	1.6531	Up	0.899498	-	-	-	-	gi|816193481|emb|CRG82976.1|/1.60842e-133/Mannosyl phosphorylinositol ceramide synthase SUR1 [Talaromyces islandicus]
PDE_01106	4171	54.55	161	1.56141	Up	0.902738	K11361|1|7e-06|54.7|hir:HETIRDRAFT_460134|transcription factor SPT20;K05747|2|9e-06|54.3|abv:AGABI2DRAFT153764|Wiskott-Aldrich syndrome protein	-	-	-	gi|525579920|gb|EPS26170.1|/0/hypothetical protein PDE_01106 [Penicillium oxalicum 114-2]
PDE_01109	684	28.6367	80.54	1.49184	Up	0.86745	K03950|1|5e-44|177|pcs:Pc20g11780|NADH dehydrogenase (ubiquinone) 1 alpha subcomplex subunit 6	-	-	-	gi|525579923|gb|EPS26173.1|/4.31752e-44/hypothetical protein PDE_01109 [Penicillium oxalicum 114-2]
PDE_01110	1339	4.64333	34.04	2.874	Up	0.845667	K01952|1|5e-41|90.1|pte:PTT_12605|phosphoribosylformylglycinamidine synthase [EC:6.3.5.3]	-	-	-	gi|525579924|gb|EPS26174.1|/0/hypothetical protein PDE_01110 [Penicillium oxalicum 114-2]
PDE_01111	1789	9.09667	47.13	2.37324	Up	0.868621	K01900|1|5e-120|379|aor:AOR_1_610144|succinyl-CoA synthetase beta subunit [EC:6.2.1.4 6.2.1.5]	-	GO:0043167//ion binding	-	gi|525579925|gb|EPS26175.1|/0/hypothetical protein PDE_01111 [Penicillium oxalicum 114-2]
PDE_01124	309	40.9267	99.51	1.2818	Up	0.859002	-	-	-	-	gi|525579938|gb|EPS26188.1|/6.74914e-40/hypothetical protein PDE_01124 [Penicillium oxalicum 114-2]
PDE_01139	2323	12.01	41.4267	1.78632	Up	0.829635	K10254|1|2e-113|322|ang:ANI_1_1546124|oleate hydratase [EC:4.2.1.53]	-	-	-	gi|525579953|gb|EPS26203.1|/0/hypothetical protein PDE_01139 [Penicillium oxalicum 114-2]
PDE_01144	1665	5.85	34.31	2.55212	Up	0.839102	K02132|1|0.0|856|cpw:CPC735_074150|F-type H+-transporting ATPase subunit alpha	GO:0033178//proton-transporting two-sector ATPase complex, catalytic domain	GO:0032550;GO:0019829//cation-transporting ATPase activity	GO:0015988//energy coupled proton transmembrane transport, against electrochemical gradient;GO:0006754//ATP biosynthetic process	gi|525579958|gb|EPS26208.1|/0/hypothetical protein PDE_01144 [Penicillium oxalicum 114-2]
PDE_01152	1517	229.54	86.6833	-1.40492	Down	0.898616	K10858|1|1e-69|264|smp:SMAC_01858|DNA mismatch repair protein PMS2	-	-	-	gi|525579966|gb|EPS26216.1|/0/hypothetical protein PDE_01152 [Penicillium oxalicum 114-2]
PDE_01153	1220	65.6867	28.9367	-1.1827	Down	0.816419	K14795|1|8e-56|218|afv:AFLA_055430|ribosomal RNA-processing protein 36	-	-	-	gi|525579967|gb|EPS26217.1|/1.94632e-99/hypothetical protein PDE_01153 [Penicillium oxalicum 114-2]
PDE_01156	1021	83.6167	38.9133	-1.10353	Down	0.821848	K02996|1|1e-109|356|act:ACLA_096200|small subunit ribosomal protein S9	GO:0030529//intracellular ribonucleoprotein complex	GO:0005198//structural molecule activity	GO:0010467//gene expression	gi|525579970|gb|EPS26220.1|/3.34518e-161/hypothetical protein PDE_01156 [Penicillium oxalicum 114-2]
PDE_01176	336	176.54	80.2967	-1.13658	Down	0.86002	-	-	-	-	gi|525579990|gb|EPS26240.1|/1.8445e-58/hypothetical protein PDE_01176 [Penicillium oxalicum 114-2]
PDE_01180	882	138.783	26.05	-2.41348	Down	0.93163	-	-	-	-	gi|525579994|gb|EPS26244.1|/1.20364e-112/hypothetical protein PDE_01180 [Penicillium oxalicum 114-2]
PDE_01194	848	71.5467	21.0167	-1.76735	Down	0.879428	K00799|1|3e-30|79.0|ppl:POSPLDRAFT_90645|glutathione S-transferase [EC:2.5.1.18]	-	GO:0003824//catalytic activity	-	gi|525580008|gb|EPS26258.1|/2.72116e-120/hypothetical protein PDE_01194 [Penicillium oxalicum 114-2]
PDE_01198	1791	83.3567	413.123	2.3092	Up	0.951632	K07824|1|4e-36|90.9|bze:COCCADRAFT_104303|benzoate 4-monooxygenase [EC:1.14.13.12]	-	GO:0046872//metal ion binding;GO:0016491//oxidoreductase activity	-	gi|525580012|gb|EPS26262.1|/0/hypothetical protein PDE_01198 [Penicillium oxalicum 114-2]
PDE_01199	1239	13.78	105.03	2.93015	Up	0.929	K02920|1|9e-10|65.5|act:ACLA_046760|large subunit ribosomal protein L36e;K06674|2|1e-07|43.1|bze:COCCADRAFT_40941|structural maintenance of chromosome 2	-	-	-	gi|525580013|gb|EPS26263.1|/4.31156e-107/hypothetical protein PDE_01199 [Penicillium oxalicum 114-2]
PDE_01200	1701	86.9433	600.47	2.78794	Up	0.961557	K01046|1|0.0|835|afm:AFUA_8G02530|triacylglycerol lipase [EC:3.1.1.3];K02332|5|6e-48|192|cput:CONPUDRAFT_145475|DNA polymerase gamma 1 [EC:2.7.7.7]	-	GO:0003824//catalytic activity	-	gi|525580014|gb|EPS26264.1|/0/hypothetical protein PDE_01200 [Penicillium oxalicum 114-2]
PDE_01214	798	46.48	132.053	1.50644	Up	0.891982	K06867|1|4e-07|55.8|ago:AGOS_ADL244W|uncharacterized protein	-	-	-	gi|525580028|gb|EPS26278.1|/4.14675e-90/hypothetical protein PDE_01214 [Penicillium oxalicum 114-2]
PDE_01215	1478	180.653	376.22	1.05835	Up	0.861513	K00826|1|4e-130|465|pcs:Pc21g10820|branched-chain amino acid aminotransferase [EC:2.6.1.42]	-	GO:0008483//transaminase activity	GO:0006520//cellular amino acid metabolic process	gi|525580029|gb|EPS26279.1|/6.13667e-162/hypothetical protein PDE_01215 [Penicillium oxalicum 114-2]
PDE_01232	371	3.97667	95.0967	4.57976	Up	0.938603	-	-	-	-	gi|525580046|gb|EPS26296.1|/2.53017e-38/hypothetical protein PDE_01232 [Penicillium oxalicum 114-2]
PDE_01249	1388	7.16	50.1133	2.80716	Up	0.884534	K01613|1|0.0|718|pcs:Pc21g13070|phosphatidylserine decarboxylase [EC:4.1.1.65]	-	GO:0016831//carboxy-lyase activity	GO:0006644//phospholipid metabolic process	gi|525580063|gb|EPS26313.1|/0/hypothetical protein PDE_01249 [Penicillium oxalicum 114-2]
PDE_01252	593	2157.83	10013.6	2.21431	Up	0.958249	-	-	-	-	gi|525580066|gb|EPS26316.1|/3.12931e-75/hypothetical protein PDE_01252 [Penicillium oxalicum 114-2]
PDE_01260	887	9.34	39.2333	2.07059	Up	0.838728	-	-	-	-	gi|525580074|gb|EPS26324.1|/2.8273e-129/hypothetical protein PDE_01260 [Penicillium oxalicum 114-2]
PDE_01269	783	6.23667	52.92	3.08497	Up	0.893034	-	-	-	-	gi|525580083|gb|EPS26333.1|/3.03539e-114/hypothetical protein PDE_01269 [Penicillium oxalicum 114-2]
PDE_01270	2036	23.32	111.713	2.26016	Up	0.920348	K18550|1|2e-161|452|pcs:Pc12g13510|IMP and pyridine-specific 5'-nucleotidase [EC:3.1.3.-]	-	GO:0046872//metal ion binding;GO:0042578//phosphoric ester hydrolase activity	GO:0006753//nucleoside phosphate metabolic process	gi|525580084|gb|EPS26334.1|/0/hypothetical protein PDE_01270 [Penicillium oxalicum 114-2]
PDE_01271	2534	23.0767	76.2533	1.72437	Up	0.880972	K00850|1|0.0|865|pcs:Pc12g13500|6-phosphofructokinase 1 [EC:2.7.1.11]	-	GO:0005488//binding;GO:0016740//transferase activity	GO:0044237//cellular metabolic process	gi|525580085|gb|EPS26335.1|/0/hypothetical protein PDE_01271 [Penicillium oxalicum 114-2]
PDE_01274	443	44.5	14.3633	-1.63141	Down	0.8267	-	-	-	-	gi|255933556|ref|XP_002558157.1|/2.41635e-35/Pc12g13490 [Penicillium rubens Wisconsin 54-1255]
PDE_01280	2749	34.7867	118.107	1.76348	Up	0.904978	K15855|1|0.0|692|pcs:Pc12g13420|exo-1,4-beta-D-glucosaminidase [EC:3.2.1.165]	-	GO:0016798//hydrolase activity, acting on glycosyl bonds	GO:0044238//primary metabolic process	gi|525580094|gb|EPS26344.1|/0/putative exo-beta-glucosaminidase [Penicillium oxalicum 114-2]
PDE_01281	1179	41.4667	102.943	1.31183	Up	0.863396	-	-	-	-	gi|525580095|gb|EPS26345.1|/0/hypothetical protein PDE_01281 [Penicillium oxalicum 114-2]
PDE_01282	1703	62.6833	288.797	2.2039	Up	0.945202	K01050|1|6e-85|315|afm:AFUA_8G04210|cholinesterase [EC:3.1.1.8];K02332|3|1e-42|137|cput:CONPUDRAFT_145475|DNA polymerase gamma 1 [EC:2.7.7.7]	-	-	-	gi|525580096|gb|EPS26346.1|/0/hypothetical protein PDE_01282 [Penicillium oxalicum 114-2]
PDE_01284	445	22.4767	107.42	2.25676	Up	0.918855	-	-	-	-	gi|525580098|gb|EPS26348.1|/4.20504e-28/hypothetical protein PDE_01284 [Penicillium oxalicum 114-2]
PDE_01299	641	89.6133	33.0767	-1.4379	Down	0.870114	-	-	GO:0016407//acetyltransferase activity	-	gi|525580113|gb|EPS26363.1|/1.0946e-80/hypothetical protein PDE_01299 [Penicillium oxalicum 114-2]
PDE_01302	1281	78.2333	279.18	1.83534	Up	0.932478	-	-	GO:0016787//hydrolase activity	-	gi|525580116|gb|EPS26366.1|/0/putative acetyl xylan esterase [Penicillium oxalicum 114-2]
PDE_01315	1646	5.76333	82.38	3.83732	Up	0.927626	K01078|1|0.0|659|afm:AFUA_7G00800|acid phosphatase [EC:3.1.3.2]	-	GO:0043169//cation binding;GO:0016791//phosphatase activity	-	gi|525580129|gb|EPS26379.1|/0/hypothetical protein PDE_01315 [Penicillium oxalicum 114-2]
PDE_01316	637	12.8967	64.7067	2.32692	Up	0.894103	-	-	-	-	gi|525580130|gb|EPS26380.1|/9.14602e-46/hypothetical protein PDE_01316 [Penicillium oxalicum 114-2]
PDE_01321	1135	60.2733	123.277	1.03231	Up	0.827158	K07889|1|4e-24|112|cdu:CD36_13070|Ras-related protein Rab-5C	-	GO:0036094//small molecule binding;GO:1901363//heterocyclic compound binding;GO:0097159//organic cyclic compound binding	-	gi|525580135|gb|EPS26385.1|/8.79091e-160/hypothetical protein PDE_01321 [Penicillium oxalicum 114-2]
PDE_01326	1020	106.077	30.5433	-1.79618	Down	0.902569	K13106|1|3e-94|345|pcs:Pc12g14320|pre-mRNA-splicing factor CWC26	-	-	-	gi|525580140|gb|EPS26390.1|/4.43181e-144/hypothetical protein PDE_01326 [Penicillium oxalicum 114-2]
PDE_01331	942	1953.54	925.49	-1.0778	Down	0.873049	-	-	-	-	gi|525580145|gb|EPS26395.1|/2.41809e-69/hypothetical protein PDE_01331 [Penicillium oxalicum 114-2]
PDE_01333	2562	44.62	134.317	1.58988	Up	0.899362	-	-	-	-	gi|525580147|gb|EPS26397.1|/0/hypothetical protein PDE_01333 [Penicillium oxalicum 114-2]
PDE_01334	1545	27.2367	123.727	2.18353	Up	0.922605	-	-	-	-	gi|525580148|gb|EPS26398.1|/0/hypothetical protein PDE_01334 [Penicillium oxalicum 114-2]
PDE_01338	2449	40.4767	1.86	-4.44372	Down	0.88316	K18281|1|4e-82|306|pcs:Pc21g15480|brevianamide F synthase	-	GO:0003824//catalytic activity	-	gi|525580152|gb|EPS26402.1|/0/hypothetical protein PDE_01338 [Penicillium oxalicum 114-2]
PDE_01341	534	173.423	416.287	1.26328	Up	0.894086	-	-	-	-	-
PDE_01350	1734	17.0933	61.55	1.84833	Up	0.872811	K19564|1|6e-68|259|pic:PICST_41725|choline transport protein	GO:0031224//intrinsic component of membrane	GO:0046943//carboxylic acid transmembrane transporter activity	GO:0044763;GO:0006865//amino acid transport	gi|525580164|gb|EPS26414.1|/0/hypothetical protein PDE_01350 [Penicillium oxalicum 114-2]
PDE_01354	1299	4116.26	460.553	-3.15989	Down	0.969836	K01176|1|4e-28|126|afm:AFUA_2G00710|alpha-amylase [EC:3.2.1.1];K01178|3|2e-27|124|afm:AFUA_2G00690|glucoamylase [EC:3.2.1.3]	-	-	-	gi|525580168|gb|EPS26418.1|/0/starch binding domain- and chitin binding domain-containing protein [Penicillium oxalicum 114-2]
PDE_01356	488	209.517	70.8667	-1.56389	Down	0.909456	-	-	-	-	gi|525580170|gb|EPS26420.1|/2.01393e-45/hypothetical protein PDE_01356 [Penicillium oxalicum 114-2]
PDE_01362	372	46.16	137.83	1.57817	Up	0.899481	-	-	-	-	gi|525580176|gb|EPS26426.1|/3.15566e-58/hypothetical protein PDE_01362 [Penicillium oxalicum 114-2]
PDE_01380	869	533.11	174.817	-1.60859	Down	0.92744	-	-	-	-	gi|525580193|gb|EPS26443.1|/3.45702e-80/hypothetical protein PDE_01380 [Penicillium oxalicum 114-2]
PDE_01381	1738	40.8667	99.71	1.28681	Up	0.860054	K01061|1|1e-35|151|pno:SNOG_04615|carboxymethylenebutenolidase [EC:3.1.1.45]	-	-	-	gi|525580194|gb|EPS26444.1|/0/hypothetical protein PDE_01381 [Penicillium oxalicum 114-2]
PDE_01388	1836	46.47	150.327	1.69373	Up	0.909796	K08139|1|5e-94|266|dha:DEHA2B14278g|MFS transporter, SP family, sugar:H+ symporter	GO:0031224//intrinsic component of membrane	GO:0005488//binding;GO:0022857//transmembrane transporter activity	GO:0044765//single-organism transport;GO:0044763	gi|525580201|gb|EPS26451.1|/0/hypothetical protein PDE_01388 [Penicillium oxalicum 114-2]
PDE_01405	741	140.003	23.5767	-2.57003	Down	0.934446	K15361|1|1e-08|60.5|bor:COCMIDRAFT_97784|WD repeat-containing protein 48;K10437|4|1e-06|53.9|npa:UCRNP2_5654|phenylacetate 2-hydroxylase [EC:1.14.13.-]	-	-	-	gi|525580218|gb|EPS26468.1|/1.11416e-107/hypothetical protein PDE_01405 [Penicillium oxalicum 114-2]
PDE_01418	1454	430.107	165.267	-1.3799	Down	0.907183	K14338|1|6e-74|256|afm:AFUA_3G09220|cytochrome P450 / NADPH-cytochrome P450 reductase [EC:1.14.14.1 1.6.2.4]	-	GO:0046914//transition metal ion binding;GO:0016491//oxidoreductase activity;GO:0046906//tetrapyrrole binding	GO:0044710	gi|525580231|gb|EPS26481.1|/0/hypothetical protein PDE_01418 [Penicillium oxalicum 114-2]
PDE_01421	991	33.3067	9.29333	-1.84154	Down	0.805782	K03845|1|7e-71|268|pno:SNOG_16505|alpha-1,3-mannosyltransferase [EC:2.4.1.258]	-	-	-	gi|525580234|gb|EPS26484.1|/8.85148e-118/hypothetical protein PDE_01421 [Penicillium oxalicum 114-2]
PDE_01446	1472	16.7233	50.6233	1.59794	Up	0.83749	K00162|1|2e-76|287|pcs:Pc14g00690|pyruvate dehydrogenase E1 component beta subunit [EC:1.2.4.1]	-	GO:0004738//pyruvate dehydrogenase activity	GO:0006085//acetyl-CoA biosynthetic process;GO:0044710	gi|525580259|gb|EPS26509.1|/3.42679e-80/hypothetical protein PDE_01446 [Penicillium oxalicum 114-2]
PDE_01447	863	104.843	29.6633	-1.82148	Down	0.903077	-	-	-	-	gi|525580260|gb|EPS26510.1|/8.10552e-73/hypothetical protein PDE_01447 [Penicillium oxalicum 114-2]
PDE_01468	2140	53.4167	408.927	2.93648	Up	0.960013	-	-	-	-	gi|525580281|gb|EPS26531.1|/0/putative exo-beta-1,3-galactanase [Penicillium oxalicum 114-2]
PDE_01472	273	124.623	33.1367	-1.91107	Down	0.913817	-	-	-	-	gi|525580285|gb|EPS26535.1|/2.55619e-31/hypothetical protein PDE_01472 [Penicillium oxalicum 114-2]
PDE_01479	684	106.01	9.94	-3.41481	Down	0.933988	-	-	-	-	gi|525580292|gb|EPS26542.1|/1.18609e-126/hypothetical protein PDE_01479 [Penicillium oxalicum 114-2]
PDE_01487	228	237.213	90.7133	-1.3868	Down	0.898378	-	-	-	-	gi|525580300|gb|EPS26550.1|/1.18988e-20/hypothetical protein PDE_01487 [Penicillium oxalicum 114-2]
PDE_01494	848	146.227	66.1033	-1.14541	Down	0.856084	K00573|1|7e-95|308|ang:ANI_1_2608094|protein-L-isoaspartate(D-aspartate) O-methyltransferase [EC:2.1.1.77]	GO:0044424	GO:0008757//S-adenosylmethionine-dependent methyltransferase activity	GO:0036211//protein modification process	gi|525580307|gb|EPS26557.1|/3.19847e-124/hypothetical protein PDE_01494 [Penicillium oxalicum 114-2]
PDE_01495	1678	67.79	31.5433	-1.10374	Down	0.805239	K09523|1|0.0|453|pcs:Pc20g08540|DnaJ homolog subfamily C member 3	-	-	-	gi|525580308|gb|EPS26558.1|/0/hypothetical protein PDE_01495 [Penicillium oxalicum 114-2]
PDE_01502	945	55.8233	141.957	1.34651	Up	0.879852	-	-	-	-	gi|525580315|gb|EPS26565.1|/4.06444e-109/hypothetical protein PDE_01502 [Penicillium oxalicum 114-2]
PDE_01511	1020	55.0567	19.76	-1.47833	Down	0.835369	K13719|1|2e-143|508|pcs:Pc20g08230|ubiquitin thioesterase OTU1 [EC:3.1.2.-]	GO:0044464	GO:0046914//transition metal ion binding	-	gi|525580324|gb|EPS26574.1|/0/hypothetical protein PDE_01511 [Penicillium oxalicum 114-2]
PDE_01512	3006	39.82	9.49333	-2.06851	Down	0.840289	K11756|1|0.0|670|pcs:Pc20g08240|chromatin structure-remodeling complex subunit RSC1/2	-	-	-	gi|525580325|gb|EPS26575.1|/0/hypothetical protein PDE_01512 [Penicillium oxalicum 114-2]
PDE_01522	1455	19.1633	56.9433	1.57118	Up	0.846142	K02835|1|1e-89|330|maw:MAC_02856|peptide chain release factor 1;K00276|3|3e-67|256|npa:UCRNP2_5899|primary-amine oxidase [EC:1.4.3.21];K17866|4|5e-33|142|pan:PODANSg1509|diphthamide biosynthesis protein 2;K11231|5|3e-27|123|mbe:MBM_09972|osomolarity two-component system, sensor histidine kinase SLN1 [EC:2.7.13.3]	-	-	-	gi|525580335|gb|EPS26585.1|/0/hypothetical protein PDE_01522 [Penicillium oxalicum 114-2]
PDE_01523	1168	159.983	51.7267	-1.62894	Down	0.907811	-	-	-	-	gi|525580336|gb|EPS26586.1|/9.21851e-35/hypothetical protein PDE_01523 [Penicillium oxalicum 114-2]
PDE_01531	2925	66.28	155.47	1.22999	Up	0.869843	K14858|1|0.0|735|act:ACLA_033760|pre-rRNA-processing protein SRD1	-	-	-	gi|525580344|gb|EPS26594.1|/0/hypothetical protein PDE_01531 [Penicillium oxalicum 114-2]
PDE_01552	2363	142.943	60.92	-1.23046	Down	0.867213	-	-	-	-	gi|525580364|gb|EPS26614.1|/0/hypothetical protein PDE_01552 [Penicillium oxalicum 114-2]
PDE_01553	1467	41.87	12.0133	-1.80128	Down	0.83184	-	-	-	-	gi|525580365|gb|EPS26615.1|/0/hypothetical protein PDE_01553 [Penicillium oxalicum 114-2]
PDE_01573	1487	126.67	1040.76	3.0385	Up	0.966612	K01183|1|1e-135|460|nfi:NFIA_055480|chitinase [EC:3.2.1.14]	-	GO:0004553//hydrolase activity, hydrolyzing O-glycosyl compounds	GO:0009056//catabolic process;GO:0043170	gi|525580385|gb|EPS26635.1|/0/putative chitinase [Penicillium oxalicum 114-2]
PDE_01586	891	58.3433	23.25	-1.32734	Down	0.824291	K12592|1|1e-38|96.3|act:ACLA_034330|exosome complex protein LRP1	-	-	-	gi|525580398|gb|EPS26648.1|/6.4007e-53/hypothetical protein PDE_01586 [Penicillium oxalicum 114-2]
PDE_01590	679	174.84	64.39	-1.44113	Down	0.895952	K06875|1|8e-36|150|nfi:NFIA_070850|programmed cell death protein 5	-	GO:0003676//nucleic acid binding	-	gi|525580402|gb|EPS26652.1|/2.65528e-38/hypothetical protein PDE_01590 [Penicillium oxalicum 114-2]
PDE_01623	2646	24.23	102.053	2.07446	Up	0.912069	K19564|1|2e-27|82.8|bze:COCCADRAFT_9547|choline transport protein	GO:0016020//membrane	-	GO:0006865//amino acid transport	gi|525580435|gb|EPS26685.1|/3.63097e-172/hypothetical protein PDE_01623 [Penicillium oxalicum 114-2]
PDE_01624	1504	82.2667	29.2833	-1.49023	Down	0.868706	K06662|1|1e-70|232|maj:MAA_04096|cell cycle checkpoint protein	-	-	-	gi|525580436|gb|EPS26686.1|/0/hypothetical protein PDE_01624 [Penicillium oxalicum 114-2]
PDE_01626	771	308.983	147.193	-1.06982	Down	0.860054	K01673|1|5e-29|128|act:ACLA_007940|carbonic anhydrase [EC:4.2.1.1]	-	-	-	gi|525580438|gb|EPS26688.1|/2.67264e-99/hypothetical protein PDE_01626 [Penicillium oxalicum 114-2]
PDE_01632	272	234.363	31.3167	-2.90374	Down	0.952005	-	-	-	-	gi|525580444|gb|EPS26694.1|/3.70276e-19/hypothetical protein PDE_01632 [Penicillium oxalicum 114-2]
PDE_01634	2527	63.63	28.21	-1.1735	Down	0.811906	K05857|1|2e-33|145|gtr:GLOTRDRAFT_50083|phosphatidylinositol phospholipase C, delta [EC:3.1.4.11]	-	-	-	gi|525580446|gb|EPS26696.1|/0/hypothetical protein PDE_01634 [Penicillium oxalicum 114-2]
PDE_01635	869	98.7267	202.127	1.03375	Up	0.842529	-	-	-	-	gi|525580447|gb|EPS26697.1|/8.57984e-151/hypothetical protein PDE_01635 [Penicillium oxalicum 114-2]
PDE_01637	1287	93.3	12.2567	-2.92831	Down	0.924284	K01784|1|0.0|706|pcs:Pc20g06140|UDP-glucose 4-epimerase [EC:5.1.3.2]	-	GO:0036094//small molecule binding;GO:0048037//cofactor binding;GO:0016857//racemase and epimerase activity, acting on carbohydrates and derivatives	GO:0019318//hexose metabolic process	gi|525580449|gb|EPS26699.1|/0/hypothetical protein PDE_01637 [Penicillium oxalicum 114-2]
PDE_01641	2397	154.55	52.2067	-1.56577	Down	0.902026	-	-	-	-	gi|407930596|gb|AFU51798.1|/0/hypothetical protein [Penicillium decumbens]
PDE_01648	2283	61.9733	170.573	1.46067	Up	0.897072	K00234|1|0.0|967|afv:AFLA_099990|succinate dehydrogenase (ubiquinone) flavoprotein subunit [EC:1.3.5.1]	GO:0043231//intracellular membrane-bounded organelle	GO:0000104//succinate dehydrogenase activity;GO:0000166//nucleotide binding	GO:0009060//aerobic respiration	gi|525580460|gb|EPS26710.1|/0/hypothetical protein PDE_01648 [Penicillium oxalicum 114-2]
PDE_01657	1595	63.4833	147.51	1.21636	Up	0.866975	K11294|1|7e-79|295|pcs:Pc15g01230|nucleolin	-	GO:0097159//organic cyclic compound binding	-	gi|525580469|gb|EPS26719.1|/8.39901e-112/hypothetical protein PDE_01657 [Penicillium oxalicum 114-2]
PDE_01659	407	9.45	33.4133	1.82204	Up	0.804662	K02260|1|3e-18|90.5|ani:AN4863.2|cytochrome c oxidase assembly protein subunit 17	GO:0005740//mitochondrial envelope	GO:0005507//copper ion binding	GO:0006825//copper ion transport;GO:0008535//respiratory chain complex IV assembly	gi|525580471|gb|EPS26721.1|/2.33988e-29/hypothetical protein PDE_01659 [Penicillium oxalicum 114-2]
PDE_01661	912	77.19	36.3167	-1.08778	Down	0.813213	K03145|1|2e-119|429|act:ACLA_035630|transcription elongation factor S-II	GO:0043231//intracellular membrane-bounded organelle	GO:0046914//transition metal ion binding;GO:0008135//translation factor activity, RNA binding	GO:0006412//translation;GO:0006354//DNA-templated transcription, elongation;GO:0006366//transcription from RNA polymerase II promoter	gi|525580473|gb|EPS26723.1|/4.97102e-149/hypothetical protein PDE_01661 [Penicillium oxalicum 114-2]
PDE_01674	3098	205.237	860.073	2.06717	Up	0.95114	K01535|1|0.0|1490|pcs:Pc15g01800|H+-transporting ATPase [EC:3.6.3.6]	GO:0031224//intrinsic component of membrane	GO:0032550;GO:0019829//cation-transporting ATPase activity;GO:0043169//cation binding	GO:0009152//purine ribonucleotide biosynthetic process;GO:0009154//purine ribonucleotide catabolic process;GO:0006811//ion transport	gi|525580485|gb|EPS26735.1|/0/hypothetical protein PDE_01674 [Penicillium oxalicum 114-2]
PDE_01683	353	17.7267	59.1667	1.73886	Up	0.8627	-	-	-	-	gi|525580494|gb|EPS26744.1|/2.10206e-47/hypothetical protein PDE_01683 [Penicillium oxalicum 114-2]
PDE_01692	4550	56.9233	16.8367	-1.75741	Down	0.860359	K06675|1|0.0|1807|nfi:NFIA_034550|structural maintenance of chromosome 4	GO:0043229//intracellular organelle	-	GO:0006259//DNA metabolic process;GO:0051276//chromosome organization	gi|525580503|gb|EPS26753.1|/0/hypothetical protein PDE_01692 [Penicillium oxalicum 114-2]
PDE_01695	621	489.627	194.4	-1.33265	Down	0.902704	K02969|1|4e-44|147|pcs:Pc20g04380|small subunit ribosomal protein S20e	GO:0044391//ribosomal subunit	GO:0003676//nucleic acid binding;GO:0005198//structural molecule activity	GO:0010467//gene expression	gi|525580506|gb|EPS26756.1|/7.80236e-44/hypothetical protein PDE_01695 [Penicillium oxalicum 114-2]
PDE_01706	1134	172.323	677.13	1.97431	Up	0.946509	-	GO:0044464	GO:0097159//organic cyclic compound binding;GO:0046914//transition metal ion binding	-	gi|525580517|gb|EPS26767.1|/2.36882e-64/hypothetical protein PDE_01706 [Penicillium oxalicum 114-2]
PDE_01710	894	61.9867	23.5033	-1.39909	Down	0.838016	K07560|1|3e-64|124|pcs:Pc20g04800|D-tyrosyl-tRNA(Tyr) deacylase [EC:3.1.-.-]	GO:0044424	GO:0016787//hydrolase activity	GO:0046416//D-amino acid metabolic process	gi|525580521|gb|EPS26771.1|/6.87396e-81/hypothetical protein PDE_01710 [Penicillium oxalicum 114-2]
PDE_01716	3750	26.59	3.13667	-3.08358	Down	0.816877	K01895|1|0.0|460|npa:UCRNP2_733|acetyl-CoA synthetase [EC:6.2.1.1]	-	GO:0003824//catalytic activity	GO:0008152//metabolic process	gi|525580527|gb|EPS26777.1|/0/hypothetical protein PDE_01716 [Penicillium oxalicum 114-2]
PDE_01717	1067	80.23	10.68	-2.90923	Down	0.917243	K12249|1|4e-14|79.7|nhe:NECHADRAFT_97884|trichodiene synthase [EC:4.2.3.6]	-	-	-	gi|525580528|gb|EPS26778.1|/0/hypothetical protein PDE_01717 [Penicillium oxalicum 114-2]
PDE_01718	1113	77.7367	28.9067	-1.42719	Down	0.860121	K00787|1|2e-79|296|ang:ANI_1_1456024|farnesyl diphosphate synthase [EC:2.5.1.1 2.5.1.10]	-	-	-	gi|525580529|gb|EPS26779.1|/0/hypothetical protein PDE_01718 [Penicillium oxalicum 114-2]
PDE_01720	503	134.627	54.63	-1.3012	Down	0.873202	K03104|1|1e-29|129|afv:AFLA_042980|signal recognition particle subunit SRP14	GO:0048500//signal recognition particle	GO:0005488//binding	-	gi|525580531|gb|EPS26781.1|/3.48126e-50/hypothetical protein PDE_01720 [Penicillium oxalicum 114-2]
PDE_01731	1111	101.363	46.1533	-1.13503	Down	0.839424	-	-	-	-	gi|525580542|gb|EPS26792.1|/7.85277e-113/hypothetical protein PDE_01731 [Penicillium oxalicum 114-2]
PDE_01734	1228	27.6633	156.157	2.49695	Up	0.936448	K00002|1|9e-148|395|ani:AN3030.2|alcohol dehydrogenase (NADP+) [EC:1.1.1.2]	-	GO:0046872//metal ion binding	-	gi|525580545|gb|EPS26795.1|/0/hypothetical protein PDE_01734 [Penicillium oxalicum 114-2]
PDE_01745	1776	59.1033	20.06	-1.55892	Down	0.8485	K03031|1|2e-22|108|bze:COCCADRAFT_39611|26S proteasome regulatory subunit N12	-	-	-	gi|525580556|gb|EPS26806.1|/0/hypothetical protein PDE_01745 [Penicillium oxalicum 114-2]
PDE_01746	1600	112.597	40.06	-1.49093	Down	0.884806	K11541|1|4e-19|97.1|maw:MAC_06383|carbamoyl-phosphate synthase / aspartate carbamoyltransferase [EC:6.3.5.5 2.1.3.2]	-	-	-	gi|525580557|gb|EPS26807.1|/0/hypothetical protein PDE_01746 [Penicillium oxalicum 114-2]
PDE_01749	3146	30.5133	71.21	1.22264	Up	0.828821	K14688|1|2e-26|122|cmt:CCM_08718|solute carrier family 30 (zinc transporter), member 1;K15385|2|3e-15|85.5|ure:UREG_06498|aspyridone synthetase trans-acting enoyl reductase	-	GO:0005488//binding	GO:0006351//transcription, DNA-templated	gi|525580560|gb|EPS26810.1|/0/hypothetical protein PDE_01749 [Penicillium oxalicum 114-2]
PDE_01750	1334	39.5167	230.183	2.54225	Up	0.947187	K06113|1|1e-133|457|pcs:Pc20g04270|arabinan endo-1,5-alpha-L-arabinosidase [EC:3.2.1.99]	-	GO:0004553//hydrolase activity, hydrolyzing O-glycosyl compounds	GO:0005975//carbohydrate metabolic process	gi|525580561|gb|EPS26811.1|/0/putative alpha-L-arabinofuranosidase [Penicillium oxalicum 114-2]
PDE_01751	1683	26.54	93.25	1.81294	Up	0.897428	-	-	GO:0004497//monooxygenase activity;GO:0000166//nucleotide binding	-	gi|525580562|gb|EPS26812.1|/0/hypothetical protein PDE_01751 [Penicillium oxalicum 114-2]
PDE_01752	968	105.837	29.74	-1.83136	Down	0.904384	K06911|1|2e-136|290|pcs:Pc13g13510|uncharacterized protein	-	-	-	gi|525580563|gb|EPS26813.1|/4.37924e-160/hypothetical protein PDE_01752 [Penicillium oxalicum 114-2]
PDE_01756	2807	67.2467	18.87	-1.83337	Down	0.878936	K03635|1|0.0|481|pcs:Pc15g01900|molybdopterin synthase catalytic subunit [EC:2.8.1.12];K01187|5|0.0|449|ang:ANI_1_1804024|alpha-glucosidase [EC:3.2.1.20]	-	GO:0043167//ion binding	GO:0009108//coenzyme biosynthetic process;GO:0044238//primary metabolic process	gi|525580567|gb|EPS26817.1|/0/putative alpha-glucosidase [Penicillium oxalicum 114-2]
PDE_01758	630	192.313	54.3933	-1.82196	Down	0.922859	-	-	-	-	gi|525580569|gb|EPS26819.1|/1.3383e-99/hypothetical protein PDE_01758 [Penicillium oxalicum 114-2]
PDE_01760	1838	7.32667	31.72	2.11416	Up	0.813382	-	-	-	-	gi|525580571|gb|EPS26821.1|/3.61396e-129/hypothetical protein PDE_01760 [Penicillium oxalicum 114-2]
PDE_01763	1665	49.21	8.23667	-2.57882	Down	0.878173	-	-	-	-	gi|525580574|gb|EPS26824.1|/0/hypothetical protein PDE_01763 [Penicillium oxalicum 114-2]
PDE_01764	741	59.0267	22.3567	-1.40066	Down	0.833893	K03809|1|4e-07|55.5|cthr:CTHT_0055190|NAD(P)H dehydrogenase (quinone) [EC:1.6.5.2]	-	-	-	gi|525580575|gb|EPS26825.1|/1.60511e-114/hypothetical protein PDE_01764 [Penicillium oxalicum 114-2]
PDE_01767	551	164.307	1644	3.32275	Up	0.970277	-	-	-	-	gi|525580578|gb|EPS26828.1|/3.30454e-60/hypothetical protein PDE_01767 [Penicillium oxalicum 114-2]
PDE_01796	682	45.8133	177.837	1.95671	Up	0.926574	K11244|1|6e-13|74.7|pcs:Pc22g03780|cell wall integrity and stress response component	-	-	-	gi|525580606|gb|EPS26856.1|/2.41539e-55/hypothetical protein PDE_01796 [Penicillium oxalicum 114-2]
PDE_01799	291	11.12	51.1367	2.2012	Up	0.870759	-	-	-	-	gi|525580609|gb|EPS26859.1|/5.96393e-49/hypothetical protein PDE_01799 [Penicillium oxalicum 114-2]
PDE_01803	843	87.54	40.7733	-1.10232	Down	0.824749	K10253|1|8e-77|175|ang:ANI_1_3304024|DOPA 4,5-dioxygenase [EC:1.14.99.-]	-	-	-	gi|525580613|gb|EPS26863.1|/3.73319e-90/hypothetical protein PDE_01803 [Penicillium oxalicum 114-2]
PDE_01805	1002	67.9467	21.5767	-1.65493	Down	0.868977	-	-	-	-	gi|859264728|emb|CEJ57153.1|/8.13633e-113/hypothetical protein PMG11_05858 [Penicillium brasilianum]
PDE_01808	459	168.343	36.1367	-2.21987	Down	0.932852	K03671|1|1e-30|132|ani:AN0170.2|thioredoxin 1	-	-	GO:0044710;GO:0009987//cellular process	gi|525580618|gb|EPS26868.1|/4.4946e-52/hypothetical protein PDE_01808 [Penicillium oxalicum 114-2]
PDE_01809	1403	87.9067	24.74	-1.82913	Down	0.895596	-	-	GO:0097159//organic cyclic compound binding	-	gi|525580619|gb|EPS26869.1|/2.16893e-93/hypothetical protein PDE_01809 [Penicillium oxalicum 114-2]
PDE_01833	228	15.8033	88.87	2.49147	Up	0.915886	-	-	-	-	gi|525580643|gb|EPS26893.1|/2.24401e-19/hypothetical protein PDE_01833 [Penicillium oxalicum 114-2]
PDE_01834	1858	22.8867	66.0367	1.52876	Up	0.856033	K00993|1|1e-148|527|pcs:Pc20g03110|ethanolaminephosphotransferase [EC:2.7.8.1]	-	-	-	gi|525580644|gb|EPS26894.1|/0/hypothetical protein PDE_01834 [Penicillium oxalicum 114-2]
PDE_01838	888	72.1067	25.3633	-1.50739	Down	0.860953	K03801|1|2e-100|365|pcs:Pc20g03070|lipoyl(octanoyl) transferase [EC:2.3.1.181]	-	GO:0016746//transferase activity, transferring acyl groups	-	gi|525580648|gb|EPS26898.1|/5.43251e-137/hypothetical protein PDE_01838 [Penicillium oxalicum 114-2]
PDE_01843	234	74.9467	31.87	-1.23367	Down	0.834538	-	-	-	-	gi|525580653|gb|EPS26903.1|/6.90946e-37/hypothetical protein PDE_01843 [Penicillium oxalicum 114-2]
PDE_01845	243	28.91	81.2067	1.49003	Up	0.867925	-	-	-	-	gi|525580655|gb|EPS26905.1|/2.44501e-26/hypothetical protein PDE_01845 [Penicillium oxalicum 114-2]
PDE_01849	621	69.1467	26.5267	-1.38222	Down	0.84604	-	-	-	-	gi|992080978|ref|XP_015404031.1|/6.70271e-08/siroheme synthase [Aspergillus nomius NRRL 13137]
PDE_01864	1545	58.1967	24.7067	-1.23604	Down	0.81323	K00480|1|0.0|589|pcs:Pc20g04890|salicylate hydroxylase [EC:1.14.13.1]	-	GO:0016491//oxidoreductase activity	GO:0044710	gi|525580674|gb|EPS26924.1|/0/hypothetical protein PDE_01864 [Penicillium oxalicum 114-2]
PDE_01903	550	748.063	241.993	-1.62819	Down	0.931036	K03627|1|9e-66|186|afv:AFLA_086430|putative transcription factor	GO:0043231//intracellular membrane-bounded organelle	GO:0003712//transcription cofactor activity;GO:0003677//DNA binding	GO:0006366//transcription from RNA polymerase II promoter	gi|525580713|gb|EPS26963.1|/1.82553e-76/hypothetical protein PDE_01903 [Penicillium oxalicum 114-2]
PDE_01904	444	97.2167	17.4433	-2.47853	Down	0.919703	-	-	-	-	gi|525580714|gb|EPS26964.1|/2.0362e-73/hypothetical protein PDE_01904 [Penicillium oxalicum 114-2]
PDE_01906	3839	65.6733	26.6833	-1.29937	Down	0.831823	K08803|1|3e-17|92.0|fgr:FGSG_07816|death-associated protein kinase [EC:2.7.11.1];K20032|4|7e-13|77.8|cput:CONPUDRAFT_157779|palmitoyltransferase ZDHHC13/17 [EC:2.3.1.225];K16726|5|4e-11|72.0|pfj:MYCFIDRAFT_162040|ankyrin repeat domain-containing protein 17	-	-	-	gi|525580716|gb|EPS26966.1|/0/hypothetical protein PDE_01906 [Penicillium oxalicum 114-2]
PDE_01907	1402	1435.57	667.123	-1.1056	Down	0.877952	-	-	-	-	gi|525580717|gb|EPS26967.1|/1.32927e-146/hypothetical protein PDE_01907 [Penicillium oxalicum 114-2]
PDE_01911	1044	99.4767	221.633	1.15574	Up	0.869198	-	-	-	-	gi|302657429|ref|XP_003020437.1|/3.30655e-13/hypothetical protein TRV_05471, partial [Trichophyton verrucosum HKI 0517]
PDE_01912	1633	50.3	18.08	-1.47616	Down	0.826208	K09506|1|2e-09|64.7|mgl:MGL_2101|DnaJ homolog subfamily A member 5;K07232|2|2e-08|61.6|yli:YALI0F26103g|cation transport protein ChaC	-	-	-	gi|525580722|gb|EPS26972.1|/6.48087e-83/hypothetical protein PDE_01912 [Penicillium oxalicum 114-2]
PDE_01916	2924	148.857	13.3333	-3.48081	Down	0.945304	K14950|1|3e-11|72.0|cput:CONPUDRAFT_91722|cation-transporting ATPase 13A1 [EC:3.6.3.-]	-	-	-	gi|700448123|gb|KGO38408.1|/0/Oligopeptide transporter OPT superfamily [Penicillium expansum]
PDE_01948	4041	46.44	14.3033	-1.69902	Down	0.836608	K06636|1|0.0|1545|pcs:Pc20g06990|structural maintenance of chromosome 1	GO:0043232;GO:0043231//intracellular membrane-bounded organelle	GO:0032550	GO:0006259//DNA metabolic process;GO:0007059//chromosome segregation;GO:0051276//chromosome organization	gi|525580757|gb|EPS27007.1|/0/hypothetical protein PDE_01948 [Penicillium oxalicum 114-2]
PDE_01951	1772	324.757	19.2467	-4.07668	Down	0.965561	-	-	-	-	gi|525580760|gb|EPS27010.1|/0/hypothetical protein PDE_01951 [Penicillium oxalicum 114-2]
PDE_01957	1575	86.6567	33.51	-1.37072	Down	0.86063	-	-	-	-	gi|525580766|gb|EPS27016.1|/0/hypothetical protein PDE_01957 [Penicillium oxalicum 114-2]
PDE_01958	1328	54.8867	13.18	-2.05811	Down	0.872574	K07034|1|7e-10|65.9|kla:KLLA0A00242g|uncharacterized protein	-	-	-	gi|525580767|gb|EPS27017.1|/1.53263e-68/hypothetical protein PDE_01958 [Penicillium oxalicum 114-2]
PDE_01963	1669	102.5	298.347	1.54137	Up	0.915649	K03257|1|3e-176|237|pte:PTT_07032|translation initiation factor 4A	GO:0044424	GO:0008135//translation factor activity, RNA binding;GO:0042623//ATPase activity, coupled;GO:0032550	GO:0006412//translation	gi|557721682|dbj|GAD99484.1|/1.59325e-179/ATP-dependent RNA helicase eIF4A [Byssochlamys spectabilis No. 5]
PDE_01965	364	105.107	36.0867	-1.54232	Down	0.885654	-	-	-	-	gi|525580774|gb|EPS27024.1|/6.84017e-39/hypothetical protein PDE_01965 [Penicillium oxalicum 114-2]
PDE_01971	2589	21.2767	213.817	3.32903	Up	0.953787	-	-	-	-	gi|525580780|gb|EPS27030.1|/0/hypothetical protein PDE_01971 [Penicillium oxalicum 114-2]
PDE_01978	213	482.103	194.28	-1.31121	Down	0.900533	-	-	-	-	gi|525580787|gb|EPS27037.1|/3.84804e-24/hypothetical protein PDE_01978 [Penicillium oxalicum 114-2]
PDE_01983	2071	64.4933	284.817	2.14281	Up	0.943302	K01279|1|0.0|317|nfi:NFIA_102320|tripeptidyl-peptidase I [EC:3.4.14.9]	GO:0005576//extracellular region	GO:0070011//peptidase activity, acting on L-amino acid peptides	-	gi|859264951|emb|CEJ57376.1|/0/hypothetical protein PMG11_06070 [Penicillium brasilianum]
PDE_01984	747	105.803	41.6933	-1.3435	Down	0.867875	-	-	-	-	gi|525580793|gb|EPS27043.1|/9.83719e-96/hypothetical protein PDE_01984 [Penicillium oxalicum 114-2]
PDE_01987	663	86.3967	248.57	1.5246	Up	0.909965	-	-	-	-	gi|525580796|gb|EPS27046.1|/1.83657e-89/hypothetical protein PDE_01987 [Penicillium oxalicum 114-2]
PDE_02003	1014	34.3167	77.52	1.17566	Up	0.829788	K00390|1|2e-140|498|nfi:NFIA_070720|phosphoadenosine phosphosulfate reductase [EC:1.8.4.8 1.8.4.10]	-	GO:0016671//oxidoreductase activity, acting on a sulfur group of donors, disulfide as acceptor	GO:0000097//sulfur amino acid biosynthetic process;GO:0000103//sulfate assimilation	gi|525580812|gb|EPS27062.1|/6.97404e-158/hypothetical protein PDE_02003 [Penicillium oxalicum 114-2]
PDE_02004	1543	74.3033	569.453	2.93808	Up	0.962643	K01201|1|0.0|397|act:ACLA_060250|glucosylceramidase [EC:3.2.1.45]	GO:0000323//lytic vacuole	GO:0008422//beta-glucosidase activity	GO:0006643//membrane lipid metabolic process;GO:0007033//vacuole organization	gi|525580813|gb|EPS27063.1|/0/putative beta-1,6-glucanase [Penicillium oxalicum 114-2]
PDE_02029	1968	373.57	147.563	-1.34004	Down	0.901194	K11204|1|8e-33|103|pte:PTT_12856|glutamate--cysteine ligase catalytic subunit [EC:6.3.2.2]	-	-	-	gi|525580838|gb|EPS27088.1|/8.89231e-146/hypothetical protein PDE_02029 [Penicillium oxalicum 114-2]
PDE_02039	2020	55.1267	20.9967	-1.39259	Down	0.826395	K11560|1|6e-62|137|pcs:Pc13g15430|kinetochore protein Mis13/DSN1	-	-	-	gi|525580848|gb|EPS27098.1|/1.49067e-147/hypothetical protein PDE_02039 [Penicillium oxalicum 114-2]
PDE_02055	1347	106.143	43.1333	-1.29914	Down	0.863718	K15456|1|2e-124|294|afm:AFUA_3G14100|protein KTI12	-	-	-	gi|859265020|emb|CEJ57445.1|/4.85033e-167/hypothetical protein PMG11_06137 [Penicillium brasilianum]
PDE_02075	1857	72.3	159.313	1.1398	Up	0.856915	K04487|1|0.0|635|pcs:Pc13g15700|cysteine desulfurase [EC:2.8.1.7]	GO:0043231//intracellular membrane-bounded organelle	GO:0016783//sulfurtransferase activity;GO:0043168//anion binding	GO:0034227//tRNA thio-modification;GO:0009058//biosynthetic process;GO:0000096//sulfur amino acid metabolic process;GO:0006875//cellular metal ion homeostasis;GO:0002097	gi|525580883|gb|EPS27133.1|/0/hypothetical protein PDE_02075 [Penicillium oxalicum 114-2]
PDE_02083	3087	61.11	188.057	1.62169	Up	0.911204	K00698|1|0.0|1253|afm:AFUA_3G14420|chitin synthase [EC:2.4.1.16]	GO:0031224//intrinsic component of membrane	GO:0008375//acetylglucosaminyltransferase activity	GO:0006023	gi|525580890|gb|EPS27140.1|/0/putative chitin synthase [Penicillium oxalicum 114-2]
PDE_02086	439	36.04	79.0133	1.1325	Up	0.822306	K02269|1|3e-11|49.3|pcs:Pc13g15770|cytochrome c oxidase subunit 7	-	-	-	gi|525580893|gb|EPS27143.1|/2.55011e-12/hypothetical protein PDE_02086 [Penicillium oxalicum 114-2]
PDE_02093	884	38.1467	81.3667	1.09288	Up	0.817742	K15530|1|2e-72|273|pcs:Pc13g15830|rhamnogalacturonan acetylesterase [EC:3.1.1.86]	-	GO:0016787//hydrolase activity	-	gi|525580900|gb|EPS27150.1|/1.92611e-102/putative rhamnogalacturonan acetylesterase [Penicillium oxalicum 114-2]
PDE_02101	1073	138.003	463.403	1.74757	Up	0.934599	K01181|1|7e-96|223|afm:AFUA_3G00470|endo-1,4-beta-xylanase [EC:3.2.1.8]	-	GO:0004553//hydrolase activity, hydrolyzing O-glycosyl compounds;GO:0030247//polysaccharide binding	GO:0000272//polysaccharide catabolic process	gi|667467217|sp|E7EF85.1|XYNB_PENOX/6.25426e-118/RecName: Full=Endo-1,4-beta-xylanase B; Short=Xylanase B; AltName: Full=1,4-beta-D-xylan xylanohydrolase B; Flags: Precursor
PDE_02102	1906	424.497	1268.81	1.57965	Up	0.929543	K19668|1|4e-09|63.9|tre:TRIREDRAFT_72567|cellulose 1,4-beta-cellobiosidase [EC:3.2.1.91];K01181|5|6e-08|60.1|fme:FOMMEDRAFT_76760|endo-1,4-beta-xylanase [EC:3.2.1.8]	-	-	-	gi|859267789|emb|CEO59085.1|/0/Putative Fungal cellulose binding domain protein [Penicillium brasilianum]
PDE_02103	420	891.637	443.99	-1.00593	Down	0.855337	-	-	-	-	gi|525580910|gb|EPS27160.1|/6.58544e-22/hypothetical protein PDE_02103 [Penicillium oxalicum 114-2]
PDE_02104	2559	342.873	154.137	-1.15347	Down	0.875882	-	-	-	-	gi|525580911|gb|EPS27161.1|/0/hypothetical protein PDE_02104 [Penicillium oxalicum 114-2]
PDE_02115	915	51.1233	140.41	1.45759	Up	0.890812	-	-	-	-	gi|525580922|gb|EPS27172.1|/2.43731e-95/hypothetical protein PDE_02115 [Penicillium oxalicum 114-2]
PDE_02118	1380	163.99	13.9167	-3.55872	Down	0.948392	K00480|1|2e-59|230|spaa:SPAPADRAFT_64670|salicylate hydroxylase [EC:1.14.13.1]	-	GO:0003824//catalytic activity	GO:0044710	gi|525580925|gb|EPS27175.1|/0/hypothetical protein PDE_02118 [Penicillium oxalicum 114-2]
PDE_02119	1416	335.497	46.14	-2.86221	Down	0.957248	K17649|1|4e-31|87.4|pan:PODANSg8572|demethylsterigmatocystin 6-O-methyltransferase [EC:2.1.1.109]	-	GO:0005515//protein binding;GO:0008168//methyltransferase activity	GO:0008152//metabolic process	gi|525580926|gb|EPS27176.1|/0/hypothetical protein PDE_02119 [Penicillium oxalicum 114-2]
PDE_02121	1486	168.163	18.6733	-3.17081	Down	0.946118	K17826|1|2e-41|106|nfi:NFIA_093750|fumitremorgin C monooxygenase [EC:1.14.13.177]	-	GO:0046914//transition metal ion binding;GO:0016491//oxidoreductase activity;GO:0046906//tetrapyrrole binding	GO:0044710	gi|525580928|gb|EPS27178.1|/1.843e-139/hypothetical protein PDE_02121 [Penicillium oxalicum 114-2]
PDE_02122	267	257.807	35.48	-2.86121	Down	0.953753	-	-	GO:0046914//transition metal ion binding;GO:0016491//oxidoreductase activity;GO:0046906//tetrapyrrole binding	GO:0044710	gi|525580929|gb|EPS27179.1|/3.94528e-48/hypothetical protein PDE_02122 [Penicillium oxalicum 114-2]
PDE_02123	1362	245.063	23.29	-3.39537	Down	0.957197	K17649|1|2e-48|193|afv:AFLA_139220|demethylsterigmatocystin 6-O-methyltransferase [EC:2.1.1.109]	-	GO:0008168//methyltransferase activity	GO:0008152//metabolic process	gi|525580930|gb|EPS27180.1|/0/hypothetical protein PDE_02123 [Penicillium oxalicum 114-2]
PDE_02125	537	686.953	17.2367	-5.31666	Down	0.979659	-	-	-	-	gi|525580932|gb|EPS27182.1|/9.18733e-81/hypothetical protein PDE_02125 [Penicillium oxalicum 114-2]
PDE_02128	2276	591.08	37.8633	-3.96448	Down	0.970141	K19791|1|1e-20|56.2|lbc:LACBIDRAFT_399748|iron transport multicopper oxidase	-	-	-	gi|525580935|gb|EPS27185.1|/0/hypothetical protein PDE_02128 [Penicillium oxalicum 114-2]
PDE_02130	4806	0.956667	52.4933	5.77797	Up	0.916378	K02021|1|5e-20|75.9|scm:SCHCODRAFT_71878|putative ABC transport system ATP-binding protein;K05658|3|5e-19|75.9|smp:SMAC_02009|ATP-binding cassette, subfamily B (MDR/TAP), member 1 [EC:3.6.3.44]	-	-	-	gi|525580937|gb|EPS27187.1|/0/hypothetical protein PDE_02130 [Penicillium oxalicum 114-2]
PDE_02131	23687	5.55	53.6633	3.27338	Up	0.896359	K18281|1|0.0|1055|aor:AOR_1_760134|brevianamide F synthase	-	-	-	gi|525580938|gb|EPS27188.1|/0/hypothetical protein PDE_02131 [Penicillium oxalicum 114-2]
PDE_02132	1041	5.44667	122.777	4.49452	Up	0.947085	-	-	-	-	gi|525580939|gb|EPS27189.1|/0/hypothetical protein PDE_02132 [Penicillium oxalicum 114-2]
PDE_02133	1051	24.6467	359.08	3.86484	Up	0.965611	-	-	-	-	gi|525580940|gb|EPS27190.1|/9.79705e-150/hypothetical protein PDE_02133 [Penicillium oxalicum 114-2]
PDE_02134	1145	5.51333	545.55	6.62864	Up	0.98658	K03305|1|1e-30|134|afv:AFLA_064320|proton-dependent oligopeptide transporter, POT family;K04126|2|1e-07|58.5|pcs:Pc21g21380|isopenicillin-N synthase [EC:1.21.3.1]	-	-	-	gi|525580941|gb|EPS27191.1|/0/hypothetical protein PDE_02134 [Penicillium oxalicum 114-2]
PDE_02135	4846	1.75333	52.85	4.91373	Up	0.910339	K00667|1|0.0|1402|afv:AFLA_038640|fatty acid synthase subunit alpha, fungi type [EC:2.3.1.86]	-	GO:0003824//catalytic activity	-	gi|525580942|gb|EPS27192.1|/0/hypothetical protein PDE_02135 [Penicillium oxalicum 114-2]
PDE_02136	1077	13.9733	61.8567	2.14625	Up	0.885518	-	-	-	-	gi|525580943|gb|EPS27193.1|/5.09912e-170/hypothetical protein PDE_02136 [Penicillium oxalicum 114-2]
PDE_02137	6108	1.49333	57.6	5.26946	Up	0.919178	K00668|1|0.0|1154|afv:AFLA_038570|fatty acid synthase subunit beta, fungi type [EC:2.3.1.86]	-	GO:0003824//catalytic activity	-	gi|525580944|gb|EPS27194.1|/0/hypothetical protein PDE_02137 [Penicillium oxalicum 114-2]
PDE_02140	613	53.14	16.9267	-1.6505	Down	0.847381	-	-	-	-	gi|525580947|gb|EPS27197.1|/4.47651e-81/hypothetical protein PDE_02140 [Penicillium oxalicum 114-2]
PDE_02141	8214	32.8533	1.61333	-4.34792	Down	0.860732	K15384|1|3e-138|275|ani:AN8412.2|aspyridone synthetase, hybrid polyketide synthase / nonribosomal peptide synthetase	-	GO:0003824//catalytic activity	-	gi|525580948|gb|EPS27198.1|/0/hypothetical protein PDE_02141 [Penicillium oxalicum 114-2]
PDE_02150	1437	133.73	300.95	1.1702	Up	0.87729	K00026|1|1e-95|350|afv:AFLA_076710|malate dehydrogenase [EC:1.1.1.37]	GO:0043231//intracellular membrane-bounded organelle	GO:0036094//small molecule binding;GO:0016615//malate dehydrogenase activity;GO:0003723//RNA binding	GO:0009060//aerobic respiration;GO:0005975//carbohydrate metabolic process;GO:0007569//cell aging;GO:0043648//dicarboxylic acid metabolic process	gi|525580957|gb|EPS27207.1|/8.67469e-105/hypothetical protein PDE_02150 [Penicillium oxalicum 114-2]
PDE_02169	1798	8.37	40.97	2.29127	Up	0.851656	K00382|1|2e-69|249|abe:ARB_02522|dihydrolipoamide dehydrogenase [EC:1.8.1.4];K15196|3|6e-68|244|afv:AFLA_020970|transcription factor IIIB 90 kDa subunit;K08139|5|5e-56|219|dha:DEHA2C11374g|MFS transporter, SP family, sugar:H+ symporter	GO:0031224//intrinsic component of membrane	GO:0022857//transmembrane transporter activity	GO:0044765//single-organism transport;GO:0044763	gi|525580976|gb|EPS27226.1|/0/hypothetical protein PDE_02169 [Penicillium oxalicum 114-2]
PDE_02180	3216	60.8667	214.88	1.81981	Up	0.92537	-	-	-	-	gi|525580987|gb|EPS27237.1|/0/hypothetical protein PDE_02180 [Penicillium oxalicum 114-2]
PDE_02198	558	18.8467	154.787	3.0379	Up	0.942725	K15706|1|5e-10|64.3|cci:CC1G_07202|E3 ubiquitin-protein ligase RNF167 [EC:2.3.2.27];K15692|2|3e-09|61.6|mrr:Moror_1170|E3 ubiquitin-protein ligase RNF13 [EC:2.3.2.27]	-	-	-	gi|525581005|gb|EPS27255.1|/1.3317e-80/hypothetical protein PDE_02198 [Penicillium oxalicum 114-2]
PDE_02207	2108	7.09	34.2867	2.27379	Up	0.829838	K03458|1|0.0|722|pcs:Pc20g01420|nucleobase:cation symporter-2, NCS2 family	-	-	-	gi|525581014|gb|EPS27264.1|/0/hypothetical protein PDE_02207 [Penicillium oxalicum 114-2]
PDE_02247	4167	33.3067	76.0833	1.19177	Up	0.829499	K05658|1|0.0|1995|pcs:Pc20g01220|ATP-binding cassette, subfamily B (MDR/TAP), member 1 [EC:3.6.3.44]	GO:0031224//intrinsic component of membrane	GO:0017111//nucleoside-triphosphatase activity;GO:0032550;GO:0015405	GO:0009154//purine ribonucleotide catabolic process;GO:0044763;GO:0051234//establishment of localization	gi|525581054|gb|EPS27304.1|/0/hypothetical protein PDE_02247 [Penicillium oxalicum 114-2]
PDE_02248	671	537.467	178.12	-1.59333	Down	0.926439	K02924|1|1e-12|73.6|pfj:MYCFIDRAFT_30141|large subunit ribosomal protein L39e	GO:0030529//intracellular ribonucleoprotein complex	GO:0005198//structural molecule activity	GO:0010467//gene expression	gi|799250333|gb|KJZ78991.1|/2.50306e-17/hypothetical protein HIM_01764 [Hirsutella minnesotensis 3608]
PDE_02250	1985	24.73	61.4767	1.31378	Up	0.827429	K08098|1|4e-144|512|afv:AFLA_048520|phosphatidylinositol glycan, class Z [EC:2.4.1.-]	-	-	-	gi|859271216|emb|CEJ54806.1|/1.32932e-173/Putative GPI mannosyltransferase 4 [Penicillium brasilianum]
PDE_02252	1434	164.497	3.26333	-5.65557	Down	0.962659	-	-	-	-	gi|525581059|gb|EPS27309.1|/0/hypothetical protein PDE_02252 [Penicillium oxalicum 114-2]
PDE_02262	1706	263.51	130.323	-1.01576	Down	0.845497	K08286|1|0.0|692|nfi:NFIA_037170|protein-serine/threonine kinase [EC:2.7.11.-]	-	GO:0004672//protein kinase activity;GO:0032550	GO:0006796//phosphate-containing compound metabolic process;GO:0006464//cellular protein modification process	gi|525581069|gb|EPS27319.1|/0/hypothetical protein PDE_02262 [Penicillium oxalicum 114-2]
PDE_02263	192	700.173	152.77	-2.19635	Down	0.953413	-	-	-	-	gi|525581070|gb|EPS27320.1|/4.77263e-30/hypothetical protein PDE_02263 [Penicillium oxalicum 114-2]
PDE_02270	1299	58.2467	21.08	-1.4663	Down	0.840119	K14846|1|4e-179|628|pcs:Pc20g01020|ribosome production factor 1	-	-	-	gi|525581077|gb|EPS27327.1|/0/hypothetical protein PDE_02270 [Penicillium oxalicum 114-2]
PDE_02275	3688	85.08	40.3133	-1.07756	Down	0.818743	K15176|1|0.0|1089|pcs:Pc20g00960|RNA polymerase-associated protein CTR9	-	GO:0016740//transferase activity	-	gi|525581082|gb|EPS27332.1|/0/hypothetical protein PDE_02275 [Penicillium oxalicum 114-2]
PDE_02288	327	187.14	53.4133	-1.80885	Down	0.921807	K12946|1|6e-07|52.8|pcs:Pc20g00860|signal peptidase complex subunit 1 [EC:3.4.-.-]	-	-	-	gi|525581095|gb|EPS27345.1|/2.06044e-49/hypothetical protein PDE_02288 [Penicillium oxalicum 114-2]
PDE_02292	741	51.0533	19.8833	-1.36045	Down	0.81513	K00773|1|8e-19|94.4|spo:SPAC2F3.13c|queuine tRNA-ribosyltransferase [EC:2.4.2.29]	-	-	-	gi|525581099|gb|EPS27349.1|/7.25533e-91/hypothetical protein PDE_02292 [Penicillium oxalicum 114-2]
PDE_02295	1377	10.7033	47.5933	2.1527	Up	0.862378	K15356|1|8e-109|201|mgr:MGG_08858|GDP-mannose transporter	GO:0043231//intracellular membrane-bounded organelle;GO:0044425;GO:0031090//organelle membrane;GO:0012505//endomembrane system	GO:0015215//nucleotide transmembrane transporter activity	GO:0009987//cellular process;GO:0006862//nucleotide transport	gi|748528383|ref|XP_011128051.1|/9.36471e-120/hypothetical protein AOL_s00215g547 [Arthrobotrys oligospora ATCC 24927]
PDE_02296	1735	75.14	22.57	-1.73517	Down	0.880819	K19307|1|1e-81|305|pcs:Pc20g00770|25S rRNA (uracil2634-N3)-methyltransferase [EC:2.1.1.313]	-	-	-	gi|525581103|gb|EPS27353.1|/2.00979e-122/hypothetical protein PDE_02296 [Penicillium oxalicum 114-2]
PDE_02301	1067	65.61	17.5833	-1.89971	Down	0.880073	K04518|1|2e-121|429|pcs:Pc20g00720|prephenate dehydratase [EC:4.2.1.51]	-	GO:0016836//hydro-lyase activity	GO:0006558//L-phenylalanine metabolic process	gi|525581108|gb|EPS27358.1|/1.23343e-168/hypothetical protein PDE_02301 [Penicillium oxalicum 114-2]
PDE_02305	1067	300.653	146.8	-1.03425	Down	0.849824	K02893|1|3e-53|173|nfi:NFIA_037430|large subunit ribosomal protein L23Ae	GO:0030529//intracellular ribonucleoprotein complex	GO:0036094//small molecule binding;GO:0005198//structural molecule activity	GO:0010467//gene expression	gi|525581112|gb|EPS27362.1|/8.58319e-58/hypothetical protein PDE_02305 [Penicillium oxalicum 114-2]
PDE_02318	532	44.75	16.1333	-1.47184	Down	0.812941	-	-	-	-	gi|525581125|gb|EPS27375.1|/3.42235e-16/hypothetical protein PDE_02318 [Penicillium oxalicum 114-2]
PDE_02319	1745	840.177	408.61	-1.03997	Down	0.861479	K11279|1|6e-95|348|pcs:Pc20g00560|nucleosome assembly protein 1-like 1	GO:0043231//intracellular membrane-bounded organelle	-	GO:0034728//nucleosome organization	gi|525581126|gb|EPS27376.1|/7.99449e-103/hypothetical protein PDE_02319 [Penicillium oxalicum 114-2]
PDE_02325	2107	106.123	44.3033	-1.26025	Down	0.859477	K01875|1|9e-169|541|pcs:Pc20g00490|seryl-tRNA synthetase [EC:6.1.1.11]	-	GO:0004812//aminoacyl-tRNA ligase activity;GO:0036094//small molecule binding;GO:1901363//heterocyclic compound binding;GO:0097159//organic cyclic compound binding	GO:0006418//tRNA aminoacylation for protein translation	gi|525581132|gb|EPS27382.1|/0/hypothetical protein PDE_02325 [Penicillium oxalicum 114-2]
PDE_02329	653	219.83	75.3433	-1.54484	Down	0.909389	-	-	-	-	gi|525581136|gb|EPS27386.1|/9.23461e-54/hypothetical protein PDE_02329 [Penicillium oxalicum 114-2]
PDE_02338	1900	31.76	67.42	1.08597	Up	0.802253	-	-	-	-	gi|525581145|gb|EPS27395.1|/0/hypothetical protein PDE_02338 [Penicillium oxalicum 114-2]
PDE_02340	1128	61.8967	125.96	1.02503	Up	0.827904	K11314|1|9e-08|58.5|cot:CORT_0A09880|transcriptional adapter 2-alpha	-	-	-	gi|525581147|gb|EPS27397.1|/0/hypothetical protein PDE_02340 [Penicillium oxalicum 114-2]
PDE_02341	1797	70.3667	152.087	1.11193	Up	0.851181	-	-	-	-	gi|525581148|gb|EPS27398.1|/8.2789e-170/hypothetical protein PDE_02341 [Penicillium oxalicum 114-2]
PDE_02342	1085	212.077	29.12	-2.8645	Down	0.949579	K07762|1|6e-26|119|ani:AN6426.2|pappalysin-1 [EC:3.4.24.79]	-	GO:0008233//peptidase activity	-	gi|525581149|gb|EPS27399.1|/1.75883e-180/hypothetical protein PDE_02342 [Penicillium oxalicum 114-2]
PDE_02352	1233	26.1	73.64	1.49644	Up	0.861903	K09250|1|2e-53|147|pcs:Pc12g05190|cellular nucleic acid-binding protein	-	-	-	gi|525581159|gb|EPS27409.1|/3.66193e-58/hypothetical protein PDE_02352 [Penicillium oxalicum 114-2]
PDE_02379	1908	951.607	346.303	-1.45833	Down	0.919483	K03283|1|0.0|1039|pcs:Pc22g11240|heat shock 70kDa protein 1/8	-	GO:0032550	GO:0050896//response to stimulus	gi|525581186|gb|EPS27436.1|/0/hypothetical protein PDE_02379 [Penicillium oxalicum 114-2]
PDE_02381	621	861.86	132.05	-2.70637	Down	0.962609	-	-	-	-	gi|525581188|gb|EPS27438.1|/4.8546e-14/hypothetical protein PDE_02381 [Penicillium oxalicum 114-2]
PDE_02390	1128	27.9	88.38	1.66345	Up	0.886859	K11274|1|6e-84|311|ani:AN5139.2|chromosome transmission fidelity protein 4	-	-	-	gi|525581197|gb|EPS27447.1|/1.53939e-180/hypothetical protein PDE_02390 [Penicillium oxalicum 114-2]
PDE_02393	1505	103.363	44.9467	-1.20144	Down	0.850333	K00306|1|2e-116|253|ela:UCREL1_2237|sarcosine oxidase / L-pipecolate oxidase [EC:1.5.3.1 1.5.3.7]	-	GO:0003824//catalytic activity	GO:0044710	gi|525581200|gb|EPS27450.1|/0/hypothetical protein PDE_02393 [Penicillium oxalicum 114-2]
PDE_02416	1492	82.9333	31.1333	-1.41349	Down	0.862208	K03469|1|4e-119|429|afm:AFUA_1G07180|ribonuclease HI [EC:3.1.26.4]	-	-	-	gi|859271053|emb|CEJ54643.1|/2.70587e-157/Putative Ribonuclease H [Penicillium brasilianum]
PDE_02434	1000	63.0267	26.1767	-1.26768	Down	0.824986	K00799|1|9e-113|407|pcs:Pc22g11650|glutathione S-transferase [EC:2.5.1.18]	-	GO:0003824//catalytic activity	-	gi|525581241|gb|EPS27491.1|/2.87118e-140/hypothetical protein PDE_02434 [Penicillium oxalicum 114-2]
PDE_02436	1536	35.29	83.8633	1.24878	Up	0.844853	K00981|1|0.0|496|pcs:Pc22g11670|phosphatidate cytidylyltransferase [EC:2.7.7.41]	GO:0031224//intrinsic component of membrane	GO:0070567	GO:0046341//CDP-diacylglycerol metabolic process	gi|525581243|gb|EPS27493.1|/0/hypothetical protein PDE_02436 [Penicillium oxalicum 114-2]
PDE_02440	1390	45.6	121.777	1.41713	Up	0.882278	K00161|1|0.0|671|ang:ANI_1_1206064|pyruvate dehydrogenase E1 component alpha subunit [EC:1.2.4.1]	GO:0043227//membrane-bounded organelle	GO:0004738//pyruvate dehydrogenase activity	GO:0044710;GO:0006007//glucose catabolic process	gi|525581247|gb|EPS27497.1|/0/hypothetical protein PDE_02440 [Penicillium oxalicum 114-2]
PDE_02451	1010	134.293	55.37	-1.27821	Down	0.8712	K12868|1|3e-96|332|afv:AFLA_025810|pre-mRNA-splicing factor SYF2	GO:0043231//intracellular membrane-bounded organelle	-	GO:0006396//RNA processing	gi|525581258|gb|EPS27508.1|/1.3455e-125/hypothetical protein PDE_02451 [Penicillium oxalicum 114-2]
PDE_02454	1574	161.297	466.673	1.5327	Up	0.920263	K00463|1|9e-93|341|ang:ANI_1_1150184|indoleamine 2,3-dioxygenase [EC:1.13.11.52]	-	-	-	gi|525581261|gb|EPS27511.1|/3.19145e-164/hypothetical protein PDE_02454 [Penicillium oxalicum 114-2]
PDE_02455	1679	91.6867	248.45	1.43817	Up	0.904146	K01556|1|0.0|696|pcs:Pc22g11870|kynureninase [EC:3.7.1.3]	GO:0044424	GO:0043168//anion binding;GO:0016823//hydrolase activity, acting on acid carbon-carbon bonds, in ketonic substances	GO:0019439//aromatic compound catabolic process;GO:0006568//tryptophan metabolic process;GO:0034627	gi|525581262|gb|EPS27512.1|/0/hypothetical protein PDE_02455 [Penicillium oxalicum 114-2]
PDE_02459	1315	28.42	362.263	3.67206	Up	0.964373	-	-	-	-	gi|525581266|gb|EPS27516.1|/0/hypothetical protein PDE_02459 [Penicillium oxalicum 114-2]
PDE_02461	3561	25.8133	4.42	-2.546	Down	0.800709	K10534|1|0.0|687|pcs:Pc21g17200|nitrate reductase (NAD(P)H) [EC:1.7.1.1 1.7.1.2 1.7.1.3]	-	GO:0008940//nitrate reductase activity;GO:0046914//transition metal ion binding;GO:0046906//tetrapyrrole binding	GO:0044710	gi|525581268|gb|EPS27518.1|/0/hypothetical protein PDE_02461 [Penicillium oxalicum 114-2]
PDE_02466	1012	183.673	72.59	-1.3393	Down	0.886757	-	-	-	-	gi|525581273|gb|EPS27523.1|/3.59733e-122/hypothetical protein PDE_02466 [Penicillium oxalicum 114-2]
PDE_02469	597	9.55667	59.16	2.63004	Up	0.894731	-	-	-	-	gi|525581276|gb|EPS27526.1|/1.51284e-38/hypothetical protein PDE_02469 [Penicillium oxalicum 114-2]
PDE_02472	1807	67.3933	176.273	1.38714	Up	0.891338	K17775|1|0.0|503|act:ACLA_049180|mitochondrial distribution and morphology protein 34	-	-	-	gi|525581279|gb|EPS27529.1|/0/hypothetical protein PDE_02472 [Penicillium oxalicum 114-2]
PDE_02480	1499	216.173	91.8633	-1.23463	Down	0.878902	K09554|1|4e-173|427|nfi:NFIA_106040|cell division cycle protein 37	-	-	-	gi|525581287|gb|EPS27537.1|/0/hypothetical protein PDE_02480 [Penicillium oxalicum 114-2]
PDE_02486	399	286.84	101.443	-1.49957	Down	0.911815	K12625|1|6e-28|83.2|abe:ARB_00969|U6 snRNA-associated Sm-like protein LSm6	GO:0032991//macromolecular complex	GO:0097159//organic cyclic compound binding	-	gi|525581293|gb|EPS27543.1|/3.71335e-30/hypothetical protein PDE_02486 [Penicillium oxalicum 114-2]
PDE_02492	1311	186.073	77.8267	-1.25753	Down	0.878851	K02727|1|3e-85|178|pcs:Pc14g01140|20S proteasome subunit alpha 7 [EC:3.4.25.1]	GO:0005839//proteasome core complex;GO:0043231//intracellular membrane-bounded organelle	GO:0004175//endopeptidase activity	GO:0019941//modification-dependent protein catabolic process	gi|525581299|gb|EPS27549.1|/8.9281e-94/hypothetical protein PDE_02492 [Penicillium oxalicum 114-2]
PDE_02493	933	320.32	114.867	-1.47955	Down	0.912222	-	-	-	-	gi|525581300|gb|EPS27550.1|/4.85557e-139/hypothetical protein PDE_02493 [Penicillium oxalicum 114-2]
PDE_02494	1519	41.3133	94.7	1.19676	Up	0.845124	K00030|1|0.0|634|pcs:Pc14g01170|isocitrate dehydrogenase (NAD+) [EC:1.1.1.41]	-	GO:0004448//isocitrate dehydrogenase activity;GO:0046872//metal ion binding;GO:0000166//nucleotide binding	GO:0009060//aerobic respiration	gi|525581301|gb|EPS27551.1|/0/hypothetical protein PDE_02494 [Penicillium oxalicum 114-2]
PDE_02504	1083	161.453	65.1167	-1.31002	Down	0.880039	K03142|1|4e-52|178|pno:SNOG_01225|transcription initiation factor TFIIH subunit 2;K17100|5|1e-43|177|tmn:UCRPA7_4269|dihydroxyacetone synthase [EC:2.2.1.3]	-	GO:0003824//catalytic activity	-	gi|525581311|gb|EPS27561.1|/6.71639e-146/hypothetical protein PDE_02504 [Penicillium oxalicum 114-2]
PDE_02505	780	965.173	321.16	-1.5875	Down	0.929543	K13993|1|2e-09|63.5|nfi:NFIA_077000|HSP20 family protein	-	-	-	gi|525581312|gb|EPS27562.1|/3.22537e-108/hypothetical protein PDE_02505 [Penicillium oxalicum 114-2]
PDE_02511	544	21.71	53.7533	1.30799	Up	0.814298	-	-	-	-	gi|525581318|gb|EPS27568.1|/3.90843e-82/hypothetical protein PDE_02511 [Penicillium oxalicum 114-2]
PDE_02512	2580	33.7633	87.76	1.37811	Up	0.862836	-	-	-	GO:0006351//transcription, DNA-templated	gi|525581319|gb|EPS27569.1|/0/hypothetical protein PDE_02512 [Penicillium oxalicum 114-2]
PDE_02513	1840	21.5267	102.003	2.24442	Up	0.916497	K08176|1|2e-09|65.1|pco:PHACADRAFT_265625|MFS transporter, PHS family, inorganic phosphate transporter	-	-	-	gi|525581320|gb|EPS27570.1|/0/hypothetical protein PDE_02513 [Penicillium oxalicum 114-2]
PDE_02514	2098	106.597	957.47	3.16706	Up	0.96741	K07407|1|2e-104|134|bfu:BC1G_06546|alpha-galactosidase [EC:3.2.1.22]	-	GO:0004553//hydrolase activity, hydrolyzing O-glycosyl compounds	GO:0008152//metabolic process	gi|525581321|gb|EPS27571.1|/0/putative alpha-galactosidase [Penicillium oxalicum 114-2]
PDE_02517	2827	51.57	15.04	-1.77773	Down	0.852368	-	-	-	GO:0006366//transcription from RNA polymerase II promoter	gi|525581324|gb|EPS27574.1|/0/hypothetical protein PDE_02517 [Penicillium oxalicum 114-2]
PDE_02527	1715	74.9633	191.937	1.35637	Up	0.890421	K20359|1|9e-98|223|afv:AFLA_037630|PRA1 family protein 1	-	-	-	gi|525581334|gb|EPS27584.1|/0/hypothetical protein PDE_02527 [Penicillium oxalicum 114-2]
PDE_02528	1124	92.0733	588	2.67496	Up	0.960369	-	-	-	-	gi|525581335|gb|EPS27585.1|/2.51179e-74/hypothetical protein PDE_02528 [Penicillium oxalicum 114-2]
PDE_02531	1669	94.5267	41.83	-1.17618	Down	0.842681	K01104|1|1e-46|188|afm:AFUA_6G06650|protein-tyrosine phosphatase [EC:3.1.3.48]	-	GO:0016787//hydrolase activity	-	gi|525581338|gb|EPS27588.1|/1.06542e-80/hypothetical protein PDE_02531 [Penicillium oxalicum 114-2]
PDE_02533	2801	65.6533	198.31	1.59482	Up	0.910712	-	-	-	-	gi|525581340|gb|EPS27590.1|/0/hypothetical protein PDE_02533 [Penicillium oxalicum 114-2]
PDE_02550	1619	17.4233	45.3533	1.38019	Up	0.804323	-	-	-	-	gi|525581357|gb|EPS27607.1|/0/hypothetical protein PDE_02550 [Penicillium oxalicum 114-2]
PDE_02554	473	20.5867	74.3667	1.85295	Up	0.886859	K17417|1|2e-38|139|pcs:Pc14g01840|small subunit ribosomal protein YMR-31	-	-	-	gi|525581361|gb|EPS27611.1|/8.79955e-49/hypothetical protein PDE_02554 [Penicillium oxalicum 114-2]
PDE_02569	1017	261.637	560.31	1.09866	Up	0.872879	K07975|1|2e-76|139|pte:PTT_07875|Rho family, other	GO:0044464	GO:0032550	GO:0035556//intracellular signal transduction	gi|821058879|gb|KKY14544.1|/4.70339e-78/putative belong to rho subfamily [Diplodia seriata]
PDE_02583	1182	86.1767	390.417	2.17965	Up	0.948477	K01224|1|7e-136|484|nfi:NFIA_017780|arabinogalactan endo-1,4-beta-galactosidase [EC:3.2.1.89]	-	GO:0015925//galactosidase activity	GO:0000272//polysaccharide catabolic process	gi|525581389|gb|EPS27639.1|/0/putative endo-beta-1,4-galactanase [Penicillium oxalicum 114-2]
PDE_02595	633	60.2767	26.1433	-1.20516	Down	0.812178	K03019|1|8e-45|118|afv:AFLA_090770|DNA-directed RNA polymerase III subunit RPC11	-	GO:0046872//metal ion binding;GO:0003676//nucleic acid binding	-	gi|525581401|gb|EPS27651.1|/1.03268e-53/hypothetical protein PDE_02595 [Penicillium oxalicum 114-2]
PDE_02597	1433	35.6733	6.59667	-2.43504	Down	0.840696	-	-	-	-	gi|525581403|gb|EPS27653.1|/8.8828e-118/hypothetical protein PDE_02597 [Penicillium oxalicum 114-2]
PDE_02600	7687	52.1233	14.3867	-1.8572	Down	0.858374	K20361|1|1e-27|127|ctp:CTRG_03890|intracellular protein transport protein USO1	-	-	-	gi|525581406|gb|EPS27656.1|/0/hypothetical protein PDE_02600 [Penicillium oxalicum 114-2]
PDE_02601	1284	25.5767	84.51	1.72429	Up	0.887724	-	GO:0016020//membrane	-	-	gi|525581407|gb|EPS27657.1|/0/hypothetical protein PDE_02601 [Penicillium oxalicum 114-2]
PDE_02618	1590	326.367	151.183	-1.11019	Down	0.868265	K03065|1|0.0|430|act:ACLA_028220|26S proteasome regulatory subunit T5	GO:0043234//protein complex;GO:0044424	GO:0016462//pyrophosphatase activity;GO:0032550	GO:0009057//macromolecule catabolic process;GO:0019538//protein metabolic process	gi|525581424|gb|EPS27674.1|/0/hypothetical protein PDE_02618 [Penicillium oxalicum 114-2]
PDE_02630	958	359.71	142.487	-1.33601	Down	0.900516	K12194|1|1e-52|174|pcs:Pc13g02590|charged multivesicular body protein 4	-	-	-	gi|525581436|gb|EPS27686.1|/9.63887e-76/hypothetical protein PDE_02630 [Penicillium oxalicum 114-2]
PDE_02636	228	57.3567	15.99	-1.84279	Down	0.866229	-	-	-	-	gi|525581442|gb|EPS27692.1|/3.58262e-17/hypothetical protein PDE_02636 [Penicillium oxalicum 114-2]
PDE_02653	1344	7.80667	32.0233	2.03634	Up	0.811041	K00565|1|3e-15|83.6|wic:J056_000129|mRNA (guanine-N7-)-methyltransferase [EC:2.1.1.56]	-	-	-	gi|525581459|gb|EPS27709.1|/0/hypothetical protein PDE_02653 [Penicillium oxalicum 114-2]
PDE_02655	1633	75.51	34.2633	-1.14	Down	0.820117	-	-	-	-	gi|525581461|gb|EPS27711.1|/0/hypothetical protein PDE_02655 [Penicillium oxalicum 114-2]
PDE_02662	1767	177.757	75.72	-1.23116	Down	0.873982	-	-	-	-	gi|525581468|gb|EPS27718.1|/1.16724e-125/hypothetical protein PDE_02662 [Penicillium oxalicum 114-2]
PDE_02674	1681	139.013	56.12	-1.30864	Down	0.875322	-	-	GO:0004175//endopeptidase activity	GO:0019538//protein metabolic process	gi|525581480|gb|EPS27730.1|/9.32984e-166/hypothetical protein PDE_02674 [Penicillium oxalicum 114-2]
PDE_02682	1016	35.26	388.347	3.46124	Up	0.963677	K01181|1|7e-57|166|bze:COCCADRAFT_10008|endo-1,4-beta-xylanase [EC:3.2.1.8]	-	GO:0004553//hydrolase activity, hydrolyzing O-glycosyl compounds	GO:0000272//polysaccharide catabolic process	gi|685427631|gb|AIO06747.1|/4.68763e-97/endo-beta-1,4-xylanase 6 [Penicillium oxalicum]
PDE_02685	606	74.54	188.41	1.33779	Up	0.887503	K03676|1|3e-15|82.0|afv:AFLA_050120|glutaredoxin 3	-	GO:0015036//disulfide oxidoreductase activity	GO:0019725//cellular homeostasis	gi|525581491|gb|EPS27741.1|/1.93642e-20/hypothetical protein PDE_02685 [Penicillium oxalicum 114-2]
PDE_02699	336	47.6433	125.97	1.40273	Up	0.881311	-	-	-	-	gi|525581505|gb|EPS27755.1|/7.02537e-50/hypothetical protein PDE_02699 [Penicillium oxalicum 114-2]
PDE_02700	1538	83.38	181.597	1.12296	Up	0.857933	-	GO:0016020//membrane	-	-	gi|525581506|gb|EPS27756.1|/9.37438e-142/hypothetical protein PDE_02700 [Penicillium oxalicum 114-2]
PDE_02703	312	924.067	456.43	-1.0176	Down	0.85756	-	-	-	-	gi|525581509|gb|EPS27759.1|/2.3029e-56/hypothetical protein PDE_02703 [Penicillium oxalicum 114-2]
PDE_02714	719	35.6533	10.1733	-1.80924	Down	0.812059	K15151|1|3e-51|202|pcs:Pc13g02400|mediator of RNA polymerase II transcription subunit 10	-	-	-	gi|525581520|gb|EPS27770.1|/2.15673e-66/hypothetical protein PDE_02714 [Penicillium oxalicum 114-2]
PDE_02717	2055	47.1	17.9633	-1.39067	Down	0.809803	-	-	-	-	gi|525581523|gb|EPS27773.1|/4.38398e-127/hypothetical protein PDE_02717 [Penicillium oxalicum 114-2]
PDE_02718	1884	121.47	55.34	-1.13421	Down	0.846329	K09527|1|0.0|621|ang:ANI_1_1296164|DnaJ homolog subfamily C member 7	-	GO:0005515//protein binding	-	gi|859270742|emb|CEJ54332.1|/0/Putative Function: P58 [Penicillium brasilianum]
PDE_02745	359	92.8033	31.44	-1.56158	Down	0.881141	K12832|1|4e-35|146|aje:HCAG_00207|splicing factor 3B subunit 5	-	-	-	gi|525581551|gb|EPS27801.1|/3.00814e-40/hypothetical protein PDE_02745 [Penicillium oxalicum 114-2]
PDE_02747	1038	176.333	531.397	1.59148	Up	0.92632	-	-	-	-	gi|525581553|gb|EPS27803.1|/3.02168e-156/hypothetical protein PDE_02747 [Penicillium oxalicum 114-2]
PDE_02749	1008	42.4933	123.447	1.53858	Up	0.892203	K00799|1|7e-10|65.5|fpu:FPSE_10852|glutathione S-transferase [EC:2.5.1.18]	-	-	-	gi|525581555|gb|EPS27805.1|/1.6968e-108/hypothetical protein PDE_02749 [Penicillium oxalicum 114-2]
PDE_02763	1487	86.5367	235.89	1.44673	Up	0.903739	K00606|1|1e-42|174|wic:J056_003735|3-methyl-2-oxobutanoate hydroxymethyltransferase [EC:2.1.2.11]	GO:0031224//intrinsic component of membrane	-	-	gi|525581569|gb|EPS27819.1|/0/hypothetical protein PDE_02763 [Penicillium oxalicum 114-2]
PDE_02776	4190	188.183	75.9167	-1.30965	Down	0.884331	K06867|1|2e-29|132|sce:YIL112W|uncharacterized protein	-	-	-	gi|525581582|gb|EPS27832.1|/0/hypothetical protein PDE_02776 [Penicillium oxalicum 114-2]
PDE_02779	1196	100.95	32.0233	-1.65645	Down	0.893102	K10768|1|8e-69|261|pcs:Pc18g02360|alkylated DNA repair protein alkB homolog 6 [EC:1.14.11.-]	-	-	-	gi|525581585|gb|EPS27835.1|/4.48439e-109/hypothetical protein PDE_02779 [Penicillium oxalicum 114-2]
PDE_02784	1906	92.2033	43.2833	-1.09101	Down	0.825936	K14786|1|4e-174|579|afm:AFUA_1G05410|protein KRI1	-	-	-	gi|525581590|gb|EPS27840.1|/0/hypothetical protein PDE_02784 [Penicillium oxalicum 114-2]
PDE_02785	1500	261.173	969.327	1.89198	Up	0.945168	K05863|1|4e-132|472|nfi:NFIA_019360|solute carrier family 25 (mitochondrial adenine nucleotide translocator), member 4/5/6/31	GO:0019866//organelle inner membrane;GO:0031224//intrinsic component of membrane	-	GO:0051234//establishment of localization;GO:0044763	gi|525581591|gb|EPS27841.1|/1.66305e-138/hypothetical protein PDE_02785 [Penicillium oxalicum 114-2]
PDE_02801	2411	104.557	35.3367	-1.56505	Down	0.887436	K01195|1|2e-09|43.1|ang:ANI_1_2218014|beta-glucuronidase [EC:3.2.1.31];K01190|4|5e-07|57.4|afv:AFLA_016530|beta-galactosidase [EC:3.2.1.23]	-	GO:0016787//hydrolase activity	-	gi|525581607|gb|EPS27857.1|/0/putative beta-glucuronidase [Penicillium oxalicum 114-2]
PDE_02838	849	149.75	70.4267	-1.08836	Down	0.847024	K14977|1|4e-148|524|act:ACLA_033190|(S)-ureidoglycine aminohydrolase [EC:3.5.3.26]	-	-	-	gi|525581644|gb|EPS27894.1|/1.45452e-168/hypothetical protein PDE_02838 [Penicillium oxalicum 114-2]
PDE_02842	1886	34.93	81.3967	1.2205	Up	0.839051	K09831|1|0.0|764|pcs:Pc16g08330|sterol 22-desaturase [EC:1.14.19.41]	GO:0043231//intracellular membrane-bounded organelle	GO:0046906//tetrapyrrole binding;GO:0046914//transition metal ion binding;GO:0016717//oxidoreductase activity, acting on paired donors, with oxidation of a pair of donors resulting in the reduction of molecular oxygen to two molecules of water	GO:0008204//ergosterol metabolic process	gi|525581648|gb|EPS27898.1|/0/hypothetical protein PDE_02842 [Penicillium oxalicum 114-2]
PDE_02854	865	299.223	39.3733	-2.92593	Down	0.956264	-	-	-	-	gi|525581660|gb|EPS27910.1|/1.33205e-124/hypothetical protein PDE_02854 [Penicillium oxalicum 114-2]
PDE_02867	974	76.74	29.51	-1.37877	Down	0.85381	-	-	-	-	gi|525581673|gb|EPS27923.1|/1.43726e-64/hypothetical protein PDE_02867 [Penicillium oxalicum 114-2]
PDE_02876	1872	75.8133	35.62	-1.08976	Down	0.811787	K00493|1|1e-136|487|afm:AFUA_1G04390|unspecific monooxygenase [EC:1.14.14.1]	-	GO:0046914//transition metal ion binding;GO:0016491//oxidoreductase activity;GO:0046906//tetrapyrrole binding	GO:0044710	gi|525581682|gb|EPS27932.1|/0/hypothetical protein PDE_02876 [Penicillium oxalicum 114-2]
PDE_02879	432	28.8933	64.3967	1.15625	Up	0.810193	-	-	-	-	gi|525581685|gb|EPS27935.1|/4.02042e-69/hypothetical protein PDE_02879 [Penicillium oxalicum 114-2]
PDE_02882	1458	32.6867	126.34	1.95054	Up	0.916124	K03854|1|2e-50|200|pte:PTT_12604|mannosyltransferase [EC:2.4.1.-];K01952|2|6e-43|176|bsc:COCSADRAFT_168415|phosphoribosylformylglycinamidine synthase [EC:6.3.5.3];K01750|3|2e-36|154|afm:AFUA_6G08780|ornithine cyclodeaminase [EC:4.3.1.12]	-	-	-	gi|525581688|gb|EPS27938.1|/0/hypothetical protein PDE_02882 [Penicillium oxalicum 114-2]
PDE_02886	925	43.9033	253.863	2.53165	Up	0.948969	K18576|1|3e-44|179|afm:AFUA_1G04730|xyloglucan-specific endo-beta-1,4-glucanase [EC:3.2.1.151]	-	GO:0052736//beta-glucanase activity	GO:0005976//polysaccharide metabolic process	gi|525581692|gb|EPS27942.1|/3.05285e-69/putative endo-beta-1,4-glucanase [Penicillium oxalicum 114-2]
PDE_02896	656	43.7367	16.35	-1.41955	Down	0.804764	-	-	-	-	gi|525581701|gb|EPS27951.1|/1.76861e-87/hypothetical protein PDE_02896 [Penicillium oxalicum 114-2]
PDE_02904	873	51.9	20.6967	-1.32634	Down	0.812924	K13122|1|4e-95|348|pcs:Pc16g08470|protein FRG1	-	-	-	gi|525581709|gb|EPS27959.1|/1.25603e-130/hypothetical protein PDE_02904 [Penicillium oxalicum 114-2]
PDE_02914	1500	49.6833	16.7433	-1.56918	Down	0.832383	K01427|1|9e-34|145|ani:AN0431.2|urease [EC:3.5.1.5];K11680|3|7e-07|56.2|cgr:CAGL0M10505g|non-histone protein 10	-	-	-	gi|525581719|gb|EPS27969.1|/2.4182e-113/hypothetical protein PDE_02914 [Penicillium oxalicum 114-2]
PDE_02931	420	55.92	18.38	-1.60523	Down	0.848008	-	-	-	-	gi|525581736|gb|EPS27986.1|/3.00398e-77/hypothetical protein PDE_02931 [Penicillium oxalicum 114-2]
PDE_02938	602	9.6	46.6667	2.28129	Up	0.864889	K09481|1|5e-17|84.3|pcs:Pc16g09660|protein transport protein SEC61 subunit beta	-	-	-	gi|525581743|gb|EPS27993.1|/1.50071e-23/hypothetical protein PDE_02938 [Penicillium oxalicum 114-2]
PDE_02950	615	69.65	29.5567	-1.23664	Down	0.829465	-	-	-	-	gi|525581755|gb|EPS28005.1|/9.31237e-95/hypothetical protein PDE_02950 [Penicillium oxalicum 114-2]
PDE_02957	2692	18	58.4833	1.70003	Up	0.8589	K14708|1|0.0|1039|pcs:Pc16g10020|solute carrier family 26 (sodium-independent sulfate anion transporter), member 11	GO:0031224//intrinsic component of membrane	GO:0015291//secondary active transmembrane transporter activity;GO:0015103//inorganic anion transmembrane transporter activity	GO:0044763;GO:0015698//inorganic anion transport	gi|525581762|gb|EPS28012.1|/0/hypothetical protein PDE_02957 [Penicillium oxalicum 114-2]
PDE_02959	820	49.76	19.9533	-1.31836	Down	0.807597	K17972|1|4e-74|230|pcs:Pc16g10330|N-terminal acetyltransferase B complex catalytic subunit [EC:2.3.1.88]	-	-	-	gi|525581764|gb|EPS28014.1|/8.81338e-86/hypothetical protein PDE_02959 [Penicillium oxalicum 114-2]
PDE_02960	1461	15.7433	52.93	1.74934	Up	0.853183	K02835|1|6e-61|235|maw:MAC_02856|peptide chain release factor 1;K17866|2|1e-43|178|pan:PODANSg1509|diphthamide biosynthesis protein 2;K11231|4|2e-37|157|mbe:MBM_09972|osomolarity two-component system, sensor histidine kinase SLN1 [EC:2.7.13.3];K00276|5|5e-34|146|npa:UCRNP2_5899|primary-amine oxidase [EC:1.4.3.21]	-	-	-	gi|525581765|gb|EPS28015.1|/0/hypothetical protein PDE_02960 [Penicillium oxalicum 114-2]
PDE_02993	1616	158.707	61.47	-1.36841	Down	0.886197	K09584|1|1e-152|511|pcs:Pc13g03420|protein disulfide-isomerase A6 [EC:5.3.4.1]	-	GO:0016853//isomerase activity	GO:0071704//organic substance metabolic process;GO:0009987//cellular process	gi|525581797|gb|EPS28047.1|/0/hypothetical protein PDE_02993 [Penicillium oxalicum 114-2]
PDE_02994	1153	194.893	441.123	1.1785	Up	0.884585	K02136|1|7e-123|441|pcs:Pc13g03260|F-type H+-transporting ATPase subunit gamma	GO:0000275//mitochondrial proton-transporting ATP synthase complex, catalytic core F(1)	GO:0019829//cation-transporting ATPase activity	GO:0006818//hydrogen transport;GO:0006754//ATP biosynthetic process	gi|525581798|gb|EPS28048.1|/3.68346e-137/hypothetical protein PDE_02994 [Penicillium oxalicum 114-2]
PDE_02995	3050	54.7267	21.6633	-1.33699	Down	0.819269	K03163|1|0.0|812|ani:AN0253.2|DNA topoisomerase I [EC:5.99.1.2]	GO:0043232	GO:0008094//DNA-dependent ATPase activity;GO:0003916//DNA topoisomerase activity	GO:0071103//DNA conformation change	gi|525581799|gb|EPS28049.1|/0/hypothetical protein PDE_02995 [Penicillium oxalicum 114-2]
PDE_03013	669	457.693	128.967	-1.82738	Down	0.938654	K02905|1|8e-15|75.9|pcs:Pc22g25660|large subunit ribosomal protein L29e	GO:0030529//intracellular ribonucleoprotein complex	GO:0005198//structural molecule activity	GO:0010467//gene expression	gi|992082502|ref|XP_015404791.1|/5.57632e-15/60S ribosomal protein L29 [Aspergillus nomius NRRL 13137]
PDE_03014	874	41.78	147.217	1.81706	Up	0.915666	K02134|1|9e-40|85.1|pcs:Pc22g25650|F-type H+-transporting ATPase subunit delta	GO:0033178//proton-transporting two-sector ATPase complex, catalytic domain	GO:0019829//cation-transporting ATPase activity	GO:0006754//ATP biosynthetic process	gi|525581818|gb|EPS28068.1|/3.44957e-43/hypothetical protein PDE_03014 [Penicillium oxalicum 114-2]
PDE_03016	481	42.57	14.34	-1.56979	Down	0.815299	-	-	-	-	gi|525581820|gb|EPS28070.1|/1.19323e-42/hypothetical protein PDE_03016 [Penicillium oxalicum 114-2]
PDE_03026	919	315.38	21.9467	-3.84502	Down	0.963966	K01520|1|8e-34|88.6|maj:MAA_04003|dUTP pyrophosphatase [EC:3.6.1.23]	-	GO:0016787//hydrolase activity	GO:1901564;GO:0009211;GO:0009204//deoxyribonucleoside triphosphate catabolic process;GO:0009394//2'-deoxyribonucleotide metabolic process	gi|629716365|ref|XP_007820192.1|/7.9389e-33/dUTP pyrophosphatase [Metarhizium robertsii ARSEF 23]
PDE_03030	980	70.82	28.9033	-1.29292	Down	0.837524	K12757|1|6e-11|49.7|uma:UMAG_04448|myosin regulatory light chain 12	-	-	-	gi|525581834|gb|EPS28084.1|/3.81343e-73/hypothetical protein PDE_03030 [Penicillium oxalicum 114-2]
PDE_03032	1538	41.4033	1.28	-5.01553	Down	0.890404	-	-	-	-	gi|525581836|gb|EPS28086.1|/0/hypothetical protein PDE_03032 [Penicillium oxalicum 114-2]
PDE_03033	243	73.8633	0.66	-6.80625	Down	0.943132	-	-	-	-	gi|525581837|gb|EPS28087.1|/3.51425e-41/hypothetical protein PDE_03033 [Penicillium oxalicum 114-2]
PDE_03035	219	3071.88	1352.16	-1.18385	Down	0.891388	-	-	-	-	gi|525581839|gb|EPS28089.1|/6.54657e-35/hypothetical protein PDE_03035 [Penicillium oxalicum 114-2]
PDE_03043	759	132.153	58.8033	-1.16824	Down	0.856474	K06950|1|5e-41|168|mtm:MYCTH_2300317|uncharacterized protein	-	-	-	gi|525581847|gb|EPS28097.1|/6.11506e-125/hypothetical protein PDE_03043 [Penicillium oxalicum 114-2]
PDE_03044	785	1521.21	233.87	-2.70144	Down	0.964424	-	-	-	-	gi|525581848|gb|EPS28098.1|/6.96997e-38/hypothetical protein PDE_03044 [Penicillium oxalicum 114-2]
PDE_03053	836	90.0167	340.96	1.92134	Up	0.938637	K03809|1|3e-70|230|afm:AFUA_1G02820|NAD(P)H dehydrogenase (quinone) [EC:1.6.5.2]	GO:0044424	GO:0032553//ribonucleotide binding;GO:0003824//catalytic activity	GO:0044710;GO:0006351//transcription, DNA-templated	gi|525581857|gb|EPS28107.1|/2.20746e-87/hypothetical protein PDE_03053 [Penicillium oxalicum 114-2]
PDE_03063	545	130.323	64.1767	-1.02197	Down	0.82726	K17777|1|1e-27|122|pcs:Pc22g25080|mitochondrial import inner membrane translocase subunit TIM9	GO:0019866//organelle inner membrane;GO:0043231//intracellular membrane-bounded organelle	GO:0043169//cation binding	GO:0045184//establishment of protein localization	gi|525581867|gb|EPS28117.1|/2.01582e-30/hypothetical protein PDE_03063 [Penicillium oxalicum 114-2]
PDE_03082	3885	35.1533	8.39333	-2.06635	Down	0.824494	K06674|1|0.0|1625|pcs:Pc15g00680|structural maintenance of chromosome 2	GO:0043231//intracellular membrane-bounded organelle;GO:0000793//condensed chromosome	GO:0032550	GO:0000070//mitotic sister chromatid segregation;GO:0006259//DNA metabolic process	gi|525581886|gb|EPS28136.1|/0/hypothetical protein PDE_03082 [Penicillium oxalicum 114-2]
PDE_03093	742	219.803	78.7367	-1.48111	Down	0.904672	-	-	-	-	gi|525581897|gb|EPS28147.1|/4.9348e-39/hypothetical protein PDE_03093 [Penicillium oxalicum 114-2]
PDE_03097	339	36.57	8.19	-2.15873	Down	0.83374	-	-	-	-	gi|525581901|gb|EPS28151.1|/4.85224e-51/hypothetical protein PDE_03097 [Penicillium oxalicum 114-2]
PDE_03112	1566	187.38	1767.84	3.23795	Up	0.969649	K01199|1|7e-114|411|aor:AOR_1_198184|glucan endo-1,3-beta-D-glucosidase [EC:3.2.1.39]	GO:0030312//external encapsulating structure;GO:0031224//intrinsic component of membrane	GO:0008422//beta-glucosidase activity	GO:0005976//polysaccharide metabolic process	gi|525581916|gb|EPS28166.1|/1.63054e-160/putative exo-beta-1,3-glucanase [Penicillium oxalicum 114-2]
PDE_03124	1013	53.0333	107.687	1.02187	Up	0.819099	-	-	-	-	gi|525581928|gb|EPS28178.1|/1.06563e-139/hypothetical protein PDE_03124 [Penicillium oxalicum 114-2]
PDE_03152	1872	297.243	15.44	-4.2669	Down	0.965662	-	-	-	-	gi|525581956|gb|EPS28206.1|/8.4559e-131/hypothetical protein PDE_03152 [Penicillium oxalicum 114-2]
PDE_03184	1157	118.173	57.1733	-1.04749	Down	0.83089	-	-	-	-	gi|525581988|gb|EPS28238.1|/1.28495e-84/hypothetical protein PDE_03184 [Penicillium oxalicum 114-2]
PDE_03193	411	56.18	21.0967	-1.41304	Down	0.830381	K01104|1|6e-19|92.8|ani:AN6212.2|protein-tyrosine phosphatase [EC:3.1.3.48]	-	-	-	gi|525581997|gb|EPS28247.1|/7.99176e-70/hypothetical protein PDE_03193 [Penicillium oxalicum 114-2]
PDE_03195	520	180.32	89.5167	-1.01033	Down	0.835081	K12623|1|7e-38|131|pcs:Pc20g14300|U6 snRNA-associated Sm-like protein LSm4	GO:0032991//macromolecular complex	GO:0097159//organic cyclic compound binding	-	gi|525581999|gb|EPS28249.1|/1.7795e-40/hypothetical protein PDE_03195 [Penicillium oxalicum 114-2]
PDE_03206	934	138.87	52.5367	-1.40234	Down	0.884551	K15102|1|1e-29|130|ani:AN6219.2|solute carrier family 25 (mitochondrial phosphate transporter), member 3	GO:0016020//membrane	-	-	gi|525582010|gb|EPS28260.1|/2.23589e-51/hypothetical protein PDE_03206 [Penicillium oxalicum 114-2]
PDE_03208	1111	105.913	42.9567	-1.30193	Down	0.863701	K14770|1|8e-44|178|afv:AFLA_134960|U3 small nucleolar RNA-associated protein 16	-	-	-	gi|525582012|gb|EPS28262.1|/3.46289e-145/hypothetical protein PDE_03208 [Penicillium oxalicum 114-2]
PDE_03212	1230	78.6433	32.71	-1.26559	Down	0.842919	-	-	-	-	gi|525582016|gb|EPS28266.1|/0/hypothetical protein PDE_03212 [Penicillium oxalicum 114-2]
PDE_03214	461	138.207	51.86	-1.41413	Down	0.885603	K17781|1|4e-19|94.0|act:ACLA_071070|mitochondrial import inner membrane translocase subunit TIM13	GO:0019866//organelle inner membrane;GO:0043231//intracellular membrane-bounded organelle	GO:0043169//cation binding	GO:0045184//establishment of protein localization	gi|525582018|gb|EPS28268.1|/1.96323e-31/hypothetical protein PDE_03214 [Penicillium oxalicum 114-2]
PDE_03220	3461	55.2467	17.1567	-1.68712	Down	0.853318	K10754|1|0.0|901|aor:AOR_1_780014|replication factor C subunit 1	-	GO:0003677//DNA binding;GO:0016462//pyrophosphatase activity;GO:0036094//small molecule binding	-	gi|525582024|gb|EPS28274.1|/0/hypothetical protein PDE_03220 [Penicillium oxalicum 114-2]
PDE_03229	219	2.84333	30.3267	3.41493	Up	0.840119	-	-	-	-	gi|525582033|gb|EPS28283.1|/3.24903e-34/hypothetical protein PDE_03229 [Penicillium oxalicum 114-2]
PDE_03244	2363	43.0867	15.7533	-1.45158	Down	0.806155	-	-	-	-	gi|525582048|gb|EPS28298.1|/0/hypothetical protein PDE_03244 [Penicillium oxalicum 114-2]
PDE_03251	1417	144.8	58.1767	-1.31555	Down	0.877545	K12275|1|2e-99|363|pcs:Pc20g15100|translocation protein SEC62	GO:0031224//intrinsic component of membrane	-	-	gi|525582055|gb|EPS28305.1|/4.50502e-106/hypothetical protein PDE_03251 [Penicillium oxalicum 114-2]
PDE_03253	2292	69.4733	23.2533	-1.57902	Down	0.864566	-	-	-	-	gi|525582057|gb|EPS28307.1|/0/hypothetical protein PDE_03253 [Penicillium oxalicum 114-2]
PDE_03261	1775	58.2967	25.87	-1.17213	Down	0.803729	K14782|1|6e-107|389|pcs:Pc20g15230|protein AATF/BFR2	GO:0005634//nucleus	-	-	gi|525582065|gb|EPS28315.1|/0/hypothetical protein PDE_03261 [Penicillium oxalicum 114-2]
PDE_03262	2219	57.76	16.0233	-1.8499	Down	0.867518	-	-	-	-	gi|525582066|gb|EPS28316.1|/0/hypothetical protein PDE_03262 [Penicillium oxalicum 114-2]
PDE_03265	1045	139.84	58.2967	-1.26229	Down	0.870216	K12839|1|3e-83|257|aor:AOR_1_1132164|survival of motor neuron-related-splicing factor 30	-	-	-	gi|525582069|gb|EPS28319.1|/4.67333e-114/hypothetical protein PDE_03265 [Penicillium oxalicum 114-2]
PDE_03273	1423	87.7167	38.89	-1.17345	Down	0.836981	K10364|1|1e-87|174|afv:AFLA_107200|capping protein (actin filament) muscle Z-line, alpha	GO:0005856//cytoskeleton	-	GO:0030036//actin cytoskeleton organization	gi|525582077|gb|EPS28327.1|/7.58473e-104/hypothetical protein PDE_03273 [Penicillium oxalicum 114-2]
PDE_03275	2035	28.62	3.50667	-3.02885	Down	0.826021	-	-	-	-	gi|525582079|gb|EPS28329.1|/0/hypothetical protein PDE_03275 [Penicillium oxalicum 114-2]
PDE_03276	1359	47.1767	1.91	-4.62643	Down	0.898819	-	-	-	-	gi|525582080|gb|EPS28330.1|/0/hypothetical protein PDE_03276 [Penicillium oxalicum 114-2]
PDE_03277	402	59.1167	12.6433	-2.22519	Down	0.884636	-	-	-	-	gi|525582081|gb|EPS28331.1|/1.56935e-73/hypothetical protein PDE_03277 [Penicillium oxalicum 114-2]
PDE_03279	750	1526.87	10.4533	-7.19047	Down	0.993706	-	-	-	-	gi|525582083|gb|EPS28333.1|/2.04961e-125/hypothetical protein PDE_03279 [Penicillium oxalicum 114-2]
PDE_03290	3742	79.7	10.1267	-2.97642	Down	0.917549	-	-	-	-	gi|121703477|ref|XP_001270003.1|/0/conserved hypothetical protein [Aspergillus clavatus NRRL 1]
PDE_03291	1859	252.633	9.18333	-4.78188	Down	0.96668	-	-	-	-	gi|525582095|gb|EPS28345.1|/0/putative beta-1,3-glucanase [Penicillium oxalicum 114-2]
PDE_03292	873	154.483	7.63667	-4.33836	Down	0.952429	K08254|1|4e-35|149|shs:STEHIDRAFT_157470|glucan endo-1,3-alpha-glucosidase [EC:3.2.1.59]	-	GO:0097367//carbohydrate derivative binding	-	gi|525582096|gb|EPS28346.1|/1.6819e-159/chitin binding domain-containing protein [Penicillium oxalicum 114-2]
PDE_03296	780	1253.99	3550.96	1.50168	Up	0.92498	-	-	GO:0003824//catalytic activity	GO:0043170	gi|525582100|gb|EPS28350.1|/2.2233e-125/putative lysozyme [Penicillium oxalicum 114-2]
PDE_03319	1543	89.8833	269.297	1.58307	Up	0.916938	K03380|1|8e-25|68.6|smp:SMAC_07153|phenol 2-monooxygenase [EC:1.14.13.7]	-	-	-	gi|525582123|gb|EPS28373.1|/0/hypothetical protein PDE_03319 [Penicillium oxalicum 114-2]
PDE_03320	213	27.5667	89.6267	1.701	Up	0.88937	-	-	-	-	-
PDE_03322	1900	102.547	287.493	1.48725	Up	0.911187	K00485|1|8e-16|86.3|cim:CIMG_05875|dimethylaniline monooxygenase (N-oxide forming) [EC:1.14.13.8]	-	GO:0004497//monooxygenase activity;GO:0000166//nucleotide binding	-	gi|525582126|gb|EPS28376.1|/0/hypothetical protein PDE_03322 [Penicillium oxalicum 114-2]
PDE_03324	1371	213.407	70.0867	-1.60639	Down	0.913681	K09202|1|1e-09|65.5|tve:TRV_03376|regulatory protein SWI5	-	-	-	gi|525582128|gb|EPS28378.1|/9.14846e-173/hypothetical protein PDE_03324 [Penicillium oxalicum 114-2]
PDE_03325	216	533.313	87.3567	-2.60999	Down	0.958876	-	-	-	-	gi|525582129|gb|EPS28379.1|/4.12958e-21/hypothetical protein PDE_03325 [Penicillium oxalicum 114-2]
PDE_03326	753	50.9067	11.2467	-2.17836	Down	0.869639	-	-	-	-	gi|525582130|gb|EPS28380.1|/3.88011e-140/hypothetical protein PDE_03326 [Penicillium oxalicum 114-2]
PDE_03335	243	472.75	123.887	-1.93206	Down	0.942556	-	-	-	-	gi|525582139|gb|EPS28389.1|/1.86342e-42/hypothetical protein PDE_03335 [Penicillium oxalicum 114-2]
PDE_03342	114	516.097	174.617	-1.56345	Down	0.923436	-	-	-	-	-
PDE_03343	276	250.86	69.16	-1.85887	Down	0.931325	-	-	-	-	gi|525582147|gb|EPS28397.1|/3.10959e-37/hypothetical protein PDE_03343 [Penicillium oxalicum 114-2]
PDE_03346	2808	307.847	25.16	-3.61301	Down	0.962066	-	-	-	-	gi|525582150|gb|EPS28400.1|/0/hypothetical protein PDE_03346 [Penicillium oxalicum 114-2]
PDE_03354	1596	35.3933	77.05	1.12232	Up	0.818794	-	-	-	-	gi|525582158|gb|EPS28408.1|/0/putative chondroitin sulfate synthase [Penicillium oxalicum 114-2]
PDE_03363	465	75.6267	324.507	2.10128	Up	0.944133	-	-	-	-	gi|525582167|gb|EPS28417.1|/5.7949e-76/hypothetical protein PDE_03363 [Penicillium oxalicum 114-2]
PDE_03365	1837	59.86	193.547	1.69302	Up	0.916548	K00668|1|1e-38|161|fpu:FPSE_07818|fatty acid synthase subunit beta, fungi type [EC:2.3.1.86];K07824|3|1e-28|128|nhe:NECHADRAFT_45785|benzoate 4-monooxygenase [EC:1.14.13.12]	-	GO:0046914//transition metal ion binding;GO:0016491//oxidoreductase activity;GO:0046906//tetrapyrrole binding	GO:0044710	gi|525582169|gb|EPS28419.1|/0/hypothetical protein PDE_03365 [Penicillium oxalicum 114-2]
PDE_03369	1164	18.5567	95.6633	2.36603	Up	0.917057	K17647|1|1e-27|124|aor:AOR_1_2094|versiconal hemiacetal acetate reductase [EC:1.1.1.353];K15303|3|1e-20|101|dsq:DICSQDRAFT_109296|aflatoxin B1 aldehyde reductase	-	-	-	gi|525582173|gb|EPS28423.1|/0/hypothetical protein PDE_03369 [Penicillium oxalicum 114-2]
PDE_03380	363	116.507	48.9333	-1.25152	Down	0.862327	-	-	-	-	gi|525582184|gb|EPS28434.1|/1.92579e-63/hypothetical protein PDE_03380 [Penicillium oxalicum 114-2]
PDE_03382	897	55.87	22.1133	-1.33716	Down	0.821237	K14171|1|8e-50|114|pcs:Pc22g23760|alkyl hydroperoxide reductase 1 [EC:1.11.1.15]	-	GO:0003824//catalytic activity	GO:0044710	gi|525582186|gb|EPS28436.1|/1.41985e-54/hypothetical protein PDE_03382 [Penicillium oxalicum 114-2]
PDE_03385	2072	129.397	56.57	-1.19369	Down	0.858221	K05747|1|1e-98|275|pcs:Pc22g23920|Wiskott-Aldrich syndrome protein	-	-	-	gi|525582189|gb|EPS28439.1|/5.43354e-109/hypothetical protein PDE_03385 [Penicillium oxalicum 114-2]
PDE_03386	265	286.163	37.5367	-2.93047	Down	0.955704	-	-	-	-	gi|525582190|gb|EPS28440.1|/2.95373e-19/hypothetical protein PDE_03386 [Penicillium oxalicum 114-2]
PDE_03412	885	69.1733	20.2367	-1.77324	Down	0.877222	K01922|1|8e-19|94.7|val:VDBG_01738|phosphopantothenate-cysteine ligase [EC:6.3.2.5]	-	-	GO:0010467//gene expression	gi|525582216|gb|EPS28466.1|/4.58112e-128/hypothetical protein PDE_03412 [Penicillium oxalicum 114-2]
PDE_03421	3834	45.0033	143.647	1.67442	Up	0.907438	K06636|1|6e-06|54.7|adl:AURDEDRAFT_186218|structural maintenance of chromosome 1	-	-	-	gi|525582225|gb|EPS28475.1|/0/hypothetical protein PDE_03421 [Penicillium oxalicum 114-2]
PDE_03427	1427	58.23	25.66	-1.18224	Down	0.805324	K00467|1|3e-71|203|afm:AFUA_4G07050|lactate 2-monooxygenase [EC:1.13.12.4];K11517|3|4e-31|96.7|pfj:MYCFIDRAFT_62645|(S)-2-hydroxy-acid oxidase [EC:1.1.3.15]	-	GO:0003824//catalytic activity;GO:0032553//ribonucleotide binding	GO:0044710	gi|525582231|gb|EPS28481.1|/1.21131e-174/hypothetical protein PDE_03427 [Penicillium oxalicum 114-2]
PDE_03432	1023	135.747	25.6233	-2.40539	Down	0.931002	K00287|1|8e-08|58.5|kla:KLLA0C07018g|dihydrofolate reductase [EC:1.5.1.3]	-	-	-	gi|525582236|gb|EPS28486.1|/7.9897e-85/hypothetical protein PDE_03432 [Penicillium oxalicum 114-2]
PDE_03437	780	236.65	98.9167	-1.25847	Down	0.884382	K01527|1|5e-20|98.6|pte:PTT_12812|nascent polypeptide-associated complex subunit beta	-	-	-	gi|525582241|gb|EPS28491.1|/3.82773e-93/hypothetical protein PDE_03437 [Penicillium oxalicum 114-2]
PDE_03440	753	358.52	135.157	-1.40742	Down	0.907997	-	GO:0043231//intracellular membrane-bounded organelle	GO:0003824//catalytic activity	GO:0044710	gi|525582244|gb|EPS28494.1|/1.44598e-62/hypothetical protein PDE_03440 [Penicillium oxalicum 114-2]
PDE_03441	2223	72.2733	32.2	-1.1664	Down	0.822391	K06684|1|0.0|648|mgr:MGG_02757|cell cycle protein kinase DBF2 [EC:2.7.11.-];K06686|5|1e-127|457|sce:YPR111W|cell cycle protein kinase DBF20 [EC:2.7.11.-]	GO:0044424	GO:0004672//protein kinase activity;GO:0032550	GO:0044763;GO:0006796//phosphate-containing compound metabolic process;GO:0006464//cellular protein modification process	gi|525582245|gb|EPS28495.1|/0/hypothetical protein PDE_03441 [Penicillium oxalicum 114-2]
PDE_03452	1842	148.947	422.94	1.50566	Up	0.917786	-	GO:0031224//intrinsic component of membrane	GO:0003824//catalytic activity	GO:0044238//primary metabolic process	gi|525582256|gb|EPS28506.1|/0/putative beta-1,3-glucanosyltransglycosylase [Penicillium oxalicum 114-2]
PDE_03454	870	105.997	15.2333	-2.79872	Down	0.927864	-	-	-	-	gi|525582258|gb|EPS28508.1|/6.88001e-113/hypothetical protein PDE_03454 [Penicillium oxalicum 114-2]
PDE_03465	845	20.8967	55.5667	1.41095	Up	0.829228	-	-	-	-	gi|816345215|gb|KKK21830.1|/2.9632e-47/hypothetical protein AOCH_003209 [Aspergillus ochraceoroseus]
PDE_03471	798	9.52	36.73	1.94793	Up	0.824257	-	-	GO:0003824//catalytic activity	-	gi|525582275|gb|EPS28525.1|/4.22211e-143/hypothetical protein PDE_03471 [Penicillium oxalicum 114-2]
PDE_03475	1720	99.2733	14.57	-2.76841	Down	0.924776	K08139|1|5e-81|302|kla:KLLA0F05181g|MFS transporter, SP family, sugar:H+ symporter	GO:0016020//membrane	GO:0022857//transmembrane transporter activity	GO:0044765//single-organism transport	gi|525582279|gb|EPS28529.1|/0/hypothetical protein PDE_03475 [Penicillium oxalicum 114-2]
PDE_03499	1591	79.37	16.8333	-2.23727	Down	0.904503	-	-	-	-	gi|525582303|gb|EPS28553.1|/5.66301e-147/hypothetical protein PDE_03499 [Penicillium oxalicum 114-2]
PDE_03501	1974	56.6633	132.093	1.22107	Up	0.863447	K01720|1|0.0|491|pcs:Pc20g13350|2-methylcitrate dehydratase [EC:4.2.1.79]	-	GO:0051536//iron-sulfur cluster binding;GO:0016836//hydro-lyase activity	GO:0019543//propionate catabolic process	gi|525582305|gb|EPS28555.1|/0/hypothetical protein PDE_03501 [Penicillium oxalicum 114-2]
PDE_03510	777	302.133	622.003	1.04174	Up	0.859969	K02138|1|1e-76|243|pcs:Pc20g13280|F-type H+-transporting ATPase subunit d	GO:0005753//mitochondrial proton-transporting ATP synthase complex	GO:0015077//monovalent inorganic cation transmembrane transporter activity	GO:0006754//ATP biosynthetic process	gi|525582314|gb|EPS28564.1|/1.37181e-79/hypothetical protein PDE_03510 [Penicillium oxalicum 114-2]
PDE_03517	258	123.767	51.36	-1.26891	Down	0.867128	-	-	-	-	gi|525582321|gb|EPS28571.1|/8.26089e-43/hypothetical protein PDE_03517 [Penicillium oxalicum 114-2]
PDE_03520	2217	85.2533	199.867	1.22921	Up	0.876934	K19564|1|3e-14|81.3|nfi:NFIA_039160|choline transport protein	-	-	-	gi|525582324|gb|EPS28574.1|/0/hypothetical protein PDE_03520 [Penicillium oxalicum 114-2]
PDE_03530	1737	88.22	260.473	1.56196	Up	0.914258	K08150|1|2e-50|201|fme:FOMMEDRAFT_141106|MFS transporter, SP family, solute carrier family 2 (myo-inositol transporter), member 13	GO:0031224//intrinsic component of membrane	GO:0022857//transmembrane transporter activity	GO:0044765//single-organism transport;GO:0044763	gi|525582334|gb|EPS28584.1|/0/hypothetical protein PDE_03530 [Penicillium oxalicum 114-2]
PDE_03534	1121	65.49	24.6867	-1.40754	Down	0.844378	K14831|1|4e-75|282|pcs:Pc20g13000|protein MAK16	GO:0030684//preribosome;GO:0031981//nuclear lumen	-	GO:0000470//maturation of LSU-rRNA;GO:0000460//maturation of 5.8S rRNA	gi|525582338|gb|EPS28588.1|/5.37212e-85/hypothetical protein PDE_03534 [Penicillium oxalicum 114-2]
PDE_03541	829	68.0367	25.17	-1.43461	Down	0.850316	-	-	-	-	gi|525582345|gb|EPS28595.1|/1.51951e-45/hypothetical protein PDE_03541 [Penicillium oxalicum 114-2]
PDE_03544	816	123.197	61.4433	-1.00363	Down	0.821339	K12846|1|2e-25|116|pcs:Pc20g12680|U4/U6.U5 tri-snRNP-associated protein 3	-	-	-	gi|525582348|gb|EPS28598.1|/3.109e-48/hypothetical protein PDE_03544 [Penicillium oxalicum 114-2]
PDE_03554	1087	38.5167	4.58	-3.07206	Down	0.862666	K00505|1|1e-120|349|pcs:Pc15g00990|tyrosinase [EC:1.14.18.1]	-	-	GO:0008152//metabolic process	gi|525582358|gb|EPS28608.1|/4.20917e-171/hypothetical protein PDE_03554 [Penicillium oxalicum 114-2]
PDE_03565	666	162.877	51.1767	-1.67022	Down	0.910983	K13172|1|3e-09|62.4|cci:CC1G_00067|serine/arginine repetitive matrix protein 2	-	-	-	gi|525582369|gb|EPS28619.1|/1.09106e-81/hypothetical protein PDE_03565 [Penicillium oxalicum 114-2]
PDE_03592	1762	98.9133	41.0567	-1.26855	Down	0.857288	K00844|1|0.0|533|pcs:Pc22g08480|hexokinase [EC:2.7.1.1]	-	GO:0016773//phosphotransferase activity, alcohol group as acceptor;GO:0032550	GO:0006796//phosphate-containing compound metabolic process;GO:0006007//glucose catabolic process	gi|525582396|gb|EPS28646.1|/0/hypothetical protein PDE_03592 [Penicillium oxalicum 114-2]
PDE_03616	999	390.8	791.637	1.01841	Up	0.857051	-	-	-	-	gi|525582420|gb|EPS28670.1|/8.96683e-126/hypothetical protein PDE_03616 [Penicillium oxalicum 114-2]
PDE_03633	658	282.103	55.9633	-2.33367	Down	0.947493	K17643|1|3e-10|65.5|pan:PODANSg8557|noranthrone monooxygenase [EC:1.13.12.20]	-	-	-	gi|525582437|gb|EPS28687.1|/2.14899e-76/hypothetical protein PDE_03633 [Penicillium oxalicum 114-2]
PDE_03638	367	51.8	202.34	1.96576	Up	0.930137	K02272|1|2e-26|116|ang:ANI_1_336184|cytochrome c oxidase subunit 7c	-	-	-	gi|525582442|gb|EPS28692.1|/4.45567e-31/hypothetical protein PDE_03638 [Penicillium oxalicum 114-2]
PDE_03660	2469	318.16	156.543	-1.02319	Down	0.848653	K00549|1|0.0|1152|act:ACLA_046680|5-methyltetrahydropteroyltriglutamate--homocysteine methyltransferase [EC:2.1.1.14]	GO:0044424	GO:0046914//transition metal ion binding;GO:0008172//S-methyltransferase activity	GO:0000097//sulfur amino acid biosynthetic process	gi|525582464|gb|EPS28714.1|/0/hypothetical protein PDE_03660 [Penicillium oxalicum 114-2]
PDE_03689	1016	327.103	158.667	-1.04375	Down	0.853352	K03768|1|1e-59|157|act:ACLA_046970|peptidyl-prolyl cis-trans isomerase B (cyclophilin B) [EC:5.2.1.8]	-	-	-	gi|557724845|dbj|GAD96413.1|/3.22521e-56/peptidyl-prolyl cis-trans isomerase [Byssochlamys spectabilis No. 5]
PDE_03690	2129	32.3467	72.71	1.16854	Up	0.822832	K11594|1|0.0|852|act:ACLA_046980|ATP-dependent RNA helicase DDX3X [EC:3.6.4.13]	GO:0044424	GO:0008135//translation factor activity, RNA binding;GO:0042623//ATPase activity, coupled;GO:0032550	GO:0006412//translation	gi|134034088|sp|A1CH78.1|DED1_ASPCL/0/RecName: Full=ATP-dependent RNA helicase ded1
PDE_03713	414	43.0867	100.95	1.22833	Up	0.853352	-	-	-	-	gi|525582517|gb|EPS28767.1|/1.89237e-79/hypothetical protein PDE_03713 [Penicillium oxalicum 114-2]
PDE_03717	1109	109.67	33.63	-1.70535	Down	0.899277	-	GO:0000229	-	GO:0007005//mitochondrion organization;GO:0006281//DNA repair	gi|525582521|gb|EPS28771.1|/1.81101e-93/hypothetical protein PDE_03717 [Penicillium oxalicum 114-2]
PDE_03723	1926	72.6967	152.363	1.06755	Up	0.843988	K14454|1|3e-141|503|pcs:Pc22g19440|aspartate aminotransferase, cytoplasmic [EC:2.6.1.1]	-	GO:0016769//transferase activity, transferring nitrogenous groups;GO:0043168//anion binding	GO:0019752//carboxylic acid metabolic process	gi|525582527|gb|EPS28777.1|/4.86802e-165/hypothetical protein PDE_03723 [Penicillium oxalicum 114-2]
PDE_03724	1459	76.78	30.5933	-1.32751	Down	0.847737	K08492|1|2e-06|54.7|mgl:MGL_0243|syntaxin 18	-	-	-	gi|525582528|gb|EPS28778.1|/2.25533e-92/hypothetical protein PDE_03724 [Penicillium oxalicum 114-2]
PDE_03731	1115	81.9833	30.71	-1.41662	Down	0.86248	-	-	-	-	gi|525582535|gb|EPS28785.1|/1.6114e-139/hypothetical protein PDE_03731 [Penicillium oxalicum 114-2]
PDE_03733	502	110.17	50.15	-1.13541	Down	0.843733	K18065|1|1e-47|155|afv:AFLA_044850|Cdc25 family phosphatase [EC:3.1.3.48 1.20.4.-]	-	-	-	gi|525582537|gb|EPS28787.1|/1.24189e-59/hypothetical protein PDE_03733 [Penicillium oxalicum 114-2]
PDE_03746	1229	88.2567	305.857	1.79308	Up	0.931511	K00459|1|5e-15|82.8|smp:SMAC_06122|nitronate monooxygenase [EC:1.13.12.16]	-	GO:0016703	GO:0044710	gi|525582550|gb|EPS28800.1|/0/hypothetical protein PDE_03746 [Penicillium oxalicum 114-2]
PDE_03747	1847	13.1	67.8833	2.37349	Up	0.898819	K13953|1|1e-28|128|nfi:NFIA_081330|alcohol dehydrogenase, propanol-preferring [EC:1.1.1.1]	GO:0016020//membrane	GO:0015932//nucleobase-containing compound transmembrane transporter activity	GO:0015851//nucleobase transport	gi|525582551|gb|EPS28801.1|/0/hypothetical protein PDE_03747 [Penicillium oxalicum 114-2]
PDE_03766	228	588.597	240.907	-1.28881	Down	0.900126	-	-	-	-	gi|525582570|gb|EPS28820.1|/5.69328e-31/hypothetical protein PDE_03766 [Penicillium oxalicum 114-2]
PDE_03768	962	72.7633	18.6333	-1.96533	Down	0.890303	-	-	-	-	gi|525582572|gb|EPS28822.1|/8.22856e-73/hypothetical protein PDE_03768 [Penicillium oxalicum 114-2]
PDE_03776	309	312.16	29.8633	-3.38584	Down	0.960539	-	-	-	-	gi|525582580|gb|EPS28830.1|/1.03642e-56/hypothetical protein PDE_03776 [Penicillium oxalicum 114-2]
PDE_03787	963	28.38	114.183	2.00841	Up	0.91402	K00469|1|4e-165|580|ang:ANI_1_678144|inositol oxygenase [EC:1.13.99.1]	GO:0044424	GO:0046914//transition metal ion binding;GO:0016701//oxidoreductase activity, acting on single donors with incorporation of molecular oxygen	GO:0006020//inositol metabolic process	gi|525582591|gb|EPS28841.1|/0/hypothetical protein PDE_03787 [Penicillium oxalicum 114-2]
PDE_03788	954	11.8033	68.24	2.53142	Up	0.902602	-	-	-	-	gi|525582592|gb|EPS28842.1|/2.62916e-172/hypothetical protein PDE_03788 [Penicillium oxalicum 114-2]
PDE_03791	1270	90.51	7.41	-3.61053	Down	0.929662	K17741|1|1e-53|209|cal:CaO19.4309|NADPH-dependent methylglyoxal reductase [EC:1.1.1.283]	-	GO:0005488//binding	-	gi|525582595|gb|EPS28845.1|/6.05672e-175/hypothetical protein PDE_03791 [Penicillium oxalicum 114-2]
PDE_03793	568	170.813	347.133	1.02307	Up	0.85018	K02962|1|4e-64|166|pcs:Pc22g20470|small subunit ribosomal protein S17e	GO:0030529//intracellular ribonucleoprotein complex	GO:0005198//structural molecule activity	GO:0010467//gene expression	gi|525582597|gb|EPS28847.1|/1.96088e-64/hypothetical protein PDE_03793 [Penicillium oxalicum 114-2]
PDE_03798	699	90.5333	32.95	-1.45817	Down	0.872252	-	-	-	-	gi|525582602|gb|EPS28852.1|/6.26828e-72/hypothetical protein PDE_03798 [Penicillium oxalicum 114-2]
PDE_03799	1620	9.39	43.0833	2.19793	Up	0.853488	K01647|1|8e-52|205|ani:AN7593.2|citrate synthase [EC:2.3.3.1];K17617|2|3e-48|193|pbn:PADG_02284|CTD nuclear envelope phosphatase 1 [EC:3.1.3.16];K08158|3|2e-19|97.8|psq:PUNSTDRAFT_143806|MFS transporter, DHA1 family, multidrug resistance protein;K10256|5|1e-17|92.4|pno:SNOG_01362|omega-6 fatty acid desaturase / acyl-lipid omega-6 desaturase (Delta-12 desaturase) [EC:1.14.19.6 1.14.19.22]	GO:0031224//intrinsic component of membrane	-	GO:0051234//establishment of localization;GO:0044763	gi|525582603|gb|EPS28853.1|/0/hypothetical protein PDE_03799 [Penicillium oxalicum 114-2]
PDE_03803	1572	27.84	64.5167	1.21251	Up	0.818879	K15029|1|0.0|882|afv:AFLA_044230|translation initiation factor 3 subunit L	GO:0044424	GO:0008135//translation factor activity, RNA binding	GO:0006412//translation	gi|525582607|gb|EPS28857.1|/0/hypothetical protein PDE_03803 [Penicillium oxalicum 114-2]
PDE_03810	2148	24.37	68.9033	1.49947	Up	0.856966	K15711|1|5e-07|57.4|val:VDBG_00923|SWI/SNF-related matrix-associated actin-dependent regulator of chromatin subfamily A3 [EC:3.6.4.- 2.3.2.27]	-	GO:0046872//metal ion binding;GO:0016787//hydrolase activity	-	gi|525582614|gb|EPS28864.1|/0/hypothetical protein PDE_03810 [Penicillium oxalicum 114-2]
PDE_03817	570	34.5667	10.3967	-1.73326	Down	0.802847	-	-	-	-	gi|525582621|gb|EPS28871.1|/1.98422e-82/hypothetical protein PDE_03817 [Penicillium oxalicum 114-2]
PDE_03822	1546	172.677	47.01	-1.87703	Down	0.923096	-	-	-	-	gi|525582626|gb|EPS28876.1|/8.80774e-117/hypothetical protein PDE_03822 [Penicillium oxalicum 114-2]
PDE_03823	525	137.573	31.3167	-2.1352	Down	0.925048	K09983|1|3e-42|171|aor:AOR_1_404184|uncharacterized protein	-	-	-	gi|525582627|gb|EPS28877.1|/3.63558e-95/hypothetical protein PDE_03823 [Penicillium oxalicum 114-2]
PDE_03825	1710	66.6	30.2167	-1.14018	Down	0.809938	K11314|1|0.0|681|pcs:Pc22g20820|transcriptional adapter 2-alpha	GO:0070461//SAGA-type complex	GO:0043167//ion binding	GO:0006342//chromatin silencing;GO:0016573//histone acetylation	gi|525582629|gb|EPS28879.1|/0/hypothetical protein PDE_03825 [Penicillium oxalicum 114-2]
PDE_03830	714	27.5433	62.0967	1.17281	Up	0.80948	-	-	-	-	gi|525582634|gb|EPS28884.1|/1.62651e-20/hypothetical protein PDE_03830 [Penicillium oxalicum 114-2]
PDE_03834	1797	47.7533	106.02	1.15066	Up	0.843903	-	-	GO:0005488//binding	-	gi|525582638|gb|EPS28888.1|/8.4739e-148/hypothetical protein PDE_03834 [Penicillium oxalicum 114-2]
PDE_03835	231	30.41	165.64	2.44543	Up	0.937381	-	-	-	-	gi|525582639|gb|EPS28889.1|/1.49457e-31/hypothetical protein PDE_03835 [Penicillium oxalicum 114-2]
PDE_03839	381	69.35	10.5233	-2.7203	Down	0.907098	-	-	GO:0097159//organic cyclic compound binding;GO:0016891//endoribonuclease activity, producing 5'-phosphomonoesters	-	gi|525582643|gb|EPS28893.1|/1.14656e-68/hypothetical protein PDE_03839 [Penicillium oxalicum 114-2]
PDE_03848	2691	21.55	79.2133	1.87806	Up	0.892118	K12823|1|0.0|682|afm:AFUA_2G10750|ATP-dependent RNA helicase DDX5/DBP2 [EC:3.6.4.13]	-	-	-	gi|525582652|gb|EPS28902.1|/0/hypothetical protein PDE_03848 [Penicillium oxalicum 114-2]
PDE_03852	2215	77.0867	29.6067	-1.38056	Down	0.85415	-	-	-	-	gi|525582656|gb|EPS28906.1|/7.87721e-67/hypothetical protein PDE_03852 [Penicillium oxalicum 114-2]
PDE_03856	2340	81.6867	31.8833	-1.3573	Down	0.855507	K15304|1|7e-37|144|act:ACLA_069800|Ran-binding protein 3	-	GO:0016787//hydrolase activity	-	gi|525582660|gb|EPS28910.1|/9.30594e-78/hypothetical protein PDE_03856 [Penicillium oxalicum 114-2]
PDE_03861	1203	106.64	45.04	-1.24347	Down	0.857492	K17878|1|8e-61|234|afv:AFLA_042130|nicotinamide N-methyltransferase [EC:2.1.1.1];K13341|2|2e-12|73.9|sla:SERLADRAFT_416902|peroxin-7	-	-	-	gi|525582665|gb|EPS28915.1|/0/hypothetical protein PDE_03861 [Penicillium oxalicum 114-2]
PDE_03862	774	79.5667	37.0967	-1.10087	Down	0.817963	K00601|1|2e-93|342|act:ACLA_069830|phosphoribosylglycinamide formyltransferase [EC:2.1.2.2]	GO:0044424	GO:0016742//hydroxymethyl-, formyl- and related transferase activity	GO:0055086//nucleobase-containing small molecule metabolic process;GO:0072522	gi|525582666|gb|EPS28916.1|/2.9648e-114/hypothetical protein PDE_03862 [Penicillium oxalicum 114-2]
PDE_03871	651	87.3533	39.24	-1.15454	Down	0.832655	K14294|1|2e-55|215|pcs:Pc22g13290|partner of Y14 and mago	-	-	-	gi|525582675|gb|EPS28925.1|/2.18275e-79/hypothetical protein PDE_03871 [Penicillium oxalicum 114-2]
PDE_03876	413	167.757	73.2833	-1.19481	Down	0.866755	-	-	-	-	gi|525582680|gb|EPS28930.1|/3.30537e-07/hypothetical protein PDE_03876 [Penicillium oxalicum 114-2]
PDE_03882	485	134.717	10.3767	-3.69851	Down	0.944541	-	-	-	-	gi|525582686|gb|EPS28936.1|/8.43227e-27/hypothetical protein PDE_03882 [Penicillium oxalicum 114-2]
PDE_03891	950	18.3067	51.92	1.50392	Up	0.830941	-	-	-	-	gi|525582695|gb|EPS28945.1|/5.76329e-134/hypothetical protein PDE_03891 [Penicillium oxalicum 114-2]
PDE_03895	2293	19.66	67.54	1.78048	Up	0.875933	-	-	-	-	gi|525582699|gb|EPS28949.1|/0/hypothetical protein PDE_03895 [Penicillium oxalicum 114-2]
PDE_03906	1026	22.33	52.1933	1.22488	Up	0.80037	K07511|1|2e-17|90.5|mbe:MBM_08197|enoyl-CoA hydratase [EC:4.2.1.17]	GO:0031224//intrinsic component of membrane	-	-	gi|525582710|gb|EPS28960.1|/1.6611e-64/hypothetical protein PDE_03906 [Penicillium oxalicum 114-2]
PDE_03908	1505	35.2567	101.917	1.53142	Up	0.883313	K10838|1|3e-09|64.3|scm:SCHCODRAFT_256660|xeroderma pigmentosum group C-complementing protein	-	-	-	gi|525582712|gb|EPS28962.1|/0/hypothetical protein PDE_03908 [Penicillium oxalicum 114-2]
PDE_03918	766	64.2333	16.4467	-1.96553	Down	0.881498	K04794|1|1e-44|180|cpw:CPC735_015110|peptidyl-tRNA hydrolase, PTH2 family [EC:3.1.1.29]	-	GO:0052689//carboxylic ester hydrolase activity	-	gi|525582722|gb|EPS28972.1|/1.46328e-49/hypothetical protein PDE_03918 [Penicillium oxalicum 114-2]
PDE_03927	1012	145.6	47.59	-1.61328	Down	0.9034	-	-	-	-	gi|525582731|gb|EPS28981.1|/2.15599e-140/hypothetical protein PDE_03927 [Penicillium oxalicum 114-2]
PDE_03930	1587	31.9167	3.57	-3.16031	Down	0.842495	-	-	-	-	gi|525582734|gb|EPS28984.1|/0/hypothetical protein PDE_03930 [Penicillium oxalicum 114-2]
PDE_03934	830	81.7	3.92667	-4.37896	Down	0.93085	-	-	-	-	gi|525582738|gb|EPS28988.1|/1.63888e-52/hypothetical protein PDE_03934 [Penicillium oxalicum 114-2]
PDE_03948	1668	58.5433	13.7367	-2.09147	Down	0.879275	-	-	-	-	gi|525582752|gb|EPS29002.1|/0/hypothetical protein PDE_03948 [Penicillium oxalicum 114-2]
PDE_03952	1041	299.94	108.633	-1.46521	Down	0.910525	K11232|1|6e-16|85.5|act:ACLA_049490|osomolarity two-component system, phosphorelay intermediate protein YPD1	-	-	-	gi|525582756|gb|EPS29006.1|/1.14899e-54/hypothetical protein PDE_03952 [Penicillium oxalicum 114-2]
PDE_03955	547	85.61	12.9067	-2.72966	Down	0.917871	-	-	GO:0003723//RNA binding	-	gi|525582759|gb|EPS29009.1|/1.01157e-53/hypothetical protein PDE_03955 [Penicillium oxalicum 114-2]
PDE_03960	2445	312.24	143.193	-1.12469	Down	0.869181	-	-	-	-	gi|525582764|gb|EPS29014.1|/0/hypothetical protein PDE_03960 [Penicillium oxalicum 114-2]
PDE_03980	908	127.543	659.31	2.36997	Up	0.956586	-	-	-	-	gi|525582784|gb|EPS29034.1|/2.68459e-46/hypothetical protein PDE_03980 [Penicillium oxalicum 114-2]
PDE_03982	3517	234.353	82.2833	-1.51001	Down	0.908014	K00232|1|2e-66|255|cim:CIMG_12750|acyl-CoA oxidase [EC:1.3.3.6];K12614|2|3e-39|165|cmt:CCM_03804|ATP-dependent RNA helicase DDX6/DHH1 [EC:3.6.4.13]	-	GO:0016772//transferase activity, transferring phosphorus-containing groups	-	gi|525582786|gb|EPS29036.1|/0/hypothetical protein PDE_03982 [Penicillium oxalicum 114-2]
PDE_03985	5096	61.1867	21.2433	-1.52621	Down	0.849043	K00869|1|3e-70|268|maw:MAC_09056|mevalonate kinase [EC:2.7.1.36];K07374|2|8e-20|101|ani:AN5080.2|tubulin alpha	-	GO:0003676//nucleic acid binding;GO:0003824//catalytic activity	-	gi|859259233|emb|CEJ62916.1|/0/Putative Reverse transcriptase [Penicillium brasilianum]
PDE_03987	2235	69.0033	32.8533	-1.07063	Down	0.800658	K16261|1|2e-07|58.5|pno:SNOG_04691|yeast amino acid transporter	-	-	-	gi|927753806|gb|KPA37649.1|/0/hypothetical protein FLAG1_09535 [Fusarium langsethiae]
PDE_03989	1497	153.21	68.7733	-1.15559	Down	0.859171	K11429|1|8e-06|52.8|cmt:CCM_08113|histone-lysine N-methyltransferase SUV420H [EC:2.1.1.43]	-	GO:0016740//transferase activity	-	gi|525582792|gb|EPS29042.1|/0/hypothetical protein PDE_03989 [Penicillium oxalicum 114-2]
PDE_03990	252	2552.9	498.013	-2.35788	Down	0.960607	-	-	-	-	gi|525582793|gb|EPS29043.1|/1.4689e-31/hypothetical protein PDE_03990 [Penicillium oxalicum 114-2]
PDE_03991	298	450.51	205.3	-1.13383	Down	0.875916	-	-	-	-	gi|525582794|gb|EPS29044.1|/1.51232e-44/hypothetical protein PDE_03991 [Penicillium oxalicum 114-2]
PDE_03998	1709	65.5067	134.25	1.03521	Up	0.832214	-	-	-	-	gi|525582801|gb|EPS29051.1|/0/hypothetical protein PDE_03998 [Penicillium oxalicum 114-2]
PDE_04012	1067	139.92	36.6367	-1.93324	Down	0.918736	-	-	-	-	gi|525582815|gb|EPS29065.1|/2.68813e-147/hypothetical protein PDE_04012 [Penicillium oxalicum 114-2]
PDE_04026	591	113.77	39.59	-1.52291	Down	0.887164	-	-	-	-	gi|525582827|gb|EPS29077.1|/5.14491e-92/hypothetical protein PDE_04026 [Penicillium oxalicum 114-2]
PDE_04037	1276	42.8367	13.6467	-1.6503	Down	0.824427	K08850|1|6e-170|545|ang:ANI_1_16044|aurora kinase, other [EC:2.7.11.1]	-	GO:0004672//protein kinase activity;GO:0032550	GO:0006796//phosphate-containing compound metabolic process;GO:0006464//cellular protein modification process	gi|525582838|gb|EPS29088.1|/0/hypothetical protein PDE_04037 [Penicillium oxalicum 114-2]
PDE_04039	843	30.3733	1.08333	-4.80926	Down	0.855711	K01581|1|4e-89|328|abe:ARB_07853|ornithine decarboxylase [EC:4.1.1.17]	-	-	-	gi|525582840|gb|EPS29090.1|/1.88304e-152/hypothetical protein PDE_04039 [Penicillium oxalicum 114-2]
PDE_04047	1521	75.61	23.0967	-1.71089	Down	0.879733	-	-	-	-	gi|525582848|gb|EPS29098.1|/0/hypothetical protein PDE_04047 [Penicillium oxalicum 114-2]
PDE_04051	1103	50.3867	19.0933	-1.39997	Down	0.818336	K12479|1|8e-55|214|npa:UCRNP2_5557|vacuolar protein sorting-associated protein 45	-	-	-	gi|525582852|gb|EPS29102.1|/1.00526e-121/hypothetical protein PDE_04051 [Penicillium oxalicum 114-2]
PDE_04056	709	36.0133	8.37333	-2.10466	Down	0.829346	-	-	GO:0005488//binding	GO:0009987//cellular process	gi|525582857|gb|EPS29107.1|/1.6974e-38/hypothetical protein PDE_04056 [Penicillium oxalicum 114-2]
PDE_04063	849	8.94333	38.53	2.1071	Up	0.837897	-	-	-	-	gi|525582864|gb|EPS29114.1|/1.36772e-150/hypothetical protein PDE_04063 [Penicillium oxalicum 114-2]
PDE_04068	453	93.0033	42.2933	-1.13685	Down	0.834589	-	-	-	-	gi|525582869|gb|EPS29119.1|/1.14077e-84/hypothetical protein PDE_04068 [Penicillium oxalicum 114-2]
PDE_04076	345	152.917	55.3233	-1.46679	Down	0.894476	-	-	-	-	gi|525582877|gb|EPS29127.1|/4.21822e-55/hypothetical protein PDE_04076 [Penicillium oxalicum 114-2]
PDE_04078	457	252.977	119.747	-1.07902	Down	0.85834	K12813|1|7e-21|99.8|ure:UREG_00888|pre-mRNA-splicing factor ATP-dependent RNA helicase DHX16 [EC:3.6.4.13];K00101|2|2e-11|68.6|afm:AFUA_1G07200|L-lactate dehydrogenase (cytochrome) [EC:1.1.2.3]	-	GO:0043169//cation binding;GO:0046906//tetrapyrrole binding	-	gi|525582879|gb|EPS29129.1|/1.27813e-27/hypothetical protein PDE_04078 [Penicillium oxalicum 114-2]
PDE_04084	429	194.173	51.0533	-1.92727	Down	0.927881	-	-	-	-	gi|525582885|gb|EPS29135.1|/9.29541e-66/hypothetical protein PDE_04084 [Penicillium oxalicum 114-2]
PDE_04088	824	1256.51	566.473	-1.14934	Down	0.884331	-	-	-	-	gi|525582889|gb|EPS29139.1|/1.63102e-20/hypothetical protein PDE_04088 [Penicillium oxalicum 114-2]
PDE_04089	1097	107.347	45.5	-1.23834	Down	0.857662	K02983|1|2e-14|80.5|cci:CC1G_11441|small subunit ribosomal protein S30e;K09228|2|9e-08|58.5|sla:SERLADRAFT_412816|KRAB domain-containing zinc finger protein	-	-	-	gi|525582890|gb|EPS29140.1|/3.5781e-102/hypothetical protein PDE_04089 [Penicillium oxalicum 114-2]
PDE_04092	2030	59.9933	134.53	1.16505	Up	0.857085	K00600|1|3e-109|396|ani:AN5835.2|glycine hydroxymethyltransferase [EC:2.1.2.1]	-	-	GO:0008152//metabolic process	gi|525582893|gb|EPS29143.1|/0/hypothetical protein PDE_04092 [Penicillium oxalicum 114-2]
PDE_04105	1975	59.12	8.47333	-2.80264	Down	0.897428	K18660|1|2e-116|276|afv:AFLA_107840|malonyl-CoA/methylmalonyl-CoA synthetase [EC:6.2.1.-]	-	-	-	gi|525582906|gb|EPS29156.1|/0/hypothetical protein PDE_04105 [Penicillium oxalicum 114-2]
PDE_04106	1996	383.283	46.4333	-3.04518	Down	0.960437	K01739|1|2e-117|191|ure:UREG_02299|cystathionine gamma-synthase [EC:2.5.1.48]	-	-	-	gi|525582907|gb|EPS29157.1|/0/hypothetical protein PDE_04106 [Penicillium oxalicum 114-2]
PDE_04107	1943	78.9733	1.61	-5.61623	Down	0.938382	-	-	-	-	gi|525582908|gb|EPS29158.1|/0/hypothetical protein PDE_04107 [Penicillium oxalicum 114-2]
PDE_04115	9504	85.0733	25.4433	-1.74142	Down	0.888962	K14003|1|1e-19|101|tpf:TPHA_0H02270|prolactin regulatory element-binding protein;K19877|5|1e-12|78.2|ppa:PAS_chr4_0675|chitin biosynthesis protein CHS5	-	-	-	gi|525582916|gb|EPS29166.1|/0/hypothetical protein PDE_04115 [Penicillium oxalicum 114-2]
PDE_04116	2058	115.81	40.95	-1.49982	Down	0.886485	-	-	-	-	gi|525582917|gb|EPS29167.1|/0/hypothetical protein PDE_04116 [Penicillium oxalicum 114-2]
PDE_04121	306	47.2967	11.0667	-2.09552	Down	0.859697	-	-	-	-	gi|525582922|gb|EPS29172.1|/2.16671e-54/hypothetical protein PDE_04121 [Penicillium oxalicum 114-2]
PDE_04123	414	149.717	38.39	-1.96343	Down	0.92179	-	-	-	-	gi|525582924|gb|EPS29174.1|/3.25043e-55/hypothetical protein PDE_04123 [Penicillium oxalicum 114-2]
PDE_04128	518	7.46333	33.14	2.15068	Up	0.820389	K04487|1|2e-07|55.8|tve:TRV_03003|cysteine desulfurase [EC:2.8.1.7]	-	-	-	gi|525582929|gb|EPS29179.1|/5.0431e-56/hypothetical protein PDE_04128 [Penicillium oxalicum 114-2]
PDE_04133	557	94.9133	34.86	-1.44504	Down	0.873829	K12158|1|2e-24|112|aor:AOR_1_1500054|ubiquitin-like protein Nedd8	-	-	-	gi|915148326|ref|XP_013327216.1|/4.88589e-27/Uncharacterized protein T310_5380 [Rasamsonia emersonii CBS 393.64]
PDE_04135	510	117.663	54.6467	-1.10646	Down	0.841799	K17292|1|5e-19|94.0|afm:AFUA_2G08190|tubulin-specific chaperone A	-	-	-	gi|525582936|gb|EPS29186.1|/1.76746e-32/hypothetical protein PDE_04135 [Penicillium oxalicum 114-2]
PDE_04136	1073	128.6	40.4333	-1.66927	Down	0.9034	K13176|1|2e-50|200|pan:PODANSg09970|THO complex subunit 7	GO:0000346//transcription export complex	-	GO:0006396//RNA processing	gi|525582937|gb|EPS29187.1|/9.48834e-162/hypothetical protein PDE_04136 [Penicillium oxalicum 114-2]
PDE_04154	1374	1531.03	56.1033	-4.77028	Down	0.979082	-	-	-	-	gi|525582955|gb|EPS29205.1|/1.98942e-151/putative endo-alpha-1,4-polygalactosaminidase [Penicillium oxalicum 114-2]
PDE_04156	1651	74.2167	411.803	2.47214	Up	0.954635	-	-	-	-	gi|525582957|gb|EPS29207.1|/0/hypothetical protein PDE_04156 [Penicillium oxalicum 114-2]
PDE_04162	1484	23.4967	81.11	1.78742	Up	0.888708	K01184|1|2e-74|178|afm:AFUA_1G17220|polygalacturonase [EC:3.2.1.15]	-	GO:0004553//hydrolase activity, hydrolyzing O-glycosyl compounds	GO:0000272//polysaccharide catabolic process	gi|525582963|gb|EPS29213.1|/2.27262e-100/putative endopolygalacturonase [Penicillium oxalicum 114-2]
PDE_04203	786	107.027	36.3467	-1.55808	Down	0.887961	K12883|1|3e-65|145|nfi:NFIA_084190|nuclear cap-binding protein subunit 2	GO:0034518//RNA cap binding complex;GO:0005684//U2-type spliceosomal complex	GO:0036094//small molecule binding;GO:0003723//RNA binding	GO:0000398//mRNA splicing, via spliceosome	gi|525583004|gb|EPS29254.1|/2.93585e-74/hypothetical protein PDE_04203 [Penicillium oxalicum 114-2]
PDE_04208	672	53.04	17.1133	-1.63196	Down	0.845124	-	-	-	-	gi|525583009|gb|EPS29259.1|/1.66969e-69/hypothetical protein PDE_04208 [Penicillium oxalicum 114-2]
PDE_04226	1003	54.4733	19.0367	-1.51677	Down	0.83732	K07562|1|7e-40|158|cthr:CTHT_0031110|nonsense-mediated mRNA decay protein 3	-	-	-	gi|525583027|gb|EPS29277.1|/5.23297e-140/hypothetical protein PDE_04226 [Penicillium oxalicum 114-2]
PDE_04233	786	91.8467	33.5867	-1.45134	Down	0.872319	K01483|1|6e-116|417|pcs:Pc20g09430|ureidoglycolate lyase [EC:4.3.2.3]	-	GO:0016813//hydrolase activity, acting on carbon-nitrogen (but not peptide) bonds, in linear amidines	GO:0000255//allantoin metabolic process	gi|525583034|gb|EPS29284.1|/2.92865e-149/hypothetical protein PDE_04233 [Penicillium oxalicum 114-2]
PDE_04235	1077	34.95	9.82667	-1.83052	Down	0.811194	K02537|1|2e-73|276|act:ACLA_041820|mitotic spindle assembly checkpoint protein MAD2	-	-	-	gi|525583036|gb|EPS29286.1|/7.29909e-84/hypothetical protein PDE_04235 [Penicillium oxalicum 114-2]
PDE_04243	492	103.3	45.1433	-1.19426	Down	0.849077	K10848|1|8e-11|66.6|bor:COCMIDRAFT_104563|DNA excision repair protein ERCC-4 [EC:3.1.-.-]	-	-	-	gi|525583044|gb|EPS29294.1|/4.14689e-33/hypothetical protein PDE_04243 [Penicillium oxalicum 114-2]
PDE_04258	1489	26.3633	67.3933	1.35407	Up	0.839882	K00253|1|9e-23|108|uma:UMAG_04833|isovaleryl-CoA dehydrogenase [EC:1.3.8.4]	-	GO:0016627//oxidoreductase activity, acting on the CH-CH group of donors;GO:0000166//nucleotide binding	GO:0044710	gi|525583059|gb|EPS29309.1|/0/hypothetical protein PDE_04258 [Penicillium oxalicum 114-2]
PDE_04260	548	43.92	2.68667	-4.03099	Down	0.887537	-	-	-	-	gi|525583061|gb|EPS29311.1|/3.23046e-24/hypothetical protein PDE_04260 [Penicillium oxalicum 114-2]
PDE_04264	2314	75.41	35.9733	-1.06783	Down	0.807631	-	-	-	-	gi|525583065|gb|EPS29315.1|/0/hypothetical protein PDE_04264 [Penicillium oxalicum 114-2]
PDE_04265	1236	179.613	68.0233	-1.40079	Down	0.892457	-	-	GO:0005488//binding	-	gi|525583066|gb|EPS29316.1|/0/hypothetical protein PDE_04265 [Penicillium oxalicum 114-2]
PDE_04276	1481	23.64	105.507	2.15803	Up	0.915937	K02835|1|6e-34|129|maw:MAC_02856|peptide chain release factor 1;K00276|5|4e-24|113|npa:UCRNP2_5899|primary-amine oxidase [EC:1.4.3.21]	-	-	-	gi|525583077|gb|EPS29327.1|/0/hypothetical protein PDE_04276 [Penicillium oxalicum 114-2]
PDE_04284	1074	14.6833	54.6833	1.89692	Up	0.864448	-	-	-	-	gi|119487975|ref|XP_001262587.1|/0/hypothetical protein NFIA_112140 [Neosartorya fischeri NRRL 181]
PDE_04322	2088	67.3267	18.5233	-1.86183	Down	0.880446	-	-	-	GO:0007165//signal transduction	gi|525583123|gb|EPS29373.1|/0/hypothetical protein PDE_04322 [Penicillium oxalicum 114-2]
PDE_04326	710	57.4167	4.71667	-3.60563	Down	0.905215	K01183|1|3e-07|55.8|cmt:CCM_06535|chitinase [EC:3.2.1.14]	-	GO:0003824//catalytic activity	-	gi|525583127|gb|EPS29377.1|/1.94207e-34/hypothetical protein PDE_04326 [Penicillium oxalicum 114-2]
PDE_04327	1113	95.35	196.36	1.0422	Up	0.843852	K02866|1|3e-108|291|ang:ANI_1_628104|large subunit ribosomal protein L10e	GO:0030529//intracellular ribonucleoprotein complex	GO:0005198//structural molecule activity	GO:0010467//gene expression	gi|525583128|gb|EPS29378.1|/1.15771e-111/hypothetical protein PDE_04327 [Penicillium oxalicum 114-2]
PDE_04328	490	70.3867	159.063	1.17623	Up	0.863973	K02908|1|3e-38|116|aje:HCAG_03694|large subunit ribosomal protein L30e	GO:0030529//intracellular ribonucleoprotein complex	GO:0005198//structural molecule activity	GO:0010467//gene expression	gi|525583129|gb|EPS29379.1|/9.49491e-46/hypothetical protein PDE_04328 [Penicillium oxalicum 114-2]
PDE_04356	1692	47.6567	136.7	1.52026	Up	0.894052	K01083|1|0.0|411|afm:AFUA_3G00310|3-phytase [EC:3.1.3.8]	-	GO:0016791//phosphatase activity	-	gi|525583157|gb|EPS29407.1|/0/hypothetical protein PDE_04356 [Penicillium oxalicum 114-2]
PDE_04362	964	103.743	29.1133	-1.83327	Down	0.903536	K14154|1|3e-41|169|tmn:UCRPA7_1662|thiamine-phosphate diphosphorylase / hydroxyethylthiazole kinase [EC:2.5.1.3 2.7.1.50]	-	GO:0003824//catalytic activity	-	gi|525583163|gb|EPS29413.1|/9.10459e-88/hypothetical protein PDE_04362 [Penicillium oxalicum 114-2]
PDE_04366	1080	177.58	53.98	-1.71797	Down	0.915954	K17742|1|2e-65|250|mlr:MELLADRAFT_77343|sorbose reductase [EC:1.1.1.289]	-	GO:0036094//small molecule binding;GO:0003824//catalytic activity	GO:0044710	gi|525583167|gb|EPS29417.1|/0/hypothetical protein PDE_04366 [Penicillium oxalicum 114-2]
PDE_04367	867	43.79	16.34	-1.42219	Down	0.805052	K00287|1|8e-59|227|pcs:Pc13g03650|dihydrofolate reductase [EC:1.5.1.3]	-	-	GO:0044710	gi|525583168|gb|EPS29418.1|/1.13756e-115/hypothetical protein PDE_04367 [Penicillium oxalicum 114-2]
PDE_04369	1077	133.83	48.48	-1.46494	Down	0.889132	K12863|1|5e-63|198|pcs:Pc13g03680|protein CWC15	-	-	-	gi|525583170|gb|EPS29420.1|/9.20018e-81/hypothetical protein PDE_04369 [Penicillium oxalicum 114-2]
PDE_04389	917	75.2733	314.017	2.06063	Up	0.942691	-	-	-	-	gi|525583190|gb|EPS29440.1|/7.48994e-122/hypothetical protein PDE_04389 [Penicillium oxalicum 114-2]
PDE_04393	1272	207.753	443.75	1.09488	Up	0.868994	K15855|1|7e-154|544|ani:AN2824.2|exo-1,4-beta-D-glucosaminidase [EC:3.2.1.165]	-	GO:0003824//catalytic activity	-	gi|525583194|gb|EPS29444.1|/0/hypothetical protein PDE_04393 [Penicillium oxalicum 114-2]
PDE_04432	2069	99.65	12.19	-3.03117	Down	0.92805	K16261|1|0.0|786|pcs:Pc13g03760|yeast amino acid transporter	GO:0031224//intrinsic component of membrane	GO:0046943//carboxylic acid transmembrane transporter activity	GO:0044763;GO:0006865//amino acid transport	gi|525583232|gb|EPS29482.1|/0/hypothetical protein PDE_04432 [Penicillium oxalicum 114-2]
PDE_04444	1476	5.66	96.8767	4.09728	Up	0.936194	-	-	-	-	gi|525583244|gb|EPS29494.1|/0/hypothetical protein PDE_04444 [Penicillium oxalicum 114-2]
PDE_04466	2225	73.3633	19.7067	-1.89638	Down	0.887911	-	-	-	-	gi|525583266|gb|EPS29516.1|/0/hypothetical protein PDE_04466 [Penicillium oxalicum 114-2]
PDE_04472	354	31.7167	5.34333	-2.56943	Down	0.828939	-	-	-	-	gi|525583272|gb|EPS29522.1|/6.92153e-53/hypothetical protein PDE_04472 [Penicillium oxalicum 114-2]
PDE_04478	704	19.7533	50.33	1.34932	Up	0.812296	K01181|1|8e-85|242|ttt:THITE_2149883|endo-1,4-beta-xylanase [EC:3.2.1.8]	-	GO:0004553//hydrolase activity, hydrolyzing O-glycosyl compounds	GO:0000272//polysaccharide catabolic process	gi|544584074|gb|AGW24299.1|/1.97307e-108/xylanase 2 [Penicillium oxalicum]
PDE_04479	882	69.2933	27.0567	-1.35673	Down	0.843292	-	-	-	-	gi|525583279|gb|EPS29529.1|/5.77251e-115/hypothetical protein PDE_04479 [Penicillium oxalicum 114-2]
PDE_04495	905	330.973	25.3833	-3.70476	Down	0.963796	K00059|1|5e-121|431|pcs:Pc21g16430|3-oxoacyl-[acyl-carrier protein] reductase [EC:1.1.1.100]	-	GO:0036094//small molecule binding;GO:0003824//catalytic activity	GO:0044710	gi|525583295|gb|EPS29545.1|/3.00571e-143/hypothetical protein PDE_04495 [Penicillium oxalicum 114-2]
PDE_04496	761	142.01	4.10667	-5.11188	Down	0.955297	K17740|1|1e-64|204|pcs:Pc21g16420|scytalone dehydratase [EC:4.2.1.94]	-	GO:0016829//lyase activity	GO:0048646//anatomical structure formation involved in morphogenesis	gi|525583296|gb|EPS29546.1|/2.21792e-85/hypothetical protein PDE_04496 [Penicillium oxalicum 114-2]
PDE_04497	1125	50.78	13.1433	-1.94993	Down	0.859935	K01046|1|3e-145|515|afm:AFUA_5G03770|triacylglycerol lipase [EC:3.1.1.3];K14731|2|9e-17|88.6|pfj:MYCFIDRAFT_210278|epsilon-lactone hydrolase [EC:3.1.1.83];K17648|3|6e-16|85.9|pno:SNOG_09866|versiconal hemiacetal acetate esterase [EC:3.1.1.94]	-	GO:0003824//catalytic activity	-	gi|525583297|gb|EPS29547.1|/0/hypothetical protein PDE_04497 [Penicillium oxalicum 114-2]
PDE_04506	1406	57.2967	160.867	1.48934	Up	0.897547	-	-	-	-	gi|525583306|gb|EPS29556.1|/2.17339e-161/hypothetical protein PDE_04506 [Penicillium oxalicum 114-2]
PDE_04508	847	118.01	34.1167	-1.79036	Down	0.90625	-	-	-	-	gi|525583308|gb|EPS29558.1|/1.95989e-112/hypothetical protein PDE_04508 [Penicillium oxalicum 114-2]
PDE_04515	570	56.1	17.0267	-1.7202	Down	0.856423	-	-	-	-	gi|525583315|gb|EPS29565.1|/2.59748e-74/hypothetical protein PDE_04515 [Penicillium oxalicum 114-2]
PDE_04519	570	99.1933	1714.31	4.11124	Up	0.975536	K01855|1|3e-07|55.5|mbe:MBM_04089|tRNA pseudouridine38/39 synthase [EC:5.4.99.45]	-	-	-	gi|525583319|gb|EPS29569.1|/1.79049e-91/hypothetical protein PDE_04519 [Penicillium oxalicum 114-2]
PDE_04527	785	58.6	133.82	1.19132	Up	0.859358	K00456|1|3e-68|172|pcs:Pc21g04760|cysteine dioxygenase [EC:1.13.11.20]	-	GO:0016702//oxidoreductase activity, acting on single donors with incorporation of molecular oxygen, incorporation of two atoms of oxygen	GO:0044710	gi|816194699|emb|CRG84240.1|/9.71136e-72/cysteine dioxygenase [Talaromyces islandicus]
PDE_04528	1692	23.0467	54.4933	1.24152	Up	0.807614	K00767|1|2e-21|104|pno:SNOG_12170|nicotinate-nucleotide pyrophosphorylase (carboxylating) [EC:2.4.2.19]	-	GO:0046872//metal ion binding;GO:0003700//transcription factor activity, sequence-specific DNA binding	GO:0006366//transcription from RNA polymerase II promoter	gi|525583328|gb|EPS29578.1|/0/hypothetical protein PDE_04528 [Penicillium oxalicum 114-2]
PDE_04538	477	267.733	86.8933	-1.62348	Down	0.919279	K03544|1|7e-30|129|ang:ANI_1_2596014|ATP-dependent Clp protease ATP-binding subunit ClpX	-	-	-	gi|525583338|gb|EPS29588.1|/6.74347e-75/hypothetical protein PDE_04538 [Penicillium oxalicum 114-2]
PDE_04541	1946	312.963	111.393	-1.49033	Down	0.912544	K03544|1|0.0|594|act:ACLA_032260|ATP-dependent Clp protease ATP-binding subunit ClpX	-	GO:0036094//small molecule binding;GO:0016787//hydrolase activity;GO:1901363//heterocyclic compound binding;GO:0097159//organic cyclic compound binding	GO:0019538//protein metabolic process	gi|525583341|gb|EPS29591.1|/0/hypothetical protein PDE_04541 [Penicillium oxalicum 114-2]
PDE_04565	1389	33.1	3.18	-3.37973	Down	0.850757	K19619|1|8e-20|99.0|afv:AFLA_066970|tyrosyl-DNA phosphodiesterase 2 [EC:3.1.4.-];K06123|2|6e-13|76.3|cmt:CCM_02900|1-acylglycerone phosphate reductase [EC:1.1.1.101];K14326|3|6e-10|66.2|ttt:THITE_130005|regulator of nonsense transcripts 1 [EC:3.6.4.-];K02920|4|2e-09|64.3|act:ACLA_046760|large subunit ribosomal protein L36e	-	-	-	gi|525583365|gb|EPS29615.1|/1.58339e-159/hypothetical protein PDE_04565 [Penicillium oxalicum 114-2]
PDE_04570	1350	82.77	36.27	-1.19033	Down	0.835573	K13099|1|1e-158|560|ang:ANI_1_2570014|CD2 antigen cytoplasmic tail-binding protein 2	-	-	-	gi|525583370|gb|EPS29620.1|/0/hypothetical protein PDE_04570 [Penicillium oxalicum 114-2]
PDE_04583	1008	11.7367	38.1567	1.70091	Up	0.812941	K01046|1|1e-14|81.3|afm:AFUA_5G03770|triacylglycerol lipase [EC:3.1.1.3];K14731|2|7e-10|65.5|pfj:MYCFIDRAFT_210278|epsilon-lactone hydrolase [EC:3.1.1.83];K17648|3|1e-09|64.3|pfj:MYCFIDRAFT_42424|versiconal hemiacetal acetate esterase [EC:3.1.1.94]	-	GO:0003824//catalytic activity	-	gi|525583383|gb|EPS29633.1|/6.00742e-178/hypothetical protein PDE_04583 [Penicillium oxalicum 114-2]
PDE_04627	1544	294.43	122.703	-1.26275	Down	0.888793	-	-	GO:0003933//GTP cyclohydrolase activity	GO:0006771//riboflavin metabolic process	gi|525583427|gb|EPS29677.1|/0/hypothetical protein PDE_04627 [Penicillium oxalicum 114-2]
PDE_04628	1028	232.3	58.4933	-1.98965	Down	0.934192	K06123|1|6e-08|58.9|clu:CLUG_04223|1-acylglycerone phosphate reductase [EC:1.1.1.101]	-	GO:0036094//small molecule binding;GO:0003824//catalytic activity	GO:0044710	gi|525583428|gb|EPS29678.1|/1.95922e-115/hypothetical protein PDE_04628 [Penicillium oxalicum 114-2]
PDE_04634	3481	49.6167	16.6567	-1.57473	Down	0.8324	K01536|1|0.0|897|afm:AFUA_2G01320|Na+-exporting ATPase [EC:3.6.3.7]	GO:0016020//membrane	GO:0036094//small molecule binding;GO:0043167//ion binding;GO:1901363//heterocyclic compound binding;GO:0097159//organic cyclic compound binding;GO:0003824//catalytic activity	-	gi|525583434|gb|EPS29684.1|/0/hypothetical protein PDE_04634 [Penicillium oxalicum 114-2]
PDE_04651	2140	116.433	49.5367	-1.23294	Down	0.859816	-	-	-	-	gi|525583451|gb|EPS29701.1|/3.88341e-126/hypothetical protein PDE_04651 [Penicillium oxalicum 114-2]
PDE_04663	884	92.42	194.62	1.07438	Up	0.851079	-	-	-	-	gi|525583463|gb|EPS29713.1|/2.9217e-140/hypothetical protein PDE_04663 [Penicillium oxalicum 114-2]
PDE_04665	369	251.92	28.0667	-3.16604	Down	0.956043	-	-	-	-	gi|525583465|gb|EPS29715.1|/6.62872e-40/hypothetical protein PDE_04665 [Penicillium oxalicum 114-2]
PDE_04667	674	38.4033	480.707	3.64585	Up	0.966799	-	-	-	-	gi|525583467|gb|EPS29717.1|/1.59057e-83/hypothetical protein PDE_04667 [Penicillium oxalicum 114-2]
PDE_04677	1544	19.5	99.91	2.35715	Up	0.918465	K02867|1|2e-103|377|ztr:MYCGRDRAFT_109911|large subunit ribosomal protein L11	-	-	-	gi|525583477|gb|EPS29727.1|/2.81137e-165/hypothetical protein PDE_04677 [Penicillium oxalicum 114-2]
PDE_04680	962	36.2233	99.1633	1.45289	Up	0.87595	-	-	-	-	gi|115396118|ref|XP_001213698.1|/6.4982e-107/conserved hypothetical protein [Aspergillus terreus NIH2624]
PDE_04681	1879	23.3133	68.4767	1.55446	Up	0.860715	K01114|1|8e-66|104|bfu:BC1G_00879|phospholipase C [EC:3.1.4.3]	-	GO:0016787//hydrolase activity	-	gi|525583481|gb|EPS29731.1|/0/hypothetical protein PDE_04681 [Penicillium oxalicum 114-2]
PDE_04682	953	509.543	1275.99	1.32434	Up	0.906352	-	-	-	-	gi|525583482|gb|EPS29732.1|/4.87635e-40/hypothetical protein PDE_04682 [Penicillium oxalicum 114-2]
PDE_04689	1035	70.4267	19.62	-1.8438	Down	0.882617	K03845|1|2e-10|67.4|abv:AGABI2DRAFT200258|alpha-1,3-mannosyltransferase [EC:2.4.1.258]	-	-	-	gi|525583489|gb|EPS29739.1|/2.03598e-120/hypothetical protein PDE_04689 [Penicillium oxalicum 114-2]
PDE_04695	1227	88.2	26.3633	-1.74225	Down	0.890693	K20295|1|1e-55|218|ure:UREG_07339|conserved oligomeric Golgi complex subunit 8	-	-	-	gi|525583495|gb|EPS29745.1|/3.7615e-167/hypothetical protein PDE_04695 [Penicillium oxalicum 114-2]
PDE_04702	1039	62.88	141.087	1.16591	Up	0.858866	K03120|1|2e-104|271|act:ACLA_037980|transcription initiation factor TFIID TATA-box-binding protein	-	GO:0008135//translation factor activity, RNA binding	GO:0006351//transcription, DNA-templated;GO:0006412//translation	gi|525583502|gb|EPS29752.1|/6.15461e-117/hypothetical protein PDE_04702 [Penicillium oxalicum 114-2]
PDE_04709	2261	42.0233	14.9233	-1.49362	Down	0.806901	K11547|1|0.0|1092|pcs:Pc13g10550|kinetochore protein NDC80	GO:0000776//kinetochore;GO:0043231//intracellular membrane-bounded organelle	-	GO:0000087//mitotic M phase	gi|525583509|gb|EPS29759.1|/0/hypothetical protein PDE_04709 [Penicillium oxalicum 114-2]
PDE_04720	352	408.797	164.743	-1.31116	Down	0.899057	-	-	-	-	-
PDE_04735	1026	139.01	52.2767	-1.41095	Down	0.885773	K04718|1|1e-16|88.2|nhe:NECHADRAFT_104662|sphingosine kinase [EC:2.7.1.91]	-	-	-	gi|525583535|gb|EPS29785.1|/1.70051e-143/hypothetical protein PDE_04735 [Penicillium oxalicum 114-2]
PDE_04750	501	143.53	52.5567	-1.44941	Down	0.890438	-	-	-	-	gi|525583550|gb|EPS29800.1|/9.86232e-57/hypothetical protein PDE_04750 [Penicillium oxalicum 114-2]
PDE_04756	447	174.63	80.45	-1.11814	Down	0.856796	K07127|1|1e-45|181|pcs:Pc13g09600|5-hydroxyisourate hydrolase [EC:3.5.2.17]	-	-	-	gi|525583556|gb|EPS29806.1|/7.01029e-58/hypothetical protein PDE_04756 [Penicillium oxalicum 114-2]
PDE_04759	635	46.9	8.92333	-2.39393	Down	0.868825	-	-	-	-	gi|525583559|gb|EPS29809.1|/1.25414e-20/hypothetical protein PDE_04759 [Penicillium oxalicum 114-2]
PDE_04760	1496	223.773	111.58	-1.00396	Down	0.838525	K03250|1|0.0|694|pcs:Pc13g09630|translation initiation factor 3 subunit E	GO:0044424	GO:0008135//translation factor activity, RNA binding	GO:0006412//translation	gi|525583560|gb|EPS29810.1|/0/hypothetical protein PDE_04760 [Penicillium oxalicum 114-2]
PDE_04761	848	21.4967	61.8533	1.52474	Up	0.849264	K17430|1|2e-41|155|pcs:Pc13g09640|large subunit ribosomal protein L49	GO:0030529//intracellular ribonucleoprotein complex	GO:0005198//structural molecule activity	GO:0010467//gene expression	gi|525583561|gb|EPS29811.1|/3.50181e-64/hypothetical protein PDE_04761 [Penicillium oxalicum 114-2]
PDE_04765	3663	105.51	44.6833	-1.23957	Down	0.856949	K12828|1|3e-21|67.4|pfj:MYCFIDRAFT_216436|splicing factor 3B subunit 1	-	-	-	gi|525583565|gb|EPS29815.1|/0/hypothetical protein PDE_04765 [Penicillium oxalicum 114-2]
PDE_04767	648	789.837	286.547	-1.46278	Down	0.918753	K01077|1|4e-15|81.6|cmt:CCM_09478|alkaline phosphatase [EC:3.1.3.1]	-	-	-	gi|525583567|gb|EPS29817.1|/2.14298e-103/hypothetical protein PDE_04767 [Penicillium oxalicum 114-2]
PDE_04768	1428	632.907	1545.97	1.28845	Up	0.903671	K01381|1|1e-158|560|afm:AFUA_3G11400|saccharopepsin [EC:3.4.23.25]	GO:0044437	GO:0004175//endopeptidase activity	GO:0019538//protein metabolic process;GO:0051704	gi|525583568|gb|EPS29818.1|/4.03838e-179/hypothetical protein PDE_04768 [Penicillium oxalicum 114-2]
PDE_04773	2023	84.9467	33.8867	-1.32584	Down	0.854387	K02434|1|0.0|642|afm:AFUA_3G11440|aspartyl-tRNA(Asn)/glutamyl-tRNA(Gln) amidotransferase subunit B [EC:6.3.5.6 6.3.5.7]	GO:0043231//intracellular membrane-bounded organelle;GO:0043234//protein complex	GO:0032550;GO:0016884//carbon-nitrogen ligase activity, with glutamine as amido-N-donor	GO:0006412//translation;GO:0043039//tRNA aminoacylation	gi|525583573|gb|EPS29823.1|/0/hypothetical protein PDE_04773 [Penicillium oxalicum 114-2]
PDE_04778	1017	53.9367	125.99	1.22397	Up	0.861801	K05607|1|3e-123|441|pcs:Pc13g09810|methylglutaconyl-CoA hydratase [EC:4.2.1.18]	-	-	-	gi|525583578|gb|EPS29828.1|/9.13204e-166/hypothetical protein PDE_04778 [Penicillium oxalicum 114-2]
PDE_04793	991	79.2233	37.63	-1.07404	Down	0.811855	-	GO:0043229//intracellular organelle	-	GO:0044763	gi|525583593|gb|EPS29843.1|/2.2719e-89/hypothetical protein PDE_04793 [Penicillium oxalicum 114-2]
PDE_04794	288	198.14	53.5167	-1.88846	Down	0.926897	-	-	-	-	gi|525583594|gb|EPS29844.1|/3.76259e-35/hypothetical protein PDE_04794 [Penicillium oxalicum 114-2]
PDE_04795	501	305.027	147.27	-1.05047	Down	0.855439	-	GO:0043231//intracellular membrane-bounded organelle	GO:0003677//DNA binding	GO:0033554//cellular response to stress;GO:0006352//DNA-templated transcription, initiation;GO:0006325//chromatin organization;GO:0006366//transcription from RNA polymerase II promoter	gi|525583595|gb|EPS29845.1|/6.85057e-28/hypothetical protein PDE_04795 [Penicillium oxalicum 114-2]
PDE_04796	480	84.4933	16.1267	-2.38939	Down	0.911611	-	-	-	-	gi|525583596|gb|EPS29846.1|/1.23194e-47/hypothetical protein PDE_04796 [Penicillium oxalicum 114-2]
PDE_04800	1098	97.3633	29.9433	-1.70114	Down	0.893492	K02896|1|6e-17|89.0|tms:TREMEDRAFT_73338|large subunit ribosomal protein L24e	-	-	-	gi|525583600|gb|EPS29850.1|/3.09038e-162/hypothetical protein PDE_04800 [Penicillium oxalicum 114-2]
PDE_04801	2939	12.8033	62.66	2.29103	Up	0.890947	K01196|1|8e-35|150|ani:AN0352.2|glycogen debranching enzyme [EC:2.4.1.25 3.2.1.33];K13431|2|3e-31|138|bze:COCCADRAFT_90306|signal recognition particle receptor subunit alpha	-	-	-	gi|525583601|gb|EPS29851.1|/0/hypothetical protein PDE_04801 [Penicillium oxalicum 114-2]
PDE_04829	1397	18.8233	177.623	3.23823	Up	0.947866	K01876|1|1e-20|101|aje:HCAG_05328|aspartyl-tRNA synthetase [EC:6.1.1.12]	-	GO:0003824//catalytic activity	-	gi|525583629|gb|EPS29879.1|/0/hypothetical protein PDE_04829 [Penicillium oxalicum 114-2]
PDE_04831	435	112.86	446.457	1.98399	Up	0.943964	-	GO:0031224//intrinsic component of membrane	-	GO:0007275//multicellular organism development	gi|550805753|gb|ERS97669.1|/2.02328e-20/plasma membrane proteolipid 3 [Sporothrix schenckii ATCC 58251]
PDE_04833	969	27.9667	73.5433	1.39489	Up	0.851859	K02155|1|3e-54|90.1|pcs:Pc18g01630|V-type H+-transporting ATPase 16kDa proteolipid subunit	GO:0033176//proton-transporting V-type ATPase complex;GO:0031224//intrinsic component of membrane	GO:0015077//monovalent inorganic cation transmembrane transporter activity;GO:0019829//cation-transporting ATPase activity	GO:0015988//energy coupled proton transmembrane transport, against electrochemical gradient	gi|525583633|gb|EPS29883.1|/1.80713e-54/hypothetical protein PDE_04833 [Penicillium oxalicum 114-2]
PDE_04850	923	128.877	49.4267	-1.38263	Down	0.880531	-	-	-	-	gi|525583650|gb|EPS29900.1|/8.08081e-30/hypothetical protein PDE_04850 [Penicillium oxalicum 114-2]
PDE_04857	1701	35.1967	7.20333	-2.2887	Down	0.83391	K01487|1|2e-32|141|ela:UCREL1_8805|guanine deaminase [EC:3.5.4.3];K08150|2|1e-20|102|tdl:TDEL_0D05400|MFS transporter, SP family, solute carrier family 2 (myo-inositol transporter), member 13;K08139|4|1e-19|99.0|spaa:SPAPADRAFT_51431|MFS transporter, SP family, sugar:H+ symporter	-	-	GO:0044765//single-organism transport	gi|525583657|gb|EPS29907.1|/0/hypothetical protein PDE_04857 [Penicillium oxalicum 114-2]
PDE_04864	714	72.19	28.8367	-1.32389	Down	0.842478	-	-	-	-	gi|525583664|gb|EPS29914.1|/4.9632e-86/hypothetical protein PDE_04864 [Penicillium oxalicum 114-2]
PDE_04869	1040	380.917	107.083	-1.83074	Down	0.936754	K10753|1|6e-83|263|pcs:Pc13g09260|histone chaperone ASF1	-	-	GO:0006355//regulation of transcription, DNA-templated;GO:0006333//chromatin assembly or disassembly;GO:0034728//nucleosome organization;GO:0016568//chromatin modification	gi|525583669|gb|EPS29919.1|/1.52436e-98/hypothetical protein PDE_04869 [Penicillium oxalicum 114-2]
PDE_04872	1236	65.6633	26.4267	-1.31309	Down	0.832977	K06963|1|3e-31|136|pcs:Pc13g09290|tRNA acetyltransferase TAN1	-	-	-	gi|525583672|gb|EPS29922.1|/1.08933e-78/hypothetical protein PDE_04872 [Penicillium oxalicum 114-2]
PDE_04900	1178	239.347	90.1433	-1.40881	Down	0.900482	K02730|1|8e-91|211|aje:HCAG_00053|20S proteasome subunit alpha 1 [EC:3.4.25.1]	GO:0005839//proteasome core complex;GO:0043231//intracellular membrane-bounded organelle	GO:0004175//endopeptidase activity	GO:0019941//modification-dependent protein catabolic process	gi|525583700|gb|EPS29950.1|/4.63309e-110/hypothetical protein PDE_04900 [Penicillium oxalicum 114-2]
PDE_04904	752	10.6667	47.0167	2.14006	Up	0.86063	-	GO:0016020//membrane;GO:0043231//intracellular membrane-bounded organelle	-	-	gi|859269560|emb|CEJ56364.1|/2.89338e-45/Putative Golgi apparatus membrane protein tvp18 [Penicillium brasilianum]
PDE_04913	1108	36.9267	9.84667	-1.90696	Down	0.822577	K01199|1|2e-39|164|npa:UCRNP2_626|glucan endo-1,3-beta-D-glucosidase [EC:3.2.1.39]	-	-	-	gi|525583713|gb|EPS29963.1|/1.89888e-140/hypothetical protein PDE_04913 [Penicillium oxalicum 114-2]
PDE_04915	1430	4.65333	117.993	4.6643	Up	0.946526	K08095|1|1e-43|178|afm:AFUA_2G14420|cutinase [EC:3.1.1.74]	-	GO:0052689//carboxylic ester hydrolase activity	-	gi|525583715|gb|EPS29965.1|/5.83459e-61/putative cutinase [Penicillium oxalicum 114-2]
PDE_04917	650	52.1933	21.29	-1.29369	Down	0.809412	K12859|1|1e-62|165|pcs:Pc18g01760|U5 snRNP protein, DIM1 family	GO:0030532//small nuclear ribonucleoprotein complex	-	GO:0000377;GO:0000087//mitotic M phase	gi|525583717|gb|EPS29967.1|/3.07349e-64/hypothetical protein PDE_04917 [Penicillium oxalicum 114-2]
PDE_04925	1044	5.7	38.3167	2.74894	Up	0.85644	K13333|1|8e-72|271|pte:PTT_18581|lysophospholipase [EC:3.1.1.5];K08726|2|9e-10|65.1|abv:AGABI2DRAFT78715|soluble epoxide hydrolase / lipid-phosphate phosphatase [EC:3.3.2.10 3.1.3.76]	-	-	-	gi|525583725|gb|EPS29975.1|/0/hypothetical protein PDE_04925 [Penicillium oxalicum 114-2]
PDE_04928	703	250.327	117.533	-1.09074	Down	0.859952	-	-	GO:0046914//transition metal ion binding	-	gi|525583728|gb|EPS29978.1|/5.40689e-61/hypothetical protein PDE_04928 [Penicillium oxalicum 114-2]
PDE_04942	639	81.4167	24.42	-1.73726	Down	0.886282	-	GO:0043234//protein complex	GO:0005515//protein binding	GO:0044267//cellular protein metabolic process	gi|525583742|gb|EPS29992.1|/7.51882e-60/hypothetical protein PDE_04942 [Penicillium oxalicum 114-2]
PDE_04949	1017	56.3433	24.69	-1.19032	Down	0.803305	-	-	-	-	gi|525583749|gb|EPS29999.1|/2.17862e-159/hypothetical protein PDE_04949 [Penicillium oxalicum 114-2]
PDE_04954	1431	32.54	80.7433	1.31113	Up	0.849111	-	-	-	-	gi|525583754|gb|EPS30004.1|/0/hypothetical protein PDE_04954 [Penicillium oxalicum 114-2]
PDE_04958	3827	48.3367	17.4067	-1.47348	Down	0.821627	K20361|1|1e-34|149|sce:YDL058W|intracellular protein transport protein USO1	-	-	-	gi|525583758|gb|EPS30008.1|/0/hypothetical protein PDE_04958 [Penicillium oxalicum 114-2]
PDE_04960	650	59.7233	10.99	-2.4421	Down	0.891626	K04798|1|8e-29|115|pcs:Pc12g16050|prefoldin beta subunit	GO:0044424;GO:0043234//protein complex	GO:0008092//cytoskeletal protein binding	GO:0044267//cellular protein metabolic process	gi|525583760|gb|EPS30010.1|/1.94879e-33/hypothetical protein PDE_04960 [Penicillium oxalicum 114-2]
PDE_04967	662	137.393	51.77	-1.40812	Down	0.885349	K18184|1|8e-46|105|aor:AOR_1_2238174|cytochrome c oxidase assembly protein subunit 20	-	-	-	gi|525583767|gb|EPS30017.1|/2.36409e-84/hypothetical protein PDE_04967 [Penicillium oxalicum 114-2]
PDE_04981	808	13.3067	41.3267	1.63492	Up	0.818031	-	-	-	-	gi|525583781|gb|EPS30031.1|/5.93663e-44/hypothetical protein PDE_04981 [Penicillium oxalicum 114-2]
PDE_05000	466	63.76	23.7467	-1.42493	Down	0.843479	K18179|1|1e-49|144|pcs:Pc12g15750|cytochrome c oxidase assembly factor 6	GO:0043231//intracellular membrane-bounded organelle	GO:0015002//heme-copper terminal oxidase activity	-	gi|525583800|gb|EPS30050.1|/3.17937e-58/hypothetical protein PDE_05000 [Penicillium oxalicum 114-2]
PDE_05002	2135	61.3133	9.19333	-2.73754	Down	0.898819	K01426|1|0.0|266|ani:AN8777.2|amidase [EC:3.5.1.4]	-	GO:0016811//hydrolase activity, acting on carbon-nitrogen (but not peptide) bonds, in linear amides	-	gi|525583802|gb|EPS30052.1|/0/hypothetical protein PDE_05002 [Penicillium oxalicum 114-2]
PDE_05024	1006	64.0833	171.773	1.42248	Up	0.893933	-	-	-	-	gi|525583824|gb|EPS30074.1|/8.72174e-84/hypothetical protein PDE_05024 [Penicillium oxalicum 114-2]
PDE_05029	929	303.4	141.033	-1.10518	Down	0.866874	K00799|1|6e-107|331|pcs:Pc18g00790|glutathione S-transferase [EC:2.5.1.18]	-	-	-	gi|525583829|gb|EPS30079.1|/8.21736e-127/hypothetical protein PDE_05029 [Penicillium oxalicum 114-2]
PDE_05037	1203	94.4967	27.5433	-1.77856	Down	0.896325	K13337|1|3e-85|300|pcs:Pc18g00900|peroxin-19	-	-	-	gi|525583837|gb|EPS30087.1|/9.87375e-135/hypothetical protein PDE_05037 [Penicillium oxalicum 114-2]
PDE_05039	603	405.163	75.08	-2.432	Down	0.954058	-	-	GO:0003824//catalytic activity	-	gi|525583839|gb|EPS30089.1|/1.02179e-106/hypothetical protein PDE_05039 [Penicillium oxalicum 114-2]
PDE_05041	538	40.04	107.373	1.42312	Up	0.877189	-	-	-	-	gi|525583841|gb|EPS30091.1|/5.33973e-87/hypothetical protein PDE_05041 [Penicillium oxalicum 114-2]
PDE_05045	555	28.1933	127.51	2.17718	Up	0.923707	-	-	-	-	gi|525583845|gb|EPS30095.1|/3.80016e-88/hypothetical protein PDE_05045 [Penicillium oxalicum 114-2]
PDE_05048	1470	21.5	107.77	2.32555	Up	0.92062	K07739|1|2e-55|207|wic:J056_001061|elongator complex protein 3 [EC:2.3.1.48];K15280|3|2e-10|68.2|cmt:CCM_07068|solute carrier family 35, member C2	GO:0031224//intrinsic component of membrane	-	-	gi|525583848|gb|EPS30098.1|/0/hypothetical protein PDE_05048 [Penicillium oxalicum 114-2]
PDE_05049	1068	100.197	222.613	1.15171	Up	0.86779	-	-	-	-	gi|525583849|gb|EPS30099.1|/0/hypothetical protein PDE_05049 [Penicillium oxalicum 114-2]
PDE_05055	953	409.79	124.207	-1.72214	Down	0.931766	-	-	-	-	-
PDE_05064	1787	31.7033	86.94	1.45539	Up	0.869927	-	GO:0031224//intrinsic component of membrane	-	GO:0051234//establishment of localization	gi|525583864|gb|EPS30114.1|/0/hypothetical protein PDE_05064 [Penicillium oxalicum 114-2]
PDE_05067	2062	105.96	214.423	1.01694	Up	0.84168	-	-	-	-	gi|525583867|gb|EPS30117.1|/0/hypothetical protein PDE_05067 [Penicillium oxalicum 114-2]
PDE_05082	3280	101.057	454.903	2.1704	Up	0.949919	K01183|1|2e-07|59.7|cmt:CCM_06535|chitinase [EC:3.2.1.14]	-	-	-	gi|525583882|gb|EPS30132.1|/9.7069e-157/hypothetical protein PDE_05082 [Penicillium oxalicum 114-2]
PDE_05092	971	148.077	43.68	-1.7613	Down	0.912917	-	-	-	-	gi|525583892|gb|EPS30142.1|/2.34018e-91/hypothetical protein PDE_05092 [Penicillium oxalicum 114-2]
PDE_05097	1244	102.553	376.093	1.87472	Up	0.938213	K01785|1|8e-167|512|pcs:Pc13g14400|aldose 1-epimerase [EC:5.1.3.3]	-	GO:0005488//binding;GO:0003824//catalytic activity	GO:0005996//monosaccharide metabolic process	gi|525583897|gb|EPS30147.1|/0/hypothetical protein PDE_05097 [Penicillium oxalicum 114-2]
PDE_05103	2220	114.75	249.843	1.12253	Up	0.865194	-	-	-	-	gi|525583903|gb|EPS30153.1|/8.98654e-170/hypothetical protein PDE_05103 [Penicillium oxalicum 114-2]
PDE_05115	1073	66.8967	19.37	-1.78811	Down	0.875746	K14565|1|4e-15|82.8|pbl:PAAG_05498|nucleolar protein 58	-	-	-	gi|525583915|gb|EPS30165.1|/1.47385e-125/hypothetical protein PDE_05115 [Penicillium oxalicum 114-2]
PDE_05118	1253	701.387	1456.32	1.05405	Up	0.86628	K11293|1|1e-16|88.6|ure:UREG_03461|protein HIRA/HIR1	-	-	-	gi|525583918|gb|EPS30168.1|/3.49495e-152/hypothetical protein PDE_05118 [Penicillium oxalicum 114-2]
PDE_05126	1201	157.117	76.5333	-1.03768	Down	0.837388	K03237|1|6e-121|339|ani:AN3156.2|translation initiation factor 2 subunit 1	-	GO:0003723//RNA binding	-	gi|525583926|gb|EPS30176.1|/3.93934e-131/hypothetical protein PDE_05126 [Penicillium oxalicum 114-2]
PDE_05131	822	55.31	17.95	-1.62356	Down	0.84811	K08851|1|1e-121|436|pcs:Pc13g15140|TP53 regulating kinase and related kinases [EC:2.7.11.1]	GO:0043231//intracellular membrane-bounded organelle;GO:0044427	GO:0032550;GO:0004672//protein kinase activity	GO:0008610//lipid biosynthetic process;GO:0006464//cellular protein modification process;GO:0006796//phosphate-containing compound metabolic process;GO:0006351//transcription, DNA-templated	gi|525583931|gb|EPS30181.1|/9.5125e-154/hypothetical protein PDE_05131 [Penicillium oxalicum 114-2]
PDE_05144	1070	762.357	205.48	-1.89147	Down	0.944167	K02993|1|2e-68|223|pcs:Pc18g00610|small subunit ribosomal protein S7e	GO:0030529//intracellular ribonucleoprotein complex	GO:0005198//structural molecule activity	GO:0010467//gene expression	gi|525583944|gb|EPS30194.1|/6.74728e-73/hypothetical protein PDE_05144 [Penicillium oxalicum 114-2]
PDE_05163	2309	88.2133	32.6033	-1.43598	Down	0.869181	K09467|1|2e-09|58.5|smp:SMAC_09459|zinc-finger protein CreA/MIG;K09202|5|1e-07|59.3|bsc:COCSADRAFT_118399|regulatory protein SWI5	GO:0005622//intracellular	GO:0005488//binding	-	gi|552332437|gb|AGY46354.1|/0/PacC [Penicillium decumbens]
PDE_05168	1896	36.2367	131.693	1.86166	Up	0.914156	K08139|1|4e-39|163|dha:DEHA2C11374g|MFS transporter, SP family, sugar:H+ symporter	-	-	-	gi|525583968|gb|EPS30218.1|/0/hypothetical protein PDE_05168 [Penicillium oxalicum 114-2]
PDE_05185	2262	38.3867	4.60667	-3.05881	Down	0.861937	K20361|1|5e-12|73.9|ctp:CTRG_03890|intracellular protein transport protein USO1;K06674|5|5e-10|67.4|clu:CLUG_03080|structural maintenance of chromosome 2	-	-	-	gi|525583985|gb|EPS30235.1|/0/hypothetical protein PDE_05185 [Penicillium oxalicum 114-2]
PDE_05191	1112	80.3567	689.407	3.10087	Up	0.965187	-	-	-	-	gi|525583991|gb|EPS30241.1|/0/hypothetical protein PDE_05191 [Penicillium oxalicum 114-2]
PDE_05193	1335	5.1	37.7433	2.88765	Up	0.857492	K01179|1|1e-101|277|nfi:NFIA_053150|endoglucanase [EC:3.2.1.4]	-	GO:0016798//hydrolase activity, acting on glycosyl bonds	GO:0005975//carbohydrate metabolic process	gi|525583993|gb|EPS30243.1|/8.75516e-142/putative endo-beta-1,4-glucanase [Penicillium oxalicum 114-2]
PDE_05198	762	227.323	102.547	-1.14847	Down	0.86818	K00559|1|4e-07|55.5|mgr:MGG_04346|sterol 24-C-methyltransferase [EC:2.1.1.41]	-	-	-	gi|525583998|gb|EPS30248.1|/2.19291e-122/hypothetical protein PDE_05198 [Penicillium oxalicum 114-2]
PDE_05207	2181	54.09	21.1933	-1.35175	Down	0.819558	-	-	-	-	gi|525584006|gb|EPS30256.1|/0/hypothetical protein PDE_05207 [Penicillium oxalicum 114-2]
PDE_05212	974	142.503	640.407	2.16799	Up	0.952395	K07034|1|3e-90|185|pcs:Pc18g06270|uncharacterized protein	-	-	GO:0006820//anion transport	gi|525584011|gb|EPS30261.1|/2.04648e-137/hypothetical protein PDE_05212 [Penicillium oxalicum 114-2]
PDE_05215	1107	18.62	48.6233	1.3848	Up	0.812771	K00354|1|4e-152|538|nfi:NFIA_080870|NADPH2 dehydrogenase [EC:1.6.99.1]	-	GO:0003824//catalytic activity;GO:0032553//ribonucleotide binding	GO:0044710	gi|525584014|gb|EPS30264.1|/0/hypothetical protein PDE_05215 [Penicillium oxalicum 114-2]
PDE_05226	725	62.4467	27.09	-1.20486	Down	0.814366	-	-	-	-	gi|525584025|gb|EPS30275.1|/2.54995e-61/hypothetical protein PDE_05226 [Penicillium oxalicum 114-2]
PDE_05229	1662	104.953	40.7533	-1.36476	Down	0.869809	-	-	-	-	gi|525584028|gb|EPS30278.1|/0/hypothetical protein PDE_05229 [Penicillium oxalicum 114-2]
PDE_05239	1216	51.1167	146.717	1.52117	Up	0.896546	K03381|1|2e-64|160|mbe:MBM_02925|catechol 1,2-dioxygenase [EC:1.13.11.1]	-	GO:0019114//catechol dioxygenase activity;GO:0005506//iron ion binding	GO:0044710;GO:0018958//phenol-containing compound metabolic process	gi|525584038|gb|EPS30288.1|/5.22496e-78/hypothetical protein PDE_05239 [Penicillium oxalicum 114-2]
PDE_05242	1199	19.26	62.2933	1.69347	Up	0.864397	K19654|1|3e-28|86.3|cal:CaO19_1340|2-dehydropantolactone reductase [EC:1.1.1.358]	-	-	-	gi|525584041|gb|EPS30291.1|/5.60259e-130/hypothetical protein PDE_05242 [Penicillium oxalicum 114-2]
PDE_05245	1204	56.8533	22.8667	-1.314	Down	0.819948	K10949|1|4e-31|96.7|wse:WALSEDRAFT_60549|ER lumen protein retaining receptor	-	-	-	gi|525584044|gb|EPS30294.1|/4.54645e-166/hypothetical protein PDE_05245 [Penicillium oxalicum 114-2]
PDE_05246	572	71.8333	22.4667	-1.67687	Down	0.874729	-	-	GO:0005488//binding	-	gi|525584045|gb|EPS30295.1|/2.14933e-44/hypothetical protein PDE_05246 [Penicillium oxalicum 114-2]
PDE_05250	1890	257.123	124.377	-1.04774	Down	0.852572	-	-	-	-	gi|525584049|gb|EPS30299.1|/0/hypothetical protein PDE_05250 [Penicillium oxalicum 114-2]
PDE_05265	823	77.6667	159.847	1.04132	Up	0.838067	K07304|1|4e-90|201|act:ACLA_091420|peptide-methionine (S)-S-oxide reductase [EC:1.8.4.11]	GO:0043231//intracellular membrane-bounded organelle	GO:0016671//oxidoreductase activity, acting on a sulfur group of donors, disulfide as acceptor	GO:0044710;GO:0006979//response to oxidative stress	gi|525584064|gb|EPS30314.1|/1.005e-110/hypothetical protein PDE_05265 [Penicillium oxalicum 114-2]
PDE_05270	210	178.82	58.57	-1.61027	Down	0.909423	-	-	-	-	gi|525584069|gb|EPS30319.1|/8.57341e-32/hypothetical protein PDE_05270 [Penicillium oxalicum 114-2]
PDE_05283	1302	134.873	48.5567	-1.47386	Down	0.890133	-	-	-	-	gi|525584082|gb|EPS30332.1|/7.28694e-124/hypothetical protein PDE_05283 [Penicillium oxalicum 114-2]
PDE_05295	888	16.5867	45.9333	1.46952	Up	0.815757	-	-	-	-	gi|525584094|gb|EPS30344.1|/1.98562e-155/hypothetical protein PDE_05295 [Penicillium oxalicum 114-2]
PDE_05299	2411	200.863	497.463	1.30838	Up	0.90077	-	-	-	-	gi|525584098|gb|EPS30348.1|/0/hypothetical protein PDE_05299 [Penicillium oxalicum 114-2]
PDE_05305	1666	56.2267	300.817	2.41956	Up	0.950411	K01288|1|0.0|741|act:ACLA_091010|carboxypeptidase D [EC:3.4.16.6]	-	GO:0004180//carboxypeptidase activity	GO:0019538//protein metabolic process	gi|525584104|gb|EPS30354.1|/0/hypothetical protein PDE_05305 [Penicillium oxalicum 114-2]
PDE_05308	1582	16.4067	51.25	1.64327	Up	0.842715	K17866|1|1e-100|352|pan:PODANSg1509|diphthamide biosynthesis protein 2;K11231|3|6e-92|338|mbe:MBM_09972|osomolarity two-component system, sensor histidine kinase SLN1 [EC:2.7.13.3];K02835|4|1e-38|162|maw:MAC_02856|peptide chain release factor 1	GO:0031224//intrinsic component of membrane	-	GO:0044763	gi|525584107|gb|EPS30357.1|/0/hypothetical protein PDE_05308 [Penicillium oxalicum 114-2]
PDE_05313	4074	129.447	63.4867	-1.02783	Down	0.829007	K19691|1|0.0|2174|pcs:Pc18g05350|osomolarity two-component system, sensor histidine kinase NIK1 [EC:2.7.13.3]	GO:0031224//intrinsic component of membrane	GO:0004673//protein histidine kinase activity;GO:0032550;GO:0004871//signal transducer activity	GO:0006796//phosphate-containing compound metabolic process;GO:0007165//signal transduction;GO:0006351//transcription, DNA-templated	gi|525584112|gb|EPS30362.1|/0/hypothetical protein PDE_05313 [Penicillium oxalicum 114-2]
PDE_05317	1916	84.7133	173.5	1.03427	Up	0.838338	K00088|1|0.0|708|tve:TRV_06857|IMP dehydrogenase [EC:1.1.1.205]	GO:0044424	GO:0043169//cation binding;GO:0016616//oxidoreductase activity, acting on the CH-OH group of donors, NAD or NADP as acceptor;GO:0036094//small molecule binding	GO:0009152//purine ribonucleotide biosynthetic process	gi|752855658|gb|AJG44383.1|/0/MpaF' [Penicillium brevicompactum]
PDE_05318	474	123.48	46.03	-1.42363	Down	0.882974	-	-	-	-	gi|525584117|gb|EPS30367.1|/8.8609e-72/hypothetical protein PDE_05318 [Penicillium oxalicum 114-2]
PDE_05321	1218	26.7667	71.1233	1.40989	Up	0.851249	-	-	-	-	gi|525584120|gb|EPS30370.1|/0/hypothetical protein PDE_05321 [Penicillium oxalicum 114-2]
PDE_05344	978	29.2167	4.04667	-2.85199	Down	0.825122	-	-	-	-	gi|525584143|gb|EPS30393.1|/5.49382e-80/hypothetical protein PDE_05344 [Penicillium oxalicum 114-2]
PDE_05348	1895	64.1333	165.54	1.36803	Up	0.887554	K08176|1|2e-11|71.6|pfp:PFL1_00640|MFS transporter, PHS family, inorganic phosphate transporter	-	-	-	gi|525584147|gb|EPS30397.1|/0/hypothetical protein PDE_05348 [Penicillium oxalicum 114-2]
PDE_05355	277	92.5767	7.21667	-3.68124	Down	0.930833	-	-	-	-	gi|525584154|gb|EPS30404.1|/6.62998e-22/hypothetical protein PDE_05355 [Penicillium oxalicum 114-2]
PDE_05368	438	266.19	68.42	-1.95997	Down	0.936279	-	-	-	-	gi|525584167|gb|EPS30417.1|/1.05189e-69/hypothetical protein PDE_05368 [Penicillium oxalicum 114-2]
PDE_05372	315	45.05	135.983	1.59383	Up	0.899786	-	-	-	-	gi|525584171|gb|EPS30421.1|/4.20536e-42/hypothetical protein PDE_05372 [Penicillium oxalicum 114-2]
PDE_05393	899	184.963	66.02	-1.48626	Down	0.901347	-	-	-	-	gi|525584192|gb|EPS30442.1|/1.43905e-99/hypothetical protein PDE_05393 [Penicillium oxalicum 114-2]
PDE_05409	1356	75.7167	30.8833	-1.29378	Down	0.842681	-	-	-	-	gi|525584208|gb|EPS30458.1|/0/hypothetical protein PDE_05409 [Penicillium oxalicum 114-2]
PDE_05414	1040	72.11	624.72	3.11494	Up	0.96456	-	-	-	-	gi|525584213|gb|EPS30463.1|/1.13844e-115/hypothetical protein PDE_05414 [Penicillium oxalicum 114-2]
PDE_05426	696	10.4167	41.2133	1.98422	Up	0.840018	K20368|1|5e-59|138|ani:AN5195.2|protein cornichon	GO:0030133//transport vesicle;GO:0031090//organelle membrane	-	GO:0022413;GO:0000282//cellular bud site selection;GO:0016482//cytosolic transport;GO:0007165//signal transduction	gi|966766798|dbj|GAQ38868.1|/5.31521e-60/ER-derived vesicles protein ERV14 [Aspergillus niger]
PDE_05438	660	45.26	131.623	1.54011	Up	0.894391	-	-	-	-	gi|525584237|gb|EPS30487.1|/1.09687e-102/hypothetical protein PDE_05438 [Penicillium oxalicum 114-2]
PDE_05439	930	135.87	47.4733	-1.51704	Down	0.893747	-	GO:0005856//cytoskeleton	-	GO:0007049//cell cycle;GO:0006996//organelle organization	gi|525584238|gb|EPS30488.1|/2.98082e-56/hypothetical protein PDE_05439 [Penicillium oxalicum 114-2]
PDE_05447	321	36.19	0.493333	-6.19688	Down	0.886706	-	-	-	-	gi|525584246|gb|EPS30496.1|/2.63245e-28/hypothetical protein PDE_05447 [Penicillium oxalicum 114-2]
PDE_05452	719	20.6167	51.6367	1.32458	Up	0.811652	-	-	-	-	gi|525584251|gb|EPS30501.1|/1.7459e-38/hypothetical protein PDE_05452 [Penicillium oxalicum 114-2]
PDE_05457	2403	108.183	285.48	1.39991	Up	0.902908	K20063|1|0.0|935|pcs:Pc18g04520|arrestin-related trafficking adapter 9	-	-	-	gi|525584256|gb|EPS30506.1|/0/hypothetical protein PDE_05457 [Penicillium oxalicum 114-2]
PDE_05467	375	106.36	274.373	1.36718	Up	0.899226	-	-	-	-	gi|525584266|gb|EPS30516.1|/7.8054e-33/hypothetical protein PDE_05467 [Penicillium oxalicum 114-2]
PDE_05468	1109	118.047	19.8333	-2.57336	Down	0.928814	-	-	-	-	gi|525584267|gb|EPS30517.1|/0/hypothetical protein PDE_05468 [Penicillium oxalicum 114-2]
PDE_05469	1979	153.663	58.2	-1.40068	Down	0.888148	K00485|1|1e-09|65.9|tmn:UCRPA7_8533|dimethylaniline monooxygenase (N-oxide forming) [EC:1.14.13.8];K08869|5|1e-06|56.2|npa:UCRNP2_4161|aarF domain-containing kinase	-	GO:0016491//oxidoreductase activity	-	gi|525584268|gb|EPS30518.1|/0/hypothetical protein PDE_05469 [Penicillium oxalicum 114-2]
PDE_05476	2578	232.59	19.52	-3.57476	Down	0.957214	K15631|1|0.0|1222|pcs:Pc18g03430|molybdenum cofactor sulfurtransferase [EC:2.8.1.9]	-	GO:0046914//transition metal ion binding;GO:0043168//anion binding;GO:0003824//catalytic activity	GO:0009108//coenzyme biosynthetic process	gi|525584274|gb|EPS30524.1|/0/hypothetical protein PDE_05476 [Penicillium oxalicum 114-2]
PDE_05477	655	263.55	90.45	-1.54288	Down	0.913138	K17438|1|3e-76|270|ani:AN1636.2|large subunit ribosomal protein L25	GO:0030529//intracellular ribonucleoprotein complex	-	-	gi|525584275|gb|EPS30525.1|/1.18386e-109/hypothetical protein PDE_05477 [Penicillium oxalicum 114-2]
PDE_05482	3071	20.3467	51.7867	1.34779	Up	0.815367	K08269|1|0.0|1189|pcs:Pc18g03490|serine/threonine-protein kinase ULK/ATG1 [EC:2.7.11.1]	-	GO:0036094//small molecule binding;GO:0004672//protein kinase activity;GO:1901363//heterocyclic compound binding;GO:0097159//organic cyclic compound binding	GO:0051234//establishment of localization;GO:0006796//phosphate-containing compound metabolic process	gi|525584280|gb|EPS30530.1|/0/hypothetical protein PDE_05482 [Penicillium oxalicum 114-2]
PDE_05494	1210	49.8067	102.257	1.03778	Up	0.820219	K00428|1|1e-164|448|pcs:Pc18g03560|cytochrome c peroxidase [EC:1.11.1.5]	GO:0005740//mitochondrial envelope	GO:0046906//tetrapyrrole binding;GO:0004601//peroxidase activity	GO:0006979//response to oxidative stress;GO:0044710	gi|525584292|gb|EPS30542.1|/0/hypothetical protein PDE_05494 [Penicillium oxalicum 114-2]
PDE_05497	2433	104.64	40.7333	-1.36115	Down	0.86952	K12486|1|2e-15|85.5|cput:CONPUDRAFT_145061|stromal membrane-associated protein	-	-	-	gi|525584295|gb|EPS30545.1|/0/hypothetical protein PDE_05497 [Penicillium oxalicum 114-2]
PDE_05501	687	114.873	27.5167	-2.06167	Down	0.91626	-	-	-	-	gi|525584299|gb|EPS30549.1|/2.19377e-112/hypothetical protein PDE_05501 [Penicillium oxalicum 114-2]
PDE_05502	1467	7.03667	49.2933	2.80843	Up	0.882923	K19851|1|5e-07|56.6|sce:YIR019C|flocculation protein FLO11	-	-	-	gi|525584300|gb|EPS30550.1|/0/hypothetical protein PDE_05502 [Penicillium oxalicum 114-2]
PDE_05514	1492	77.5133	170.717	1.13909	Up	0.859188	-	-	-	-	gi|525584312|gb|EPS30562.1|/3.08158e-169/hypothetical protein PDE_05514 [Penicillium oxalicum 114-2]
PDE_05518	742	224.087	47.7667	-2.22998	Down	0.940452	K10997|1|2e-22|99.0|sla:SERLADRAFT_436724|replication fork protection complex subunit Tof1/Swi1	-	-	-	gi|525584316|gb|EPS30566.1|/1.50053e-63/hypothetical protein PDE_05518 [Penicillium oxalicum 114-2]
PDE_05524	1415	70.1867	13.61	-2.36653	Down	0.901042	K01613|1|1e-07|58.5|ani:AN9039.2|phosphatidylserine decarboxylase [EC:4.1.1.65];K03380|2|5e-06|53.1|smp:SMAC_07153|phenol 2-monooxygenase [EC:1.14.13.7]	-	-	-	gi|525584322|gb|EPS30572.1|/0/hypothetical protein PDE_05524 [Penicillium oxalicum 114-2]
PDE_05528	502	257.61	98.89	-1.38129	Down	0.899159	-	-	-	-	gi|525584326|gb|EPS30576.1|/9.4354e-57/hypothetical protein PDE_05528 [Penicillium oxalicum 114-2]
PDE_05532	1199	567.267	1970.67	1.79658	Up	0.943149	K17738|1|8e-24|112|yli:YALI0F02211g|D-arabinitol 2-dehydrogenase [EC:1.1.1.250]	-	GO:0036094//small molecule binding;GO:0003824//catalytic activity	GO:0044710	gi|525584330|gb|EPS30580.1|/1.90008e-91/hypothetical protein PDE_05532 [Penicillium oxalicum 114-2]
PDE_05535	945	47.56	13.63	-1.80296	Down	0.845447	-	-	-	-	gi|525584333|gb|EPS30583.1|/7.30479e-159/hypothetical protein PDE_05535 [Penicillium oxalicum 114-2]
PDE_05536	453	193.937	30.1367	-2.68599	Down	0.944863	-	-	-	-	gi|525584334|gb|EPS30584.1|/6.92081e-82/hypothetical protein PDE_05536 [Penicillium oxalicum 114-2]
PDE_05540	2115	79.9567	33.3933	-1.25966	Down	0.842732	K11805|1|0.0|744|nfi:NFIA_107640|WD repeat-containing protein 68	-	-	-	gi|525584338|gb|EPS30588.1|/0/hypothetical protein PDE_05540 [Penicillium oxalicum 114-2]
PDE_05542	258	9.72	60.9	2.64741	Up	0.897072	-	-	-	-	gi|525584340|gb|EPS30590.1|/1.55794e-41/hypothetical protein PDE_05542 [Penicillium oxalicum 114-2]
PDE_05549	1640	41.7667	14.0467	-1.57212	Down	0.813162	K17491|1|2e-14|50.8|shs:STEHIDRAFT_167838|protein phosphatase 4 regulatory subunit 3	GO:0043229//intracellular organelle	-	-	gi|525584347|gb|EPS30597.1|/2.06411e-88/hypothetical protein PDE_05549 [Penicillium oxalicum 114-2]
PDE_05558	2735	67.8233	143.173	1.07791	Up	0.843801	K01565|1|1e-06|56.2|ang:ANI_1_1460064|N-sulfoglucosamine sulfohydrolase [EC:3.10.1.1]	-	GO:0003824//catalytic activity	-	gi|525584356|gb|EPS30606.1|/0/hypothetical protein PDE_05558 [Penicillium oxalicum 114-2]
PDE_05574	891	52.6433	19.66	-1.42099	Down	0.825071	-	-	-	-	gi|525584372|gb|EPS30622.1|/5.42815e-161/hypothetical protein PDE_05574 [Penicillium oxalicum 114-2]
PDE_05575	1114	50.69	11.02	-2.20158	Down	0.869843	-	-	-	-	gi|525584373|gb|EPS30623.1|/1.56793e-44/hypothetical protein PDE_05575 [Penicillium oxalicum 114-2]
PDE_05577	900	211.007	66.2267	-1.6718	Down	0.917803	-	-	-	-	gi|525584375|gb|EPS30625.1|/7.78566e-131/hypothetical protein PDE_05577 [Penicillium oxalicum 114-2]
PDE_05592	5899	157.077	16.1733	-3.27978	Down	0.944914	K20103|1|0.0|1229|afv:AFLA_083810|ATP-dependent RNA helicase DDX60 [EC:3.6.4.13]	-	GO:0016787//hydrolase activity	-	gi|525584390|gb|EPS30640.1|/0/hypothetical protein PDE_05592 [Penicillium oxalicum 114-2]
PDE_05594	2946	68.2933	26.64	-1.35815	Down	0.842257	-	-	-	-	gi|525584392|gb|EPS30642.1|/0/putative alpha-galactosidase [Penicillium oxalicum 114-2]
PDE_05595	1015	46.9567	16.5267	-1.50653	Down	0.821356	-	-	-	-	gi|525584393|gb|EPS30643.1|/1.01643e-124/hypothetical protein PDE_05595 [Penicillium oxalicum 114-2]
PDE_05606	1784	18.2933	61.7367	1.75481	Up	0.867383	K01754|1|0.0|848|pcs:Pc13g07730|threonine dehydratase [EC:4.3.1.19]	-	GO:0016841//ammonia-lyase activity;GO:0043168//anion binding	GO:0006549//isoleucine metabolic process	gi|525584404|gb|EPS30654.1|/0/hypothetical protein PDE_05606 [Penicillium oxalicum 114-2]
PDE_05615	1736	79.5233	197.883	1.3152	Up	0.886859	K00671|1|0.0|486|pcs:Pc13g07650|glycylpeptide N-tetradecanoyltransferase [EC:2.3.1.97]	-	GO:0016410//N-acyltransferase activity	GO:0006498	gi|525584413|gb|EPS30663.1|/0/hypothetical protein PDE_05615 [Penicillium oxalicum 114-2]
PDE_05622	718	74.3633	24.5133	-1.60102	Down	0.871132	-	-	-	-	gi|525584420|gb|EPS30670.1|/7.87341e-23/hypothetical protein PDE_05622 [Penicillium oxalicum 114-2]
PDE_05624	1421	74.5733	206.74	1.47109	Up	0.902586	K01581|1|0.0|605|pcs:Pc13g07510|ornithine decarboxylase [EC:4.1.1.17]	-	GO:0016831//carboxy-lyase activity	GO:0006595//polyamine metabolic process	gi|525584422|gb|EPS30672.1|/0/hypothetical protein PDE_05624 [Penicillium oxalicum 114-2]
PDE_05627	2405	26.1333	66.28	1.34268	Up	0.837167	-	-	-	-	gi|525584425|gb|EPS30675.1|/0/hypothetical protein PDE_05627 [Penicillium oxalicum 114-2]
PDE_05640	1416	45.9467	240.527	2.38816	Up	0.945745	K17989|1|2e-157|556|pcs:Pc13g07300|L-serine/L-threonine ammonia-lyase [EC:4.3.1.17 4.3.1.19]	-	GO:0016829//lyase activity	-	gi|525584438|gb|EPS30688.1|/0/hypothetical protein PDE_05640 [Penicillium oxalicum 114-2]
PDE_05641	1181	80.0833	37.5633	-1.09218	Down	0.816317	K05955|1|5e-140|350|pcs:Pc13g07290|protein farnesyltransferase/geranylgeranyltransferase type-1 subunit alpha [EC:2.5.1.58 2.5.1.59]	-	GO:0016740//transferase activity	-	gi|525584439|gb|EPS30689.1|/2.86219e-179/hypothetical protein PDE_05641 [Penicillium oxalicum 114-2]
PDE_05643	2329	52.62	22.64	-1.21674	Down	0.80076	-	-	-	GO:0006351//transcription, DNA-templated	gi|525584441|gb|EPS30691.1|/0/hypothetical protein PDE_05643 [Penicillium oxalicum 114-2]
PDE_05644	1347	32.1667	99.2433	1.6254	Up	0.889929	K00869|1|0.0|674|pcs:Pc13g07140|mevalonate kinase [EC:2.7.1.36]	GO:0044424	GO:0016301//kinase activity;GO:0032550	GO:0006720//isoprenoid metabolic process;GO:0006796//phosphate-containing compound metabolic process	gi|525584442|gb|EPS30692.1|/0/hypothetical protein PDE_05644 [Penicillium oxalicum 114-2]
PDE_05650	488	64.1967	139.433	1.11901	Up	0.849722	-	-	-	-	gi|525584448|gb|EPS30698.1|/6.04806e-67/hypothetical protein PDE_05650 [Penicillium oxalicum 114-2]
PDE_05651	3676	33.5333	122.71	1.87159	Up	0.911882	K01958|1|0.0|1952|afv:AFLA_112120|pyruvate carboxylase [EC:6.4.1.1]	-	GO:0043169//cation binding;GO:0016879//ligase activity, forming carbon-nitrogen bonds;GO:0003676//nucleic acid binding;GO:0016885;GO:0032550	GO:0006006//glucose metabolic process	gi|525584449|gb|EPS30699.1|/0/hypothetical protein PDE_05651 [Penicillium oxalicum 114-2]
PDE_05653	1756	46.24	1.76	-4.71549	Down	0.898124	K08178|1|1e-151|322|ure:UREG_01993|MFS transporter, SHS family, lactate transporter	-	-	-	gi|525584451|gb|EPS30701.1|/0/hypothetical protein PDE_05653 [Penicillium oxalicum 114-2]
PDE_05659	237	866.007	170.227	-2.34692	Down	0.957366	-	-	-	-	gi|525584457|gb|EPS30707.1|/2.2998e-24/hypothetical protein PDE_05659 [Penicillium oxalicum 114-2]
PDE_05662	675	123.67	47.88	-1.369	Down	0.877697	-	-	-	-	gi|525584460|gb|EPS30710.1|/4.81947e-133/hypothetical protein PDE_05662 [Penicillium oxalicum 114-2]
PDE_05672	1086	36.5567	9.44333	-1.95277	Down	0.823697	K18980|1|2e-31|137|cci:CC1G_13975|2-methylene-furan-3-one reductase [EC:1.3.1.105];K01113|2|2e-25|117|bor:COCMIDRAFT_39422|alkaline phosphatase D [EC:3.1.3.1]	-	GO:0005488//binding	-	gi|525584470|gb|EPS30720.1|/1.22715e-179/hypothetical protein PDE_05672 [Penicillium oxalicum 114-2]
PDE_05691	1926	18.9	60.3267	1.67441	Up	0.860393	K00108|1|1e-07|59.3|dsq:DICSQDRAFT_171858|choline dehydrogenase [EC:1.1.99.1]	-	-	-	gi|525584489|gb|EPS30739.1|/0/hypothetical protein PDE_05691 [Penicillium oxalicum 114-2]
PDE_05693	882	76.9667	32.8533	-1.22819	Down	0.836336	K01130|1|4e-30|132|npa:UCRNP2_1621|arylsulfatase [EC:3.1.6.1]	-	GO:0016876//ligase activity, forming aminoacyl-tRNA and related compounds;GO:0097159//organic cyclic compound binding;GO:1901363//heterocyclic compound binding	-	gi|525584491|gb|EPS30741.1|/5.91845e-144/hypothetical protein PDE_05693 [Penicillium oxalicum 114-2]
PDE_05711	1068	448.803	1237.78	1.4636	Up	0.92028	-	-	-	-	gi|525584509|gb|EPS30759.1|/6.83056e-151/hypothetical protein PDE_05711 [Penicillium oxalicum 114-2]
PDE_05715	942	1188.09	130.06	-3.19139	Down	0.968224	K14688|1|2e-107|389|ani:AN7036.2|solute carrier family 30 (zinc transporter), member 1;K07059|2|2e-18|94.0|cgr:CAGL0J05962g|uncharacterized protein	-	GO:0046914//transition metal ion binding	-	gi|525584513|gb|EPS30763.1|/4.56841e-177/hypothetical protein PDE_05715 [Penicillium oxalicum 114-2]
PDE_05720	696	48.9267	98.1733	1.00471	Up	0.810023	-	-	-	-	gi|525584518|gb|EPS30768.1|/1.85329e-106/hypothetical protein PDE_05720 [Penicillium oxalicum 114-2]
PDE_05728	1113	159.333	75.4	-1.07941	Down	0.847245	K20498|1|2e-14|80.9|nfi:NFIA_029690|D-serine ammonia-lyase [EC:4.3.1.18]	-	-	-	gi|525584526|gb|EPS30776.1|/0/hypothetical protein PDE_05728 [Penicillium oxalicum 114-2]
PDE_05731	462	80.6767	36.0633	-1.16162	Down	0.828838	K09659|1|1e-29|97.1|pcs:Pc16g14150|dolichyl-phosphate mannosyltransferase polypeptide 3	-	-	-	gi|525584529|gb|EPS30779.1|/1.11094e-32/hypothetical protein PDE_05731 [Penicillium oxalicum 114-2]
PDE_05733	1133	20.4633	57.5567	1.49194	Up	0.840764	K00074|1|1e-136|473|ang:ANI_1_80124|3-hydroxybutyryl-CoA dehydrogenase [EC:1.1.1.157]	-	GO:0036094//small molecule binding;GO:0043168//anion binding;GO:0048037//cofactor binding;GO:0016616//oxidoreductase activity, acting on the CH-OH group of donors, NAD or NADP as acceptor	GO:0032787//monocarboxylic acid metabolic process	gi|525584531|gb|EPS30781.1|/4.41526e-154/hypothetical protein PDE_05733 [Penicillium oxalicum 114-2]
PDE_05735	957	614.807	169.467	-1.85913	Down	0.942013	K10599|1|1e-40|167|mtm:MYCTH_107891|pre-mRNA-processing factor 19 [EC:2.3.2.27]	-	-	-	gi|525584533|gb|EPS30783.1|/2.0946e-169/hypothetical protein PDE_05735 [Penicillium oxalicum 114-2]
PDE_05736	489	461.05	162.753	-1.50224	Down	0.918024	-	-	-	-	gi|525584534|gb|EPS30784.1|/5.37657e-86/hypothetical protein PDE_05736 [Penicillium oxalicum 114-2]
PDE_05748	930	17.5667	58.05	1.72446	Up	0.859596	-	-	-	-	gi|525584546|gb|EPS30796.1|/1.69742e-176/hypothetical protein PDE_05748 [Penicillium oxalicum 114-2]
PDE_05763	1907	40.6067	5.1	-2.99315	Down	0.866738	-	-	-	-	gi|525584561|gb|EPS30811.1|/0/hypothetical protein PDE_05763 [Penicillium oxalicum 114-2]
PDE_05780	2052	34.5633	90.62	1.39059	Up	0.865805	K08869|1|0.0|748|pcs:Pc13g05840|aarF domain-containing kinase	-	GO:0016740//transferase activity	-	gi|525584578|gb|EPS30828.1|/0/hypothetical protein PDE_05780 [Penicillium oxalicum 114-2]
PDE_05793	856	202.24	64.0967	-1.65775	Down	0.91626	-	-	-	-	gi|525584591|gb|EPS30841.1|/1.06068e-116/hypothetical protein PDE_05793 [Penicillium oxalicum 114-2]
PDE_05800	1063	35.7367	6.53333	-2.45151	Down	0.841307	K10998|1|7e-55|130|pcs:Pc13g05650|replication fork protection complex subunit Csm3/Swi3	-	-	GO:0009987//cellular process	gi|525584598|gb|EPS30848.1|/8.10918e-138/hypothetical protein PDE_05800 [Penicillium oxalicum 114-2]
PDE_05808	917	62.5433	136.88	1.12998	Up	0.85057	K07750|1|3e-125|363|pcs:Pc13g05570|methylsterol monooxygenase [EC:1.14.13.72]	GO:0031224//intrinsic component of membrane	GO:0046914//transition metal ion binding;GO:0003824//catalytic activity	GO:0006631//fatty acid metabolic process	gi|255935929|ref|XP_002558991.1|/3.62715e-124/Pc13g05570 [Penicillium rubens Wisconsin 54-1255]
PDE_05823	219	18.03	49.94	1.4698	Up	0.824936	-	-	-	-	gi|525584621|gb|EPS30871.1|/1.11668e-34/hypothetical protein PDE_05823 [Penicillium oxalicum 114-2]
PDE_05836	2744	60.9067	311.457	2.35436	Up	0.949206	-	-	-	-	gi|525584633|gb|EPS30883.1|/7.18034e-168/putative hyaluronan synthase [Penicillium oxalicum 114-2]
PDE_05856	456	57.99	17.5733	-1.72242	Down	0.859426	-	-	-	-	gi|525584653|gb|EPS30903.1|/1.26046e-75/hypothetical protein PDE_05856 [Penicillium oxalicum 114-2]
PDE_05885	2291	71.7833	205.843	1.51983	Up	0.905843	K00463|1|2e-11|72.4|cmt:CCM_02833|indoleamine 2,3-dioxygenase [EC:1.13.11.52]	-	-	-	gi|525584682|gb|EPS30932.1|/0/hypothetical protein PDE_05885 [Penicillium oxalicum 114-2]
PDE_05886	1684	156.43	386.047	1.30326	Up	0.897547	K17827|1|4e-46|154|nfi:NFIA_093730|fumitremorgin C synthase [EC:1.14.21.10];K10438|5|2e-34|127|fpu:FPSE_10099|3-hydroxyphenylacetate 6-hydroxylase [EC:1.14.13.63]	-	GO:0046914//transition metal ion binding;GO:0016491//oxidoreductase activity;GO:0046906//tetrapyrrole binding	GO:0044710	gi|525584683|gb|EPS30933.1|/0/hypothetical protein PDE_05886 [Penicillium oxalicum 114-2]
PDE_05888	1484	78.6	460.753	2.55139	Up	0.956874	-	-	-	-	gi|525584684|gb|EPS30934.1|/8.53639e-152/hypothetical protein PDE_05888 [Penicillium oxalicum 114-2]
PDE_05889	1287	143.73	517.75	1.84889	Up	0.940486	K01667|1|7e-108|391|ela:UCREL1_916|tryptophanase [EC:4.1.99.1]	-	-	-	gi|525584685|gb|EPS30935.1|/0/hypothetical protein PDE_05889 [Penicillium oxalicum 114-2]
PDE_05905	1880	49.86	20.2467	-1.3002	Down	0.805222	-	-	-	-	gi|525584701|gb|EPS30951.1|/0/hypothetical protein PDE_05905 [Penicillium oxalicum 114-2]
PDE_05907	1842	31.71	146.57	2.20858	Up	0.928814	K00463|1|2e-146|285|tve:TRV_00864|indoleamine 2,3-dioxygenase [EC:1.13.11.52]	-	-	-	gi|525584703|gb|EPS30953.1|/0/hypothetical protein PDE_05907 [Penicillium oxalicum 114-2]
PDE_05909	680	254.947	84.91	-1.58619	Down	0.916412	K02152|1|1e-20|100|pcs:Pc21g12120|V-type H+-transporting ATPase subunit G	-	-	-	gi|525584705|gb|EPS30955.1|/6.13564e-27/hypothetical protein PDE_05909 [Penicillium oxalicum 114-2]
PDE_05911	2155	231.637	601.837	1.37751	Up	0.909965	-	-	-	-	gi|525584707|gb|EPS30957.1|/0/hypothetical protein PDE_05911 [Penicillium oxalicum 114-2]
PDE_05916	242	41.1967	125.983	1.61263	Up	0.898175	-	-	-	-	gi|525584712|gb|EPS30962.1|/1.9673e-20/hypothetical protein PDE_05916 [Penicillium oxalicum 114-2]
PDE_05921	2012	318.087	141.02	-1.17352	Down	0.878444	K09553|1|0.0|635|pcs:Pc21g12770|stress-induced-phosphoprotein 1	-	-	-	gi|525584717|gb|EPS30967.1|/0/hypothetical protein PDE_05921 [Penicillium oxalicum 114-2]
PDE_05923	796	53.2167	9.40667	-2.50012	Down	0.883483	-	-	-	-	gi|525584719|gb|EPS30969.1|/4.06114e-21/hypothetical protein PDE_05923 [Penicillium oxalicum 114-2]
PDE_05929	366	15.08	399.77	4.72846	Up	0.971939	-	-	-	-	gi|525584725|gb|EPS30975.1|/7.4175e-07/hypothetical protein PDE_05929 [Penicillium oxalicum 114-2]
PDE_05930	1536	9.89	43.6067	2.14051	Up	0.852504	K08178|1|4e-08|60.5|cdu:CD36_86560|MFS transporter, SHS family, lactate transporter;K08176|3|8e-08|59.3|adl:AURDEDRAFT_157766|MFS transporter, PHS family, inorganic phosphate transporter	GO:0031224//intrinsic component of membrane	GO:0005215//transporter activity	GO:0044763	gi|525584726|gb|EPS30976.1|/0/hypothetical protein PDE_05930 [Penicillium oxalicum 114-2]
PDE_05940	918	16.84	154.24	3.19521	Up	0.943862	-	-	-	-	gi|525584736|gb|EPS30986.1|/8.85734e-154/hypothetical protein PDE_05940 [Penicillium oxalicum 114-2]
PDE_05941	1120	175.843	1489.05	3.08203	Up	0.967987	K05986|1|1e-69|263|aor:AOR_1_1366164|nuclease S1 [EC:3.1.30.1]	-	GO:0004518//nuclease activity;GO:0097159//organic cyclic compound binding	GO:0006259//DNA metabolic process	gi|525584737|gb|EPS30987.1|/0/hypothetical protein PDE_05941 [Penicillium oxalicum 114-2]
PDE_05968	1367	116.213	49.5	-1.23128	Down	0.859714	K01760|1|5e-149|528|afm:AFUA_7G01590|cystathionine beta-lyase [EC:4.4.1.8];K01739|3|3e-91|336|pic:PICST_59680|cystathionine gamma-synthase [EC:2.5.1.48]	GO:0043231//intracellular membrane-bounded organelle	GO:0016846//carbon-sulfur lyase activity;GO:0043168//anion binding	-	gi|525584764|gb|EPS31014.1|/0/hypothetical protein PDE_05968 [Penicillium oxalicum 114-2]
PDE_05973	1767	11.2333	97.5967	3.11905	Up	0.927711	-	-	-	-	gi|924882424|gb|KOS38668.1|/1.65172e-134/hypothetical protein ACN38_g10495 [Penicillium nordicum]
PDE_05976	646	41.77	13.9333	-1.58393	Down	0.814655	K05527|1|1e-29|110|afv:AFLA_118150|BolA protein	-	-	-	gi|525584772|gb|EPS31022.1|/4.35133e-46/hypothetical protein PDE_05976 [Penicillium oxalicum 114-2]
PDE_05978	2084	8.82333	64.3567	2.86669	Up	0.904587	K03305|1|0.0|737|pcs:Pc21g13580|proton-dependent oligopeptide transporter, POT family	GO:0031224//intrinsic component of membrane	-	GO:0015833//peptide transport	gi|859271439|emb|CEJ55029.1|/0/Putative MFS peptide transporter [Penicillium brasilianum]
PDE_05996	849	48.09	16.01	-1.58676	Down	0.831637	-	-	-	-	gi|525584792|gb|EPS31042.1|/2.41985e-139/hypothetical protein PDE_05996 [Penicillium oxalicum 114-2]
PDE_05999	2486	140.76	285.92	1.02237	Up	0.847092	K09241|1|4e-28|92.0|nhe:NECHADRAFT_13042|transcriptional regulatory protein GAL4	GO:0043231//intracellular membrane-bounded organelle	GO:0003676//nucleic acid binding;GO:0046914//transition metal ion binding;GO:0003700//transcription factor activity, sequence-specific DNA binding	GO:0006366//transcription from RNA polymerase II promoter	gi|525584795|gb|EPS31045.1|/0/cellulolytic transcriptional activator ClrB [Penicillium oxalicum 114-2]
PDE_06000	1364	6.08	61.9767	3.34958	Up	0.908048	K05284|1|7e-123|441|pcs:Pc21g13840|phosphatidylinositol glycan, class M [EC:2.4.1.-]	GO:0044425	-	-	gi|525584796|gb|EPS31046.1|/3.03087e-152/putative Dol-P-Man alpha-1,4-mannosyltransferase [Penicillium oxalicum 114-2]
PDE_06001	2111	42.8967	13.6067	-1.65655	Down	0.825156	K10867|1|3e-76|266|ssl:SS1G_02656|nijmegen breakage syndrome protein 1;K10868|3|3e-73|267|pan:PODANSg2382|DNA repair protein XRS2	-	-	-	gi|525584797|gb|EPS31047.1|/0/hypothetical protein PDE_06001 [Penicillium oxalicum 114-2]
PDE_06011	763	83.78	229.177	1.45178	Up	0.903264	-	-	-	-	gi|525584807|gb|EPS31057.1|/9.8893e-107/hypothetical protein PDE_06011 [Penicillium oxalicum 114-2]
PDE_06031	1684	507.407	2573.71	2.34263	Up	0.9602	K01288|1|0.0|265|afm:AFUA_5G01200|carboxypeptidase D [EC:3.4.16.6]	-	GO:0004180//carboxypeptidase activity	GO:0019538//protein metabolic process	gi|679987946|gb|KFX41136.1|/0/Carboxypeptidase S1 [Talaromyces marneffei PM1]
PDE_06034	900	314.153	33.8767	-3.21311	Down	0.959266	-	-	-	-	gi|525584830|gb|EPS31080.1|/1.40904e-156/hypothetical protein PDE_06034 [Penicillium oxalicum 114-2]
PDE_06035	576	826.187	10.04	-6.36264	Down	0.987395	-	-	-	-	gi|525584831|gb|EPS31081.1|/2.25821e-89/hypothetical protein PDE_06035 [Penicillium oxalicum 114-2]
PDE_06037	1597	26.89	143.833	2.41926	Up	0.933242	-	-	-	-	gi|859260106|emb|CEJ61910.1|/0/Putative SANT domain DNA binding protein [Penicillium brasilianum]
PDE_06038	360	308.26	1634.26	2.40641	Up	0.96081	-	-	-	-	gi|525584834|gb|EPS31084.1|/6.00284e-65/hypothetical protein PDE_06038 [Penicillium oxalicum 114-2]
PDE_06059	2070	39.52	9.72	-2.02355	Down	0.837235	K01904|1|8e-36|152|afm:AFUA_1G13110|4-coumarate--CoA ligase [EC:6.2.1.12];K14818|4|9e-27|122|pno:SNOG_03246|ribosome assembly protein SQT1	-	-	-	gi|525584854|gb|EPS31104.1|/0/hypothetical protein PDE_06059 [Penicillium oxalicum 114-2]
PDE_06062	1110	214.743	1161.17	2.43489	Up	0.96003	K03417|1|3e-150|361|afm:AFUA_2G00540|methylisocitrate lyase [EC:4.1.3.30]	-	-	-	gi|525584857|gb|EPS31107.1|/3.05557e-172/hypothetical protein PDE_06062 [Penicillium oxalicum 114-2]
PDE_06067	1359	31.74	118.59	1.90161	Up	0.911357	K06113|1|4e-10|66.6|pcs:Pc20g04270|arabinan endo-1,5-alpha-L-arabinosidase [EC:3.2.1.99]	-	GO:0016798//hydrolase activity, acting on glycosyl bonds;GO:0005488//binding	GO:0044238//primary metabolic process	gi|685427611|gb|AIO06737.1|/0/alpha-L-arabinofuranosidase 3 [Penicillium oxalicum]
PDE_06068	1323	91.42	4.58667	-4.31699	Down	0.935125	K01728|1|1e-100|237|ang:ANI_1_102174|pectate lyase [EC:4.2.2.2]	-	-	-	gi|525584863|gb|EPS31113.1|/1.59903e-153/putative pectate lyase [Penicillium oxalicum 114-2]
PDE_06069	1447	133.933	66.9467	-1.00043	Down	0.824274	K00480|1|1e-15|85.5|aor:AOR_1_198034|salicylate hydroxylase [EC:1.14.13.1]	-	GO:0016709//oxidoreductase activity, acting on paired donors, with incorporation or reduction of molecular oxygen, NAD(P)H as one donor, and incorporation of one atom of oxygen	GO:0044710	gi|525584864|gb|EPS31114.1|/0/hypothetical protein PDE_06069 [Penicillium oxalicum 114-2]
PDE_06070	467	51.64	13.3233	-1.95453	Down	0.86158	-	-	-	-	gi|525584865|gb|EPS31115.1|/1.06345e-53/hypothetical protein PDE_06070 [Penicillium oxalicum 114-2]
PDE_06072	390	204.787	655.133	1.67767	Up	0.933479	-	-	-	-	gi|525584867|gb|EPS31117.1|/2.53377e-71/hypothetical protein PDE_06072 [Penicillium oxalicum 114-2]
PDE_06076	1039	79.72	25.1133	-1.66649	Down	0.881057	-	-	-	GO:0008152//metabolic process	gi|525584871|gb|EPS31121.1|/3.75415e-160/hypothetical protein PDE_06076 [Penicillium oxalicum 114-2]
PDE_06089	710	134.333	401.29	1.57883	Up	0.92291	-	-	-	-	gi|525584884|gb|EPS31134.1|/2.3127e-74/hypothetical protein PDE_06089 [Penicillium oxalicum 114-2]
PDE_06107	1620	64.45	25.5833	-1.33298	Down	0.833622	K13110|1|7e-11|69.7|abp:AGABI1DRAFT103801|microfibrillar-associated protein 1	-	-	-	gi|525584902|gb|EPS31152.1|/0/hypothetical protein PDE_06107 [Penicillium oxalicum 114-2]
PDE_06128	764	89.47	208.35	1.21953	Up	0.876866	-	-	-	-	gi|525584923|gb|EPS31173.1|/9.33103e-37/hypothetical protein PDE_06128 [Penicillium oxalicum 114-2]
PDE_06129	885	50.6867	15.32	-1.72619	Down	0.847296	K05351|1|9e-37|154|ani:AN8109.2|D-xylulose reductase [EC:1.1.1.9]	-	GO:0016772//transferase activity, transferring phosphorus-containing groups	GO:0006796//phosphate-containing compound metabolic process	gi|525584924|gb|EPS31174.1|/4.2878e-126/hypothetical protein PDE_06129 [Penicillium oxalicum 114-2]
PDE_06135	1314	32.84	69.6967	1.08564	Up	0.805001	K15115|1|2e-174|612|act:ACLA_046070|solute carrier family 25 (mitochondrial folate transporter), member 32	GO:0031224//intrinsic component of membrane	-	GO:0051234//establishment of localization;GO:0044763	gi|525584930|gb|EPS31180.1|/0/hypothetical protein PDE_06135 [Penicillium oxalicum 114-2]
PDE_06139	1294	55.8167	4.89	-3.51279	Down	0.902161	-	-	-	-	gi|525584934|gb|EPS31184.1|/2.80376e-160/hypothetical protein PDE_06139 [Penicillium oxalicum 114-2]
PDE_06148	1876	50.7367	19.4567	-1.38276	Down	0.817318	K12840|1|2e-74|206|nfi:NFIA_109400|splicing factor 45	-	-	-	gi|525584943|gb|EPS31193.1|/6.73473e-111/hypothetical protein PDE_06148 [Penicillium oxalicum 114-2]
PDE_06151	1053	78.0367	34.1167	-1.19368	Down	0.831535	-	-	-	-	gi|525584946|gb|EPS31196.1|/8.523e-114/hypothetical protein PDE_06151 [Penicillium oxalicum 114-2]
PDE_06153	1429	100.53	33.2033	-1.59823	Down	0.888301	-	-	-	-	gi|525584948|gb|EPS31198.1|/0/hypothetical protein PDE_06153 [Penicillium oxalicum 114-2]
PDE_06160	787	160.703	66.7233	-1.26814	Down	0.875967	K12833|1|4e-39|91.3|ang:ANI_1_3332024|pre-mRNA branch site protein p14	-	GO:0036094//small molecule binding;GO:0097159//organic cyclic compound binding	-	gi|525584955|gb|EPS31205.1|/4.64244e-40/hypothetical protein PDE_06160 [Penicillium oxalicum 114-2]
PDE_06171	3607	174.37	848.147	2.28216	Up	0.955941	K15371|1|0.0|1676|pcs:Pc22g08300|glutamate dehydrogenase [EC:1.4.1.2]	GO:0043231//intracellular membrane-bounded organelle	GO:0036094//small molecule binding;GO:0016639//oxidoreductase activity, acting on the CH-NH2 group of donors, NAD or NADP as acceptor	GO:0006103//2-oxoglutarate metabolic process	gi|525584966|gb|EPS31216.1|/0/hypothetical protein PDE_06171 [Penicillium oxalicum 114-2]
PDE_06181	1334	66.9833	20.19	-1.73016	Down	0.872303	-	-	-	-	gi|525584976|gb|EPS31226.1|/6.11975e-150/hypothetical protein PDE_06181 [Penicillium oxalicum 114-2]
PDE_06187	1679	32.2933	99.6033	1.62496	Up	0.889217	-	-	-	-	gi|525584982|gb|EPS31232.1|/4.21007e-85/hypothetical protein PDE_06187 [Penicillium oxalicum 114-2]
PDE_06189	3434	6.76667	39.01	2.52733	Up	0.853268	-	-	-	-	gi|525584984|gb|EPS31234.1|/0/hypothetical protein PDE_06189 [Penicillium oxalicum 114-2]
PDE_06193	1413	100.64	39.02	-1.36692	Down	0.869011	K14191|1|1e-142|331|pcs:Pc22g08040|18S rRNA (adenine1779-N6/adenine1780-N6)-dimethyltransferase [EC:2.1.1.183]	GO:0030684//preribosome	GO:0008649//rRNA methyltransferase activity;GO:0008170//N-methyltransferase activity	GO:0000154//rRNA modification	gi|525584988|gb|EPS31238.1|/1.78586e-168/hypothetical protein PDE_06193 [Penicillium oxalicum 114-2]
PDE_06196	1681	94.7667	44.1	-1.1036	Down	0.829788	K14411|1|2e-66|163|bfu:BC1G_12993|RNA-binding protein Musashi	-	GO:0036094//small molecule binding;GO:0097159//organic cyclic compound binding	-	gi|525584991|gb|EPS31241.1|/7.67306e-95/hypothetical protein PDE_06196 [Penicillium oxalicum 114-2]
PDE_06198	2365	26.0033	63.12	1.2794	Up	0.826445	-	-	-	-	gi|525584993|gb|EPS31243.1|/0/hypothetical protein PDE_06198 [Penicillium oxalicum 114-2]
PDE_06212	1458	47.8033	17.53	-1.44729	Down	0.818031	-	-	-	-	gi|525585007|gb|EPS31257.1|/1.76837e-20/hypothetical protein PDE_06212 [Penicillium oxalicum 114-2]
PDE_06213	2731	97.0733	45.5933	-1.09025	Down	0.828922	-	-	-	-	gi|525585008|gb|EPS31258.1|/0/hypothetical protein PDE_06213 [Penicillium oxalicum 114-2]
PDE_06214	1409	54.69	12.24	-2.15967	Down	0.875814	K03648|1|1e-122|314|pcs:Pc21g11270|uracil-DNA glycosylase [EC:3.2.2.27]	-	GO:0016799//hydrolase activity, hydrolyzing N-glycosyl compounds	GO:0006281//DNA repair	gi|525585009|gb|EPS31259.1|/1.63637e-165/hypothetical protein PDE_06214 [Penicillium oxalicum 114-2]
PDE_06234	2148	71.26	34.21	-1.05867	Down	0.801456	K07466|1|0.0|434|ani:AN7423.2|replication factor A1	GO:0043231//intracellular membrane-bounded organelle	GO:0003676//nucleic acid binding	GO:0006259//DNA metabolic process	gi|525585029|gb|EPS31279.1|/0/hypothetical protein PDE_06234 [Penicillium oxalicum 114-2]
PDE_06253	364	48.8567	143.433	1.55375	Up	0.898531	-	-	-	-	gi|859265107|emb|CEJ57532.1|/1.17861e-24/hypothetical protein PMG11_06223 [Penicillium brasilianum]
PDE_06277	243	92.91	44.9	-1.04912	Down	0.818166	-	-	-	-	gi|525585072|gb|EPS31322.1|/2.78451e-38/hypothetical protein PDE_06277 [Penicillium oxalicum 114-2]
PDE_06278	201	638.013	161.347	-1.98342	Down	0.946526	-	-	-	-	gi|525585073|gb|EPS31323.1|/1.33228e-32/hypothetical protein PDE_06278 [Penicillium oxalicum 114-2]
PDE_06279	895	223.667	479.863	1.10127	Up	0.871878	-	-	-	-	gi|525585074|gb|EPS31324.1|/2.00657e-46/hypothetical protein PDE_06279 [Penicillium oxalicum 114-2]
PDE_06280	638	0.77	23.3	4.91933	Up	0.821526	K19841|1|5e-06|51.6|pte:PTT_09855|protein STE50	-	GO:0016740//transferase activity	-	gi|992085970|ref|XP_015406526.1|/3.67301e-66/phosphotransferase enzyme family protein [Aspergillus nomius NRRL 13137]
PDE_06286	2252	135.127	65.5067	-1.0446	Down	0.832655	-	-	-	-	gi|525585081|gb|EPS31331.1|/7.60689e-96/hypothetical protein PDE_06286 [Penicillium oxalicum 114-2]
PDE_06287	1347	8.73333	32.4033	1.89154	Up	0.804696	K17508|1|1e-158|560|pcs:Pc20g09270|protein phosphatase PTC7 [EC:3.1.3.16]	-	-	-	gi|525585082|gb|EPS31332.1|/0/hypothetical protein PDE_06287 [Penicillium oxalicum 114-2]
PDE_06295	737	244.63	86.68	-1.49683	Down	0.908218	K00452|1|8e-94|343|pcs:Pc20g09330|3-hydroxyanthranilate 3,4-dioxygenase [EC:1.13.11.6]	GO:0044424	GO:0046914//transition metal ion binding;GO:0016702//oxidoreductase activity, acting on single donors with incorporation of molecular oxygen, incorporation of two atoms of oxygen	GO:0034627	gi|525585090|gb|EPS31340.1|/4.6003e-106/hypothetical protein PDE_06295 [Penicillium oxalicum 114-2]
PDE_06299	1091	73.7233	277.657	1.91311	Up	0.935142	-	-	-	-	gi|525585094|gb|EPS31344.1|/1.98727e-28/hypothetical protein PDE_06299 [Penicillium oxalicum 114-2]
PDE_06303	1441	60.11	9.36333	-2.68251	Down	0.8968	-	-	-	-	gi|525585098|gb|EPS31348.1|/0/hypothetical protein PDE_06303 [Penicillium oxalicum 114-2]
PDE_06330	5449	34.6533	6.03333	-2.52197	Down	0.839594	K01268|1|9e-83|310|ani:AN8252.2|aminopeptidase I [EC:3.4.11.22];K08254|2|1e-57|227|cthr:CTHT_0046460|glucan endo-1,3-alpha-glucosidase [EC:3.2.1.59]	-	GO:0016787//hydrolase activity	-	gi|525585125|gb|EPS31375.1|/0/putative alpha-1,3-glucanase [Penicillium oxalicum 114-2]
PDE_06346	2040	15.75	56.24	1.83624	Up	0.864091	-	-	-	-	gi|525585141|gb|EPS31391.1|/6.4786e-123/hypothetical protein PDE_06346 [Penicillium oxalicum 114-2]
PDE_06351	4448	15.8033	45.4933	1.52543	Up	0.819558	-	-	-	-	gi|525585146|gb|EPS31396.1|/0/hypothetical protein PDE_06351 [Penicillium oxalicum 114-2]
PDE_06359	1290	88.9267	36.22	-1.29583	Down	0.854082	K01620|1|2e-169|558|pcs:Pc12g01020|threonine aldolase [EC:4.1.2.48]	-	GO:0003824//catalytic activity;GO:0043168//anion binding	GO:0019752//carboxylic acid metabolic process	gi|525585154|gb|EPS31404.1|/0/hypothetical protein PDE_06359 [Penicillium oxalicum 114-2]
PDE_06380	1884	49.07	19.2467	-1.35023	Down	0.809616	K08900|1|9e-132|471|pcs:Pc12g01320|mitochondrial chaperone BCS1	-	-	-	gi|525585175|gb|EPS31425.1|/0/hypothetical protein PDE_06380 [Penicillium oxalicum 114-2]
PDE_06383	1083	260.793	125.46	-1.05568	Down	0.855371	K08064|1|1e-41|171|mgr:MGG_00354|nuclear transcription factor Y, alpha;K08741|2|6e-20|99.0|wse:WALSEDRAFT_57633|DNA mismatch repair protein MSH5	-	-	-	gi|525585178|gb|EPS31428.1|/8.01134e-139/hypothetical protein PDE_06383 [Penicillium oxalicum 114-2]
PDE_06384	975	56.26	9.20333	-2.61188	Down	0.890506	-	-	-	-	gi|525585179|gb|EPS31429.1|/5.42717e-104/hypothetical protein PDE_06384 [Penicillium oxalicum 114-2]
PDE_06386	1894	68.3333	14.88	-2.19921	Down	0.894357	-	-	-	-	gi|525585181|gb|EPS31431.1|/0/hypothetical protein PDE_06386 [Penicillium oxalicum 114-2]
PDE_06419	695	1951.16	552.43	-1.82047	Down	0.94415	K01183|1|6e-08|58.2|mrr:Moror_307|chitinase [EC:3.2.1.14]	-	-	-	gi|525585214|gb|EPS31464.1|/2.34307e-69/hypothetical protein PDE_06419 [Penicillium oxalicum 114-2]
PDE_06435	2018	17.0533	59.8	1.81009	Up	0.868078	K00606|1|1e-23|85.5|wic:J056_003735|3-methyl-2-oxobutanoate hydroxymethyltransferase [EC:2.1.2.11]	-	-	-	gi|525585230|gb|EPS31480.1|/7.5317e-176/hypothetical protein PDE_06435 [Penicillium oxalicum 114-2]
PDE_06438	1245	11.5633	143.453	3.63295	Up	0.945457	K01218|1|9e-116|417|afv:AFLA_038730|mannan endo-1,4-beta-mannosidase [EC:3.2.1.78]	-	GO:0004553//hydrolase activity, hydrolyzing O-glycosyl compounds	GO:0005975//carbohydrate metabolic process	gi|525585233|gb|EPS31483.1|/0/putative beta-1,4-mannanase [Penicillium oxalicum 114-2]
PDE_06439	961	142.617	908.503	2.67135	Up	0.962575	K18576|1|5e-50|198|act:ACLA_007820|xyloglucan-specific endo-beta-1,4-glucanase [EC:3.2.1.151]	-	GO:0004553//hydrolase activity, hydrolyzing O-glycosyl compounds	GO:0005976//polysaccharide metabolic process	gi|525585234|gb|EPS31484.1|/1.0385e-75/putative endo-beta-1,4-glucanase [Penicillium oxalicum 114-2]
PDE_06443	594	112.363	11.6033	-3.27556	Down	0.934786	-	-	-	-	gi|525585238|gb|EPS31488.1|/1.95706e-22/hypothetical protein PDE_06443 [Penicillium oxalicum 114-2]
PDE_06458	2056	153.63	61.2433	-1.32684	Down	0.880429	-	-	-	-	gi|525585253|gb|EPS31503.1|/0/hypothetical protein PDE_06458 [Penicillium oxalicum 114-2]
PDE_06464	953	122.227	438.47	1.84292	Up	0.938535	K02127|1|7e-89|327|pcs:Pc12g03240|F-type H+-transporting ATPase subunit b	GO:0000276//mitochondrial proton-transporting ATP synthase complex, coupling factor F(o)	GO:0016787//hydrolase activity;GO:0015077//monovalent inorganic cation transmembrane transporter activity	-	gi|525585259|gb|EPS31509.1|/6.45558e-104/hypothetical protein PDE_06464 [Penicillium oxalicum 114-2]
PDE_06474	1357	13.5433	50.0833	1.88675	Up	0.855812	K00295|1|3e-111|382|ang:ANI_1_982144|methylenetetrahydrofolate dehydrogenase (NAD+) [EC:1.5.1.15]	GO:0044444//cytoplasmic part	GO:0016646//oxidoreductase activity, acting on the CH-NH group of donors, NAD or NADP as acceptor;GO:0036094//small molecule binding	GO:0006144//purine nucleobase metabolic process;GO:0006760//folic acid-containing compound metabolic process	gi|525585269|gb|EPS31519.1|/1.76676e-121/hypothetical protein PDE_06474 [Penicillium oxalicum 114-2]
PDE_06476	2192	261.947	854.953	1.70657	Up	0.936279	K02132|1|0.0|806|afv:AFLA_078650|F-type H+-transporting ATPase subunit alpha	GO:0005759//mitochondrial matrix;GO:0000275//mitochondrial proton-transporting ATP synthase complex, catalytic core F(1)	GO:0032550;GO:0019829//cation-transporting ATPase activity	GO:0015988//energy coupled proton transmembrane transport, against electrochemical gradient;GO:0006754//ATP biosynthetic process;GO:0009154//purine ribonucleotide catabolic process	gi|525585271|gb|EPS31521.1|/0/hypothetical protein PDE_06476 [Penicillium oxalicum 114-2]
PDE_06482	3381	131.43	62.2733	-1.07761	Down	0.840883	K11593|1|1e-76|289|abp:AGABI1DRAFT123543|eukaryotic translation initiation factor 2C	-	-	-	gi|121719874|ref|XP_001276635.1|/0/RNA interference and gene silencing protein (Qde2), putative [Aspergillus clavatus NRRL 1]
PDE_06484	1319	44.33	16.14	-1.45764	Down	0.810295	K11294|1|2e-18|75.1|bor:COCMIDRAFT_24472|nucleolin	-	-	-	gi|525585279|gb|EPS31529.1|/1.55227e-105/hypothetical protein PDE_06484 [Penicillium oxalicum 114-2]
PDE_06485	2146	135.203	57.6467	-1.22982	Down	0.865466	K13342|1|0.0|889|pcs:Pc20g11150|peroxin-5	-	-	-	gi|525585280|gb|EPS31530.1|/0/hypothetical protein PDE_06485 [Penicillium oxalicum 114-2]
PDE_06496	949	255.5	92.2633	-1.46949	Down	0.907098	-	-	-	-	gi|525585291|gb|EPS31541.1|/2.32363e-172/hypothetical protein PDE_06496 [Penicillium oxalicum 114-2]
PDE_06511	1806	34.5	93.3067	1.43538	Up	0.872421	K12373|1|0.0|891|aor:AOR_1_3088174|hexosaminidase [EC:3.2.1.52]	-	GO:0015929//hexosaminidase activity	GO:0044238//primary metabolic process	gi|525585306|gb|EPS31556.1|/0/putative beta-1,6-N-acetylglucosaminidase [Penicillium oxalicum 114-2]
PDE_06518	1218	169.213	54.6867	-1.62958	Down	0.909338	K00988|1|2e-102|373|pcs:Pc20g10400|ATP adenylyltransferase [EC:2.7.7.53]	-	-	-	gi|525585313|gb|EPS31563.1|/1.41033e-174/hypothetical protein PDE_06518 [Penicillium oxalicum 114-2]
PDE_06528	2965	24.6267	63.2267	1.36031	Up	0.835488	-	-	-	-	gi|525585323|gb|EPS31573.1|/0/hypothetical protein PDE_06528 [Penicillium oxalicum 114-2]
PDE_06529	354	16.45	50.1133	1.60711	Up	0.836913	-	-	-	-	gi|525585324|gb|EPS31574.1|/6.4934e-43/hypothetical protein PDE_06529 [Penicillium oxalicum 114-2]
PDE_06536	345	427.367	77.56	-2.46209	Down	0.954906	-	-	-	-	gi|525585331|gb|EPS31581.1|/1.55616e-41/hypothetical protein PDE_06536 [Penicillium oxalicum 114-2]
PDE_06540	1054	215.62	97.6667	-1.14255	Down	0.865279	K03029|1|1e-88|202|nfi:NFIA_090320|26S proteasome regulatory subunit N10	GO:0000502//proteasome complex	-	-	gi|525585335|gb|EPS31585.1|/3.85661e-107/hypothetical protein PDE_06540 [Penicillium oxalicum 114-2]
PDE_06551	810	84.3067	27.22	-1.63098	Down	0.881701	-	-	-	-	gi|525585346|gb|EPS31596.1|/1.29871e-131/hypothetical protein PDE_06551 [Penicillium oxalicum 114-2]
PDE_06566	4048	17.0333	56.29	1.72452	Up	0.856881	K01183|1|2e-173|521|ttt:THITE_162651|chitinase [EC:3.2.1.14]	-	GO:0016798//hydrolase activity, acting on glycosyl bonds	GO:0008152//metabolic process	gi|525585361|gb|EPS31611.1|/0/putative chitinase [Penicillium oxalicum 114-2]
PDE_06571	642	214.783	34.28	-2.64744	Down	0.947323	-	-	GO:0016829//lyase activity	-	gi|924890004|gb|KOS45973.1|/5.64174e-52/hypothetical protein ACN38_g3040 [Penicillium nordicum]
PDE_06583	3349	119.343	43.2	-1.46601	Down	0.885654	K02155|1|2e-24|115|afv:AFLA_005310|V-type H+-transporting ATPase 16kDa proteolipid subunit;K15110|2|2e-17|92.4|ani:AN1299.2|solute carrier family 25 (mitochondrial 2-oxodicarboxylate transporter), member 21;K03255|3|4e-12|75.1|nte:NEUTE1DRAFT122088|protein TIF31	-	-	-	gi|525585378|gb|EPS31628.1|/0/hypothetical protein PDE_06583 [Penicillium oxalicum 114-2]
PDE_06596	1058	13.6033	85.5333	2.65253	Up	0.916989	-	-	-	-	gi|525585391|gb|EPS31641.1|/1.28431e-115/hypothetical protein PDE_06596 [Penicillium oxalicum 114-2]
PDE_06598	982	13.8533	67.5333	2.28537	Up	0.896173	-	GO:0031224//intrinsic component of membrane	-	GO:0050896//response to stimulus	gi|525585392|gb|EPS31642.1|/1.05309e-155/hypothetical protein PDE_06598 [Penicillium oxalicum 114-2]
PDE_06607	108	1605.34	517.42	-1.63347	Down	0.933479	-	-	-	-	gi|525585400|gb|EPS31650.1|/3.60993e-14/hypothetical protein PDE_06607 [Penicillium oxalicum 114-2]
PDE_06609	714	2081.72	961.32	-1.11469	Down	0.878648	-	-	-	-	gi|525585402|gb|EPS31652.1|/1.30006e-102/hypothetical protein PDE_06609 [Penicillium oxalicum 114-2]
PDE_06610	480	1445.66	330.523	-2.1289	Down	0.954262	-	-	-	-	gi|525585403|gb|EPS31653.1|/1.1014e-88/hypothetical protein PDE_06610 [Penicillium oxalicum 114-2]
PDE_06616	323	5.57667	33.2833	2.57732	Up	0.836031	K00002|1|7e-18|76.3|spo:SPAC26F1.07|alcohol dehydrogenase (NADP+) [EC:1.1.1.2];K18107|3|5e-17|78.6|val:VDBG_03238|L-glyceraldehyde reductase [EC:1.1.1.372];K18097|5|3e-16|69.7|ang:ANI_1_2302184|glycerol 2-dehydrogenase (NADP+) [EC:1.1.1.156]	-	GO:0003824//catalytic activity	GO:0044710	gi|525585409|gb|EPS31659.1|/6.1469e-37/hypothetical protein PDE_06616 [Penicillium oxalicum 114-2]
PDE_06620	576	45.95	249.503	2.44092	Up	0.947408	-	-	-	-	gi|525585413|gb|EPS31663.1|/8.4494e-34/hypothetical protein PDE_06620 [Penicillium oxalicum 114-2]
PDE_06621	2305	286.65	113.163	-1.34088	Down	0.896766	K08254|1|9e-73|117|ani:AN7349.2|glucan endo-1,3-alpha-glucosidase [EC:3.2.1.59]	-	-	-	gi|859259774|emb|CEJ62249.1|/0/hypothetical protein PMG11_10753 [Penicillium brasilianum]
PDE_06635	429	366.483	169.077	-1.11607	Down	0.871777	-	-	-	-	gi|525585428|gb|EPS31678.1|/7.88731e-57/hypothetical protein PDE_06635 [Penicillium oxalicum 114-2]
PDE_06661	689	26.75	68.5633	1.3579	Up	0.842545	K17794|1|2e-97|355|afm:AFUA_2G14190|mitochondrial import inner membrane translocase subunit TIM23	GO:0031224//intrinsic component of membrane	-	-	gi|525585454|gb|EPS31704.1|/1.01904e-109/hypothetical protein PDE_06661 [Penicillium oxalicum 114-2]
PDE_06670	3854	55.3933	18.07	-1.61612	Down	0.847957	K06669|1|0.0|1098|pcs:Pc12g12820|structural maintenance of chromosome 3 (chondroitin sulfate proteoglycan 6)	GO:0043232;GO:0043231//intracellular membrane-bounded organelle	GO:0032550	GO:0006259//DNA metabolic process;GO:0007059//chromosome segregation;GO:0051276//chromosome organization	gi|525585463|gb|EPS31713.1|/0/hypothetical protein PDE_06670 [Penicillium oxalicum 114-2]
PDE_06677	651	55.37	388.243	2.80978	Up	0.958622	-	-	-	-	gi|525585470|gb|EPS31720.1|/1.0708e-118/hypothetical protein PDE_06677 [Penicillium oxalicum 114-2]
PDE_06678	1130	61.3967	131.227	1.09583	Up	0.844649	K08870|1|2e-61|236|nte:NEUTE1DRAFT64093|twinfilin;K00889|2|2e-06|53.9|kla:KLLA0A04301g|1-phosphatidylinositol-4-phosphate 5-kinase [EC:2.7.1.68]	-	GO:0016301//kinase activity	GO:0046488//phosphatidylinositol metabolic process	gi|525585471|gb|EPS31721.1|/0/hypothetical protein PDE_06678 [Penicillium oxalicum 114-2]
PDE_06680	2609	93.5933	32.2833	-1.53562	Down	0.88014	K08712|1|3e-35|75.1|kaf:KAFR_0C00820|ATP-binding cassette, subfamily G (WHITE), member 2, SNQ2	-	GO:0017111//nucleoside-triphosphatase activity;GO:0032550	GO:0009154//purine ribonucleotide catabolic process	gi|525585473|gb|EPS31723.1|/0/hypothetical protein PDE_06680 [Penicillium oxalicum 114-2]
PDE_06682	2046	72.7	20.7633	-1.80792	Down	0.882872	-	-	-	-	gi|525585475|gb|EPS31725.1|/0/hypothetical protein PDE_06682 [Penicillium oxalicum 114-2]
PDE_06685	1104	114.183	41.0767	-1.47496	Down	0.884042	-	-	-	-	gi|525585478|gb|EPS31728.1|/2.72452e-166/hypothetical protein PDE_06685 [Penicillium oxalicum 114-2]
PDE_06691	582	150.483	42.6433	-1.81921	Down	0.916429	-	-	-	-	gi|525585484|gb|EPS31734.1|/1.84095e-30/hypothetical protein PDE_06691 [Penicillium oxalicum 114-2]
PDE_06706	3643	178.35	9.46	-4.23673	Down	0.95533	K17863|1|0.0|1233|nfi:NFIA_105320|linoleate 8R-lipoxygenase / 9,12-octadecadienoate 8-hydroperoxide 8R-isomerase [EC:1.13.11.60 5.4.4.5]	-	GO:0046872//metal ion binding;GO:0016702//oxidoreductase activity, acting on single donors with incorporation of molecular oxygen, incorporation of two atoms of oxygen	GO:0008152//metabolic process	gi|525585499|gb|EPS31749.1|/0/hypothetical protein PDE_06706 [Penicillium oxalicum 114-2]
PDE_06715	408	1098.77	5230.27	2.251	Up	0.958757	-	-	-	-	gi|525585508|gb|EPS31758.1|/3.03845e-77/hypothetical protein PDE_06715 [Penicillium oxalicum 114-2]
PDE_06729	258	11.18	66.2133	2.5662	Up	0.901194	-	-	-	-	gi|525585521|gb|EPS31771.1|/7.73196e-41/hypothetical protein PDE_06729 [Penicillium oxalicum 114-2]
PDE_06730	1494	53.6233	19.7767	-1.43906	Down	0.82899	K15455|1|3e-30|134|pcs:Pc22g07220|diphthamide biosynthesis protein 3	-	-	-	gi|525585522|gb|EPS31772.1|/3.69841e-91/hypothetical protein PDE_06730 [Penicillium oxalicum 114-2]
PDE_06734	1383	136.903	14.3567	-3.25336	Down	0.940978	K15393|1|3e-50|199|aor:AOR_1_4014|beta-cyclopiazonate dehydrogenase [EC:1.21.99.1]	-	-	-	gi|525585526|gb|EPS31776.1|/0/hypothetical protein PDE_06734 [Penicillium oxalicum 114-2]
PDE_06745	2131	162.06	42.48	-1.93167	Down	0.923147	K01908|1|6e-54|99.8|bcom:BAUCODRAFT_24578|propionyl-CoA synthetase [EC:6.2.1.17];K17066|5|9e-31|70.9|sla:SERLADRAFT_361508|alcohol oxidase [EC:1.1.3.13]	-	GO:0016614//oxidoreductase activity, acting on CH-OH group of donors	GO:0044710	gi|525585537|gb|EPS31787.1|/0/hypothetical protein PDE_06745 [Penicillium oxalicum 114-2]
PDE_06764	667	158.36	63.4033	-1.32058	Down	0.880751	K03127|1|9e-61|233|pcs:Pc16g02510|transcription initiation factor TFIID subunit 13	-	GO:0046983//protein dimerization activity	GO:0006351//transcription, DNA-templated	gi|525585556|gb|EPS31806.1|/5.07994e-71/hypothetical protein PDE_06764 [Penicillium oxalicum 114-2]
PDE_06770	1887	135.323	285.7	1.07809	Up	0.86058	K09955|1|1e-07|58.9|ani:AN5305.2|uncharacterized protein	-	-	-	gi|525585562|gb|EPS31812.1|/0/hypothetical protein PDE_06770 [Penicillium oxalicum 114-2]
PDE_06773	514	262.513	97.8867	-1.42321	Down	0.9034	-	-	-	-	gi|525585565|gb|EPS31815.1|/1.5992e-63/hypothetical protein PDE_06773 [Penicillium oxalicum 114-2]
PDE_06785	1471	81.47	38.5533	-1.07941	Down	0.815706	K15177|1|9e-87|301|pcs:Pc16g02300|RNA polymerase-associated protein LEO1	-	-	-	gi|525585577|gb|EPS31827.1|/9.87825e-138/hypothetical protein PDE_06785 [Penicillium oxalicum 114-2]
PDE_06787	426	87.35	20.4667	-2.09353	Down	0.905266	-	-	-	-	gi|525585579|gb|EPS31829.1|/4.62657e-65/hypothetical protein PDE_06787 [Penicillium oxalicum 114-2]
PDE_06793	1067	99.6133	44.4233	-1.16502	Down	0.844259	K02940|1|9e-31|125|tve:TRV_04353|large subunit ribosomal protein L9e;K03676|3|2e-16|87.4|fme:FOMMEDRAFT_23472|glutaredoxin 3	-	-	-	gi|525585585|gb|EPS31835.1|/3.90861e-123/hypothetical protein PDE_06793 [Penicillium oxalicum 114-2]
PDE_06796	1794	60.47	21.21	-1.51147	Down	0.846346	-	-	-	-	gi|525585588|gb|EPS31838.1|/0/hypothetical protein PDE_06796 [Penicillium oxalicum 114-2]
PDE_06800	884	9704.5	3795.05	-1.35453	Down	0.91139	-	-	-	-	gi|859262397|emb|CEJ59104.1|/1.58192e-68/hypothetical protein PMG11_07740 [Penicillium brasilianum]
PDE_06813	1381	962.257	4149.29	2.10837	Up	0.955229	K01046|1|9e-51|201|afm:AFUA_5G02040|triacylglycerol lipase [EC:3.1.1.3];K05757|4|4e-07|57.0|afv:AFLA_037780|actin related protein 2/3 complex, subunit 1A/1B	-	GO:0016787//hydrolase activity	-	gi|525585605|gb|EPS31855.1|/2.02193e-95/hypothetical protein PDE_06813 [Penicillium oxalicum 114-2]
PDE_06823	854	58.6833	14.8333	-1.98411	Down	0.874949	K11558|1|2e-120|315|pcs:Pc16g01880|kinetochore protein Spc25, fungi type	GO:0000776//kinetochore;GO:0043231//intracellular membrane-bounded organelle	-	GO:0000087//mitotic M phase	gi|525585615|gb|EPS31865.1|/2.88121e-131/hypothetical protein PDE_06823 [Penicillium oxalicum 114-2]
PDE_06828	1950	48.4533	16.45	-1.55851	Down	0.829262	K20361|1|5e-16|87.0|spaa:SPAPADRAFT_51576|intracellular protein transport protein USO1	-	-	-	gi|525585620|gb|EPS31870.1|/0/hypothetical protein PDE_06828 [Penicillium oxalicum 114-2]
PDE_06831	2525	13.8833	110.57	2.99353	Up	0.931477	K00111|1|0.0|716|act:ACLA_026750|glycerol-3-phosphate dehydrogenase [EC:1.1.5.3]	GO:0043234//protein complex	GO:0052590//sn-glycerol-3-phosphate:ubiquinone oxidoreductase activity	GO:0044710;GO:0052646	gi|525585623|gb|EPS31873.1|/0/hypothetical protein PDE_06831 [Penicillium oxalicum 114-2]
PDE_06833	633	355.797	96.7133	-1.87927	Down	0.937907	-	-	-	-	gi|525585625|gb|EPS31875.1|/9.19363e-56/hypothetical protein PDE_06833 [Penicillium oxalicum 114-2]
PDE_06862	1966	130.027	58.91	-1.14222	Down	0.850451	-	-	-	-	gi|525585653|gb|EPS31903.1|/0/hypothetical protein PDE_06862 [Penicillium oxalicum 114-2]
PDE_06865	1031	171.657	56.77	-1.59633	Down	0.907573	-	GO:0030529//intracellular ribonucleoprotein complex	GO:0008135//translation factor activity, RNA binding	GO:0006412//translation	gi|525585656|gb|EPS31906.1|/6.02458e-56/hypothetical protein PDE_06865 [Penicillium oxalicum 114-2]
PDE_06867	653	76.85	30.0433	-1.355	Down	0.851113	K14822|1|2e-07|56.2|pcs:Pc16g01090|rRNA-processing protein CGR1	-	-	-	gi|525585658|gb|EPS31908.1|/2.38126e-09/hypothetical protein PDE_06867 [Penicillium oxalicum 114-2]
PDE_06881	1485	22.6667	0.446667	-5.66523	Down	0.824155	K17649|1|4e-12|73.6|pno:SNOG_08160|demethylsterigmatocystin 6-O-methyltransferase [EC:2.1.1.109]	-	GO:0008168//methyltransferase activity	-	gi|525585672|gb|EPS31922.1|/5.63664e-139/hypothetical protein PDE_06881 [Penicillium oxalicum 114-2]
PDE_06883	393	63.89	28.1167	-1.18416	Down	0.813993	-	-	-	-	gi|525585674|gb|EPS31924.1|/4.31991e-63/hypothetical protein PDE_06883 [Penicillium oxalicum 114-2]
PDE_06884	1733	13.4633	55.14	2.03406	Up	0.871658	K08192|1|6e-58|135|afv:AFLA_046670|MFS transporter, ACS family, allantoate permease	-	-	-	gi|525585675|gb|EPS31925.1|/0/hypothetical protein PDE_06884 [Penicillium oxalicum 114-2]
PDE_06885	1527	9.86667	50.7967	2.3641	Up	0.875526	-	-	-	-	gi|525585676|gb|EPS31926.1|/2.45432e-88/hypothetical protein PDE_06885 [Penicillium oxalicum 114-2]
PDE_06887	1480	10.2467	37.06	1.85471	Up	0.819965	K00450|1|5e-37|67.0|tmn:UCRPA7_5977|gentisate 1,2-dioxygenase [EC:1.13.11.4]	-	-	GO:0008152//metabolic process	gi|525585678|gb|EPS31928.1|/6.24657e-143/hypothetical protein PDE_06887 [Penicillium oxalicum 114-2]
PDE_06913	3036	70.0933	167.18	1.25405	Up	0.874729	-	-	GO:0005488//binding	GO:0006351//transcription, DNA-templated	gi|525585704|gb|EPS31954.1|/0/hypothetical protein PDE_06913 [Penicillium oxalicum 114-2]
PDE_06925	719	31.5967	7.13333	-2.14712	Down	0.814451	K10745|1|4e-30|93.2|ang:ANI_1_1922024|ribonuclease H2 subunit C	-	-	-	gi|525585716|gb|EPS31966.1|/2.35965e-35/hypothetical protein PDE_06925 [Penicillium oxalicum 114-2]
PDE_06929	2232	85.4467	303.527	1.82873	Up	0.933717	-	-	-	-	gi|525585720|gb|EPS31970.1|/0/hypothetical protein PDE_06929 [Penicillium oxalicum 114-2]
PDE_06934	665	70.2167	221.97	1.66048	Up	0.918278	K02139|1|2e-24|110|nfi:NFIA_082230|F-type H+-transporting ATPase subunit f	-	GO:0016887//ATPase activity	-	gi|525585725|gb|EPS31975.1|/1.96014e-30/hypothetical protein PDE_06934 [Penicillium oxalicum 114-2]
PDE_06939	2312	58.7767	207.457	1.81949	Up	0.924674	K03885|1|0.0|444|pcs:Pc22g09150|NADH dehydrogenase [EC:1.6.99.3]	-	GO:0046872//metal ion binding;GO:0003824//catalytic activity;GO:0000166//nucleotide binding	GO:0044710	gi|973782539|gb|KUM56962.1|/0/hypothetical protein ACN42_g10233 [Penicillium freii]
PDE_06951	1620	30.66	113.56	1.88903	Up	0.909609	-	-	-	-	gi|525585742|gb|EPS31992.1|/0/putative beta-1,3-glucanosyltransglycosylase [Penicillium oxalicum 114-2]
PDE_06954	2115	60.4933	147.597	1.28681	Up	0.875153	K07300|1|3e-155|524|nfi:NFIA_082080|Ca2+:H+ antiporter	-	-	-	gi|525585745|gb|EPS31995.1|/0/hypothetical protein PDE_06954 [Penicillium oxalicum 114-2]
PDE_06955	1424	106.097	4.44	-4.57868	Down	0.942776	-	-	GO:0003824//catalytic activity	GO:0044710	gi|525585746|gb|EPS31996.1|/0/hypothetical protein PDE_06955 [Penicillium oxalicum 114-2]
PDE_06964	375	102.96	38.2	-1.43044	Down	0.876527	-	-	-	-	gi|525585755|gb|EPS32005.1|/2.17431e-67/hypothetical protein PDE_06964 [Penicillium oxalicum 114-2]
PDE_06965	531	364.75	108.737	-1.74607	Down	0.932105	K03349|1|3e-24|111|ani:AN2109.2|anaphase-promoting complex subunit 2;K11866|2|1e-22|106|pno:SNOG_11942|STAM-binding protein [EC:3.4.19.12]	-	-	-	gi|525585756|gb|EPS32006.1|/4.87357e-63/hypothetical protein PDE_06965 [Penicillium oxalicum 114-2]
PDE_06977	399	86.23	32.0967	-1.42577	Down	0.866891	-	-	-	-	gi|525585768|gb|EPS32018.1|/1.25568e-46/hypothetical protein PDE_06977 [Penicillium oxalicum 114-2]
PDE_06983	348	7.48333	55.1267	2.881	Up	0.893577	-	-	-	-	gi|525585774|gb|EPS32024.1|/3.59064e-33/hypothetical protein PDE_06983 [Penicillium oxalicum 114-2]
PDE_06984	1461	154.847	510.367	1.72069	Up	0.933768	-	-	-	-	gi|525585775|gb|EPS32025.1|/0/hypothetical protein PDE_06984 [Penicillium oxalicum 114-2]
PDE_07006	1919	37.37	101.417	1.44034	Up	0.876442	K11369|1|4e-132|393|ani:AN3929.2|retrograde regulation protein 2;K01939|5|3e-37|140|pte:PTT_16160|adenylosuccinate synthase [EC:6.3.4.4]	GO:0031224//intrinsic component of membrane	-	GO:0044763	gi|525585797|gb|EPS32047.1|/0/hypothetical protein PDE_07006 [Penicillium oxalicum 114-2]
PDE_07011	828	89.88	361.283	2.00706	Up	0.94264	-	-	-	-	gi|525585802|gb|EPS32052.1|/9.32265e-157/hypothetical protein PDE_07011 [Penicillium oxalicum 114-2]
PDE_07013	1965	27.7267	67.9533	1.29327	Up	0.833724	-	-	-	-	gi|525585804|gb|EPS32054.1|/0/putative bifunctional alpha-glucuronidase/N-acetyl beta-glucosaminidase [Penicillium oxalicum 114-2]
PDE_07016	2151	22.4733	56.9467	1.3414	Up	0.823392	K11370|1|1e-158|560|pcs:Pc16g02930|ADA HAT complex component 1	-	-	-	gi|525585807|gb|EPS32057.1|/0/hypothetical protein PDE_07016 [Penicillium oxalicum 114-2]
PDE_07017	387	28.9467	72.1367	1.31734	Up	0.842138	-	-	-	-	gi|525585808|gb|EPS32058.1|/1.31404e-43/hypothetical protein PDE_07017 [Penicillium oxalicum 114-2]
PDE_07021	848	16.7633	49.8967	1.57363	Up	0.832943	K18467|1|3e-91|335|pcs:Pc16g02780|vacuolar protein sorting-associated protein 29	-	GO:0016787//hydrolase activity	-	gi|525585812|gb|EPS32062.1|/1.47529e-96/hypothetical protein PDE_07021 [Penicillium oxalicum 114-2]
PDE_07032	1098	29.5533	192.8	2.70571	Up	0.944897	-	-	-	-	gi|525585823|gb|EPS32073.1|/1.75076e-165/hypothetical protein PDE_07032 [Penicillium oxalicum 114-2]
PDE_07033	1562	86.69	343.127	1.9848	Up	0.941131	-	-	-	-	gi|525585824|gb|EPS32074.1|/0/hypothetical protein PDE_07033 [Penicillium oxalicum 114-2]
PDE_07039	959	161.197	44.3333	-1.86236	Down	0.920637	K00670|1|2e-58|226|act:ACLA_025900|peptide alpha-N-acetyltransferase [EC:2.3.1.88]	-	GO:0016407//acetyltransferase activity	-	gi|525585830|gb|EPS32080.1|/1.39923e-64/hypothetical protein PDE_07039 [Penicillium oxalicum 114-2]
PDE_07044	868	44.1267	14.1433	-1.64153	Down	0.827243	-	-	-	-	gi|525585835|gb|EPS32085.1|/2.13061e-126/hypothetical protein PDE_07044 [Penicillium oxalicum 114-2]
PDE_07052	2626	43.3433	112.947	1.38176	Up	0.875475	-	-	-	-	gi|525585843|gb|EPS32093.1|/3.16042e-72/hypothetical protein PDE_07052 [Penicillium oxalicum 114-2]
PDE_07072	918	128.663	50.6933	-1.34373	Down	0.875814	K07575|1|2e-55|216|pcs:Pc16g06200|PUA domain protein;K19788|2|3e-55|216|ani:AN1284.2|obg-like ATPase 1	-	GO:0003676//nucleic acid binding	-	gi|525585863|gb|EPS32113.1|/8.80072e-61/hypothetical protein PDE_07072 [Penicillium oxalicum 114-2]
PDE_07082	1135	58.8533	24.1167	-1.28709	Down	0.820626	-	-	-	-	gi|525585873|gb|EPS32123.1|/6.41797e-94/hypothetical protein PDE_07082 [Penicillium oxalicum 114-2]
PDE_07089	969	200.62	89.65	-1.16209	Down	0.866721	-	-	-	-	gi|525585880|gb|EPS32130.1|/1.94918e-146/hypothetical protein PDE_07089 [Penicillium oxalicum 114-2]
PDE_07090	1432	86.48	191.847	1.14952	Up	0.864176	K03115|1|1e-46|187|aje:HCAG_03345|casein kinase II subunit beta	-	-	-	gi|525585881|gb|EPS32131.1|/0/hypothetical protein PDE_07090 [Penicillium oxalicum 114-2]
PDE_07091	612	105.943	7.28333	-3.86255	Down	0.937805	-	-	-	-	gi|525585882|gb|EPS32132.1|/7.11889e-111/hypothetical protein PDE_07091 [Penicillium oxalicum 114-2]
PDE_07093	660	78.0967	28.55	-1.45177	Down	0.862174	-	-	-	-	gi|525585884|gb|EPS32134.1|/1.80799e-105/hypothetical protein PDE_07093 [Penicillium oxalicum 114-2]
PDE_07095	494	80.25	21.6433	-1.89058	Down	0.893424	-	-	-	-	gi|525585886|gb|EPS32136.1|/4.30908e-53/hypothetical protein PDE_07095 [Penicillium oxalicum 114-2]
PDE_07097	1032	66.1633	30.7267	-1.10654	Down	0.804119	-	-	-	-	gi|525585888|gb|EPS32138.1|/4.08272e-121/hypothetical protein PDE_07097 [Penicillium oxalicum 114-2]
PDE_07098	5753	218.177	41.7567	-2.38542	Down	0.943336	-	-	-	-	gi|525585889|gb|EPS32139.1|/0/hypothetical protein PDE_07098 [Penicillium oxalicum 114-2]
PDE_07104	1551	23.6133	56.6933	1.26358	Up	0.813552	K13953|1|3e-60|233|nfi:NFIA_081330|alcohol dehydrogenase, propanol-preferring [EC:1.1.1.1]	-	GO:0015932//nucleobase-containing compound transmembrane transporter activity	GO:0044765//single-organism transport	gi|525585895|gb|EPS32145.1|/0/hypothetical protein PDE_07104 [Penicillium oxalicum 114-2]
PDE_07106	438	1207.86	3252.2	1.42897	Up	0.919653	-	-	-	-	gi|525585897|gb|EPS32147.1|/1.24255e-70/hypothetical protein PDE_07106 [Penicillium oxalicum 114-2]
PDE_07111	2183	86.4767	36.1433	-1.25858	Down	0.847957	-	-	-	-	gi|525585901|gb|EPS32151.1|/0/hypothetical protein PDE_07111 [Penicillium oxalicum 114-2]
PDE_07124	1849	2299.09	5990.96	1.38172	Up	0.915021	K19668|1|4e-151|293|nfi:NFIA_002990|cellulose 1,4-beta-cellobiosidase [EC:3.2.1.91]	-	GO:0004553//hydrolase activity, hydrolyzing O-glycosyl compounds	GO:0005976//polysaccharide metabolic process	gi|323500644|gb|ADX86895.1|/1.45958e-169/cellobiohydrolase II [Penicillium decumbens]
PDE_07125	1197	84	26.4533	-1.66694	Down	0.884348	-	-	-	-	gi|525585915|gb|EPS32165.1|/0/hypothetical protein PDE_07125 [Penicillium oxalicum 114-2]
PDE_07126	309	51.1167	14.9533	-1.77333	Down	0.851062	-	-	-	-	gi|525585916|gb|EPS32166.1|/3.34181e-47/hypothetical protein PDE_07126 [Penicillium oxalicum 114-2]
PDE_07134	843	44.75	94.3433	1.07603	Up	0.825275	K09467|1|2e-10|67.0|lbc:LACBIDRAFT_296037|zinc-finger protein CreA/MIG;K11215|4|7e-10|65.1|adl:AURDEDRAFT_114636|transcription factor STE12	-	-	-	gi|525585924|gb|EPS32174.1|/4.96689e-145/hypothetical protein PDE_07134 [Penicillium oxalicum 114-2]
PDE_07135	979	68.6633	31.0633	-1.14433	Down	0.812636	-	-	-	-	gi|525585925|gb|EPS32175.1|/3.52299e-137/hypothetical protein PDE_07135 [Penicillium oxalicum 114-2]
PDE_07139	1178	501.45	217.08	-1.20788	Down	0.889098	-	-	GO:0046914//transition metal ion binding;GO:0016705//oxidoreductase activity, acting on paired donors, with incorporation or reduction of molecular oxygen;GO:0051536//iron-sulfur cluster binding	GO:0044710;GO:0006725//cellular aromatic compound metabolic process	gi|525585929|gb|EPS32179.1|/0/hypothetical protein PDE_07139 [Penicillium oxalicum 114-2]
PDE_07142	282	50.57	12.8567	-1.97577	Down	0.860834	-	-	-	-	gi|525585932|gb|EPS32182.1|/3.29778e-47/hypothetical protein PDE_07142 [Penicillium oxalicum 114-2]
PDE_07147	725	113.037	20.0867	-2.49248	Down	0.926048	-	-	-	-	gi|525585937|gb|EPS32187.1|/5.69389e-53/hypothetical protein PDE_07147 [Penicillium oxalicum 114-2]
PDE_07152	279	216.343	98.3633	-1.13713	Down	0.865279	-	-	-	-	gi|525585942|gb|EPS32192.1|/9.02454e-37/hypothetical protein PDE_07152 [Penicillium oxalicum 114-2]
PDE_07157	1116	26.0833	63.7567	1.28945	Up	0.828261	K13348|1|7e-49|121|mgr:MGG_05062|protein Mpv17	GO:0031224//intrinsic component of membrane	-	-	gi|859264217|emb|CEJ58972.1|/1.66958e-98/Putative Peroxisomal membrane protein [Penicillium brasilianum]
PDE_07160	500	174.303	52.8367	-1.72199	Down	0.915615	-	-	-	-	gi|525585950|gb|EPS32200.1|/8.91791e-12/hypothetical protein PDE_07160 [Penicillium oxalicum 114-2]
PDE_07162	1921	15.9333	75.57	2.24577	Up	0.902246	K08157|1|8e-78|229|bsc:COCSADRAFT_80971|MFS transporter, DHA1 family, multidrug resistance protein	GO:0031224//intrinsic component of membrane	-	GO:0044763	gi|748552539|dbj|GAM41419.1|/3.18496e-165/spermidine family transporter [Talaromyces cellulolyticus]
PDE_07163	18838	72.3067	11.1567	-2.69622	Down	0.908897	K18281|1|0.0|907|aor:AOR_1_760134|brevianamide F synthase	-	-	-	gi|525585953|gb|EPS32203.1|/0/hypothetical protein PDE_07163 [Penicillium oxalicum 114-2]
PDE_07192	1200	48.1333	15.6967	-1.61658	Down	0.83374	K02326|1|8e-08|58.9|ztr:MYCGRDRAFT_29087|DNA polymerase epsilon subunit 3 [EC:2.7.7.7]	GO:0043231//intracellular membrane-bounded organelle	GO:0046983//protein dimerization activity;GO:0003677//DNA binding	-	gi|768683017|gb|KJJ12896.1|/5.52428e-46/GTP binding domain [Penicillium solitum]
PDE_07194	909	47.6333	16.77	-1.50609	Down	0.822951	K06116|1|2e-91|250|pcs:Pc16g04170|glycerol 3-phosphatase 1 [EC:3.1.3.21]	-	GO:0003824//catalytic activity	-	gi|525585984|gb|EPS32234.1|/9.35445e-117/hypothetical protein PDE_07194 [Penicillium oxalicum 114-2]
PDE_07202	411	6852.07	967.563	-2.82411	Down	0.96763	-	-	-	-	gi|525585992|gb|EPS32242.1|/6.40611e-27/hypothetical protein PDE_07202 [Penicillium oxalicum 114-2]
PDE_07205	2835	95.9867	207.59	1.11283	Up	0.859562	K00804|1|3e-103|377|act:ACLA_022310|geranylgeranyl diphosphate synthase, type III [EC:2.5.1.1 2.5.1.10 2.5.1.29]	-	GO:0003824//catalytic activity	-	gi|525585995|gb|EPS32245.1|/0/hypothetical protein PDE_07205 [Penicillium oxalicum 114-2]
PDE_07206	1885	69.7967	161.793	1.21292	Up	0.868129	K17645|1|5e-76|182|afv:AFLA_139260|averantin hydroxylase [EC:1.14.13.174]	-	GO:0046914//transition metal ion binding;GO:0016491//oxidoreductase activity;GO:0046906//tetrapyrrole binding	GO:0044710	gi|525585996|gb|EPS32246.1|/0/hypothetical protein PDE_07206 [Penicillium oxalicum 114-2]
PDE_07221	730	52.98	21.0267	-1.33323	Down	0.815401	K04797|1|1e-58|226|pcs:Pc16g04610|prefoldin alpha subunit	GO:0043234//protein complex	GO:0005515//protein binding	GO:0044267//cellular protein metabolic process	gi|525586011|gb|EPS32261.1|/2.68054e-66/hypothetical protein PDE_07221 [Penicillium oxalicum 114-2]
PDE_07231	345	173.403	86.36	-1.0057	Down	0.833825	-	-	-	-	gi|525586021|gb|EPS32271.1|/1.88909e-63/hypothetical protein PDE_07231 [Penicillium oxalicum 114-2]
PDE_07261	1897	28.45	98.9067	1.79764	Up	0.899549	K01426|1|0.0|606|aor:AOR_1_1756054|amidase [EC:3.5.1.4]	-	GO:0016879//ligase activity, forming carbon-nitrogen bonds	-	gi|115399428|ref|XP_001215303.1|/0/conserved hypothetical protein [Aspergillus terreus NIH2624]
PDE_07262	1452	28.6367	225.047	2.97429	Up	0.951751	K02920|1|8e-10|65.9|ani:AN4452.2|large subunit ribosomal protein L36e;K06110|3|4e-07|57.0|cthr:CTHT_0001930|exocyst complex component 3	-	-	-	gi|992087810|ref|XP_015407430.1|/5.98829e-97/hypothetical protein ANOM_005244 [Aspergillus nomius NRRL 13137]
PDE_07268	861	38.3133	10.7933	-1.82771	Down	0.82312	K01624|1|3e-146|518|afv:AFLA_119950|fructose-bisphosphate aldolase, class II [EC:4.1.2.13]	-	GO:0046914//transition metal ion binding;GO:0016830//carbon-carbon lyase activity	GO:0044238//primary metabolic process	gi|525586058|gb|EPS32308.1|/2.46715e-163/hypothetical protein PDE_07268 [Penicillium oxalicum 114-2]
PDE_07274	765	64.6567	131.91	1.02868	Up	0.829601	-	-	-	-	gi|525586064|gb|EPS32314.1|/5.06159e-143/hypothetical protein PDE_07274 [Penicillium oxalicum 114-2]
PDE_07279	2163	301.673	621.48	1.04272	Up	0.859969	K02133|1|0.0|572|ure:UREG_04109|F-type H+-transporting ATPase subunit beta [EC:3.6.3.14]	GO:0033178//proton-transporting two-sector ATPase complex, catalytic domain	GO:0032550;GO:0019829//cation-transporting ATPase activity	GO:0006754//ATP biosynthetic process;GO:0015988//energy coupled proton transmembrane transport, against electrochemical gradient	gi|525586069|gb|EPS32319.1|/0/hypothetical protein PDE_07279 [Penicillium oxalicum 114-2]
PDE_07286	930	71.8567	162.373	1.17612	Up	0.864651	K00411|1|2e-69|224|pcs:Pc21g10160|ubiquinol-cytochrome c reductase iron-sulfur subunit [EC:1.10.2.2]	GO:0043231//intracellular membrane-bounded organelle;GO:0044425	GO:0043169//cation binding;GO:0016491//oxidoreductase activity;GO:0051536//iron-sulfur cluster binding;GO:0015078//hydrogen ion transmembrane transporter activity	GO:0044710;GO:0006091//generation of precursor metabolites and energy	gi|296815502|ref|XP_002848088.1|/8.5019e-85/ubiquinol-cytochrome c reductase iron-sulfur subunit [Arthroderma otae CBS 113480]
PDE_07290	1004	47.9167	15.96	-1.58607	Down	0.831213	K00275|1|2e-124|446|pcs:Pc21g10250|pyridoxamine 5'-phosphate oxidase [EC:1.4.3.5]	-	GO:0032553//ribonucleotide binding;GO:0016641//oxidoreductase activity, acting on the CH-NH2 group of donors, oxygen as acceptor	GO:0009108//coenzyme biosynthetic process;GO:0008614//pyridoxine metabolic process	gi|525586080|gb|EPS32330.1|/0/hypothetical protein PDE_07290 [Penicillium oxalicum 114-2]
PDE_07293	3783	53.54	267.187	2.31916	Up	0.946288	-	-	-	-	gi|525586083|gb|EPS32333.1|/0/hypothetical protein PDE_07293 [Penicillium oxalicum 114-2]
PDE_07297	893	286.803	105.833	-1.43827	Down	0.907217	K11599|1|4e-58|201|nfi:NFIA_076490|proteasome maturation protein	-	-	-	gi|525586087|gb|EPS32337.1|/7.86936e-74/hypothetical protein PDE_07297 [Penicillium oxalicum 114-2]
PDE_07315	751	121.467	48.9167	-1.31216	Down	0.870402	-	-	-	-	gi|525586105|gb|EPS32355.1|/4.1909e-46/hypothetical protein PDE_07315 [Penicillium oxalicum 114-2]
PDE_07323	555	139.847	55.2033	-1.34102	Down	0.878563	K14536|1|2e-18|92.4|ani:AN6907.2|ribosome assembly protein 1 [EC:3.6.5.-]	-	-	-	gi|525586113|gb|EPS32363.1|/3.02505e-69/hypothetical protein PDE_07323 [Penicillium oxalicum 114-2]
PDE_07330	1146	59.14	126.567	1.09769	Up	0.843326	K01803|1|5e-102|197|pcs:Pc21g03400|triosephosphate isomerase (TIM) [EC:5.3.1.1]	-	GO:0016861//intramolecular oxidoreductase activity, interconverting aldoses and ketoses	GO:0006007//glucose catabolic process	gi|525586120|gb|EPS32370.1|/4.56063e-116/hypothetical protein PDE_07330 [Penicillium oxalicum 114-2]
PDE_07344	1326	620.94	8394.52	3.75692	Up	0.974552	K06004|1|1e-123|444|afm:AFUA_5G13300|aspergillopepsin I [EC:3.4.23.18]	-	GO:0016787//hydrolase activity	-	gi|525586134|gb|EPS32384.1|/0/hypothetical protein PDE_07344 [Penicillium oxalicum 114-2]
PDE_07353	1471	49.16	2.11	-4.54217	Down	0.90189	K19619|1|1e-12|75.5|afv:AFLA_066970|tyrosyl-DNA phosphodiesterase 2 [EC:3.1.4.-];K06110|2|1e-08|62.0|cthr:CTHT_0001930|exocyst complex component 3;K06123|3|2e-08|61.6|cmt:CCM_02900|1-acylglycerone phosphate reductase [EC:1.1.1.101];K14326|4|1e-06|55.1|ttt:THITE_130005|regulator of nonsense transcripts 1 [EC:3.6.4.-];K02920|5|2e-06|54.7|act:ACLA_046760|large subunit ribosomal protein L36e	-	-	-	gi|525586143|gb|EPS32393.1|/7.49284e-158/hypothetical protein PDE_07353 [Penicillium oxalicum 114-2]
PDE_07368	2083	30.8967	7.17333	-2.10674	Down	0.809514	K10392|1|5e-107|389|dsq:DICSQDRAFT_126187|kinesin family member 1	GO:0015630//microtubule cytoskeleton	GO:0003774//motor activity;GO:0032550	GO:0006928//movement of cell or subcellular component	gi|525586158|gb|EPS32408.1|/0/hypothetical protein PDE_07368 [Penicillium oxalicum 114-2]
PDE_07389	1893	23.0233	55.9067	1.27992	Up	0.814689	-	-	GO:0003824//catalytic activity	GO:0008152//metabolic process	gi|525586179|gb|EPS32429.1|/8.88862e-147/hypothetical protein PDE_07389 [Penicillium oxalicum 114-2]
PDE_07391	1156	37.1467	10.54	-1.81736	Down	0.817657	-	-	-	-	gi|525586181|gb|EPS32431.1|/1.07915e-11/hypothetical protein PDE_07391 [Penicillium oxalicum 114-2]
PDE_07406	608	57.3433	10.2	-2.49106	Down	0.889387	K10740|1|4e-10|65.1|ssl:SS1G_03251|replication factor A3	-	-	-	gi|525586196|gb|EPS32446.1|/3.27758e-54/hypothetical protein PDE_07406 [Penicillium oxalicum 114-2]
PDE_07424	527	85.9833	37.96	-1.17958	Down	0.8371	K12622|1|7e-28|68.6|ang:ANI_1_908124|U6 snRNA-associated Sm-like protein LSm3	GO:0044424	-	-	gi|525586214|gb|EPS32464.1|/6.30731e-31/hypothetical protein PDE_07424 [Penicillium oxalicum 114-2]
PDE_07426	1059	113.717	33.7133	-1.75405	Down	0.90284	K03434|1|1e-98|360|pcs:Pc21g04290|N-acetylglucosaminylphosphatidylinositol deacetylase [EC:3.5.1.89]	-	-	-	gi|525586216|gb|EPS32466.1|/2.32099e-143/putative diacetylchitobiose deacetylase [Penicillium oxalicum 114-2]
PDE_07431	349	74.6767	14.9733	-2.31826	Down	0.903536	-	-	-	-	gi|525586221|gb|EPS32471.1|/1.67638e-37/hypothetical protein PDE_07431 [Penicillium oxalicum 114-2]
PDE_07433	549	38.3933	12.2	-1.65397	Down	0.810583	-	-	-	-	gi|525586223|gb|EPS32473.1|/1.97709e-105/hypothetical protein PDE_07433 [Penicillium oxalicum 114-2]
PDE_07453	552	33.7167	74.8633	1.1508	Up	0.821339	-	-	-	-	gi|525586243|gb|EPS32493.1|/1.09929e-47/hypothetical protein PDE_07453 [Penicillium oxalicum 114-2]
PDE_07454	446	727.31	298.79	-1.28344	Down	0.900448	K01920|1|3e-08|57.4|ure:UREG_04364|glutathione synthase [EC:6.3.2.3]	-	-	-	gi|525586244|gb|EPS32494.1|/6.80996e-53/hypothetical protein PDE_07454 [Penicillium oxalicum 114-2]
PDE_07456	1086	418.833	173.927	-1.2679	Down	0.895392	K15306|1|4e-54|129|cpw:CPC735_016430|Ran-binding protein 1	GO:0044424	GO:0017016//Ras GTPase binding	GO:0050658//RNA transport;GO:0044772//mitotic cell cycle phase transition;GO:0019941//modification-dependent protein catabolic process;GO:0006886//intracellular protein transport	gi|525586246|gb|EPS32496.1|/9.90184e-69/hypothetical protein PDE_07456 [Penicillium oxalicum 114-2]
PDE_07464	1190	36.68	90.1467	1.29728	Up	0.855015	K09584|1|4e-153|296|act:ACLA_015280|protein disulfide-isomerase A6 [EC:5.3.4.1]	-	GO:0003824//catalytic activity	-	gi|525586254|gb|EPS32504.1|/0/hypothetical protein PDE_07464 [Penicillium oxalicum 114-2]
PDE_07466	1207	74.44	33.09	-1.16968	Down	0.824952	K14823|1|2e-84|233|nfi:NFIA_074970|rRNA-processing protein EBP2	-	-	-	gi|525586256|gb|EPS32506.1|/1.97297e-118/hypothetical protein PDE_07466 [Penicillium oxalicum 114-2]
PDE_07470	771	202.56	55.1467	-1.877	Down	0.927015	K00851|1|1e-06|46.2|pgr:PGTG_17060|gluconokinase [EC:2.7.1.12]	-	-	-	gi|525586260|gb|EPS32510.1|/1.19226e-79/hypothetical protein PDE_07470 [Penicillium oxalicum 114-2]
PDE_07472	768	93.5867	23.2433	-2.00949	Down	0.90586	-	-	-	-	gi|525586262|gb|EPS32512.1|/2.52212e-41/hypothetical protein PDE_07472 [Penicillium oxalicum 114-2]
PDE_07475	789	156.283	899.467	2.52491	Up	0.960267	K08095|1|6e-73|249|nfi:NFIA_102190|cutinase [EC:3.1.1.74]	-	GO:0052689//carboxylic ester hydrolase activity	-	gi|525586265|gb|EPS32515.1|/6.21847e-98/putative cutinase [Penicillium oxalicum 114-2]
PDE_07483	806	77.8867	27.7933	-1.48664	Down	0.865211	-	-	-	-	gi|525586273|gb|EPS32523.1|/1.85093e-97/hypothetical protein PDE_07483 [Penicillium oxalicum 114-2]
PDE_07485	2645	86.03	31.32	-1.45776	Down	0.869283	K14857|1|0.0|650|nfi:NFIA_075190|AdoMet-dependent rRNA methyltransferase SPB1 [EC:2.1.1.-]	GO:0005634//nucleus	GO:0016740//transferase activity	GO:0042254//ribosome biogenesis;GO:0016070//RNA metabolic process	gi|525586275|gb|EPS32525.1|/0/hypothetical protein PDE_07485 [Penicillium oxalicum 114-2]
PDE_07491	1476	64.6767	164.13	1.34352	Up	0.88389	-	-	-	-	gi|525586281|gb|EPS32531.1|/0/hypothetical protein PDE_07491 [Penicillium oxalicum 114-2]
PDE_07519	907	84.5033	41.5367	-1.02462	Down	0.804526	K02892|1|2e-52|156|pcs:Pc21g06850|large subunit ribosomal protein L23	GO:0005622//intracellular	-	-	gi|525586309|gb|EPS32559.1|/3.94897e-91/hypothetical protein PDE_07519 [Penicillium oxalicum 114-2]
PDE_07554	1720	152.53	76.1867	-1.00148	Down	0.828413	-	-	-	-	gi|525586344|gb|EPS32594.1|/1.33886e-102/hypothetical protein PDE_07554 [Penicillium oxalicum 114-2]
PDE_07555	864	115.857	38.51	-1.58904	Down	0.893967	K12462|1|2e-71|207|pcs:Pc21g06220|Rho GDP-dissociation inhibitor	GO:0044424	GO:0005092//GDP-dissociation inhibitor activity	-	gi|525586345|gb|EPS32595.1|/1.64807e-85/hypothetical protein PDE_07555 [Penicillium oxalicum 114-2]
PDE_07559	1587	77.6933	24.7033	-1.65309	Down	0.878274	K11548|1|0.0|488|pcs:Pc21g06170|kinetochore protein Nuf2	GO:0000776//kinetochore;GO:0043231//intracellular membrane-bounded organelle	-	GO:0000087//mitotic M phase	gi|525586349|gb|EPS32599.1|/0/hypothetical protein PDE_07559 [Penicillium oxalicum 114-2]
PDE_07562	2312	60.2333	157.133	1.38336	Up	0.887215	-	-	-	-	gi|525586352|gb|EPS32602.1|/0/hypothetical protein PDE_07562 [Penicillium oxalicum 114-2]
PDE_07566	2395	27.63	2.53667	-3.44523	Down	0.827972	-	-	-	-	gi|525586356|gb|EPS32606.1|/0/hypothetical protein PDE_07566 [Penicillium oxalicum 114-2]
PDE_07585	1031	27.14	3.43	-2.98414	Down	0.817963	-	-	-	GO:0005975//carbohydrate metabolic process	gi|685427613|gb|AIO06738.1|/8.36346e-174/alpha-L-arabinofuranosidase 4 [Penicillium oxalicum]
PDE_07606	1919	4.51667	36.9567	3.0325	Up	0.857628	-	-	GO:0016614//oxidoreductase activity, acting on CH-OH group of donors	-	gi|525586396|gb|EPS32646.1|/5.41061e-132/hypothetical protein PDE_07606 [Penicillium oxalicum 114-2]
PDE_07621	651	82.95	34.8567	-1.25081	Down	0.844174	-	-	-	-	gi|525586411|gb|EPS32661.1|/1.23657e-82/hypothetical protein PDE_07621 [Penicillium oxalicum 114-2]
PDE_07622	339	746.85	79.5433	-3.23101	Down	0.966578	-	-	-	-	gi|525586412|gb|EPS32662.1|/8.84286e-53/hypothetical protein PDE_07622 [Penicillium oxalicum 114-2]
PDE_07631	1280	201.21	63.86	-1.65572	Down	0.915971	-	-	GO:0097159//organic cyclic compound binding;GO:0046914//transition metal ion binding	-	gi|525586421|gb|EPS32671.1|/5.7109e-116/hypothetical protein PDE_07631 [Penicillium oxalicum 114-2]
PDE_07645	309	24.0533	54.8667	1.18969	Up	0.800489	-	-	-	-	gi|525586435|gb|EPS32685.1|/6.73351e-48/hypothetical protein PDE_07645 [Penicillium oxalicum 114-2]
PDE_07664	2027	23.9333	80.2933	1.74626	Up	0.886095	K08157|1|0.0|589|pcs:Pc22g17370|MFS transporter, DHA1 family, multidrug resistance protein	GO:0031224//intrinsic component of membrane	-	GO:0044763	gi|525586454|gb|EPS32704.1|/0/hypothetical protein PDE_07664 [Penicillium oxalicum 114-2]
PDE_07672	1614	32.1833	82.2233	1.35323	Up	0.854879	-	-	-	-	gi|525586462|gb|EPS32712.1|/0/hypothetical protein PDE_07672 [Penicillium oxalicum 114-2]
PDE_07679	1980	3.04333	31.53	3.373	Up	0.8447	K14640|1|0.0|707|nfi:NFIA_027630|solute carrier family 20 (sodium-dependent phosphate transporter)	-	GO:0015291//secondary active transmembrane transporter activity	GO:0015698//inorganic anion transport	gi|859263615|emb|CEJ58370.1|/0/Putative Phosphate transporter [Penicillium brasilianum]
PDE_07684	536	187.007	31.13	-2.58671	Down	0.942607	-	-	-	-	gi|525586474|gb|EPS32724.1|/9.77628e-83/hypothetical protein PDE_07684 [Penicillium oxalicum 114-2]
PDE_07705	2424	29.8333	91.6433	1.6191	Up	0.885145	-	-	-	-	gi|525586495|gb|EPS32745.1|/0/hypothetical protein PDE_07705 [Penicillium oxalicum 114-2]
PDE_07709	972	108.283	31.7133	-1.77165	Down	0.90206	K17878|1|2e-71|269|tre:TRIREDRAFT_64372|nicotinamide N-methyltransferase [EC:2.1.1.1]	-	GO:0016701//oxidoreductase activity, acting on single donors with incorporation of molecular oxygen	-	gi|525586499|gb|EPS32749.1|/7.37752e-178/hypothetical protein PDE_07709 [Penicillium oxalicum 114-2]
PDE_07722	1483	180.007	613.54	1.76911	Up	0.937687	-	-	-	-	gi|525586512|gb|EPS32762.1|/1.4006e-97/hypothetical protein PDE_07722 [Penicillium oxalicum 114-2]
PDE_07727	1536	101.19	385.433	1.92941	Up	0.940503	-	-	-	-	gi|525586517|gb|EPS32767.1|/0/hypothetical protein PDE_07727 [Penicillium oxalicum 114-2]
PDE_07741	3715	49.1967	19.8233	-1.31136	Down	0.804967	K06671|1|0.0|1232|pcs:Pc21g01980|cohesin complex subunit SA-1/2	-	-	-	gi|525586531|gb|EPS32781.1|/0/hypothetical protein PDE_07741 [Penicillium oxalicum 114-2]
PDE_07755	376	1313.37	481.76	-1.44688	Down	0.91933	-	-	-	-	gi|525586545|gb|EPS32795.1|/3.01732e-39/hypothetical protein PDE_07755 [Penicillium oxalicum 114-2]
PDE_07757	1283	256.413	46.79	-2.4542	Down	0.948154	K00761|1|1e-46|187|pcs:Pc21g01810|uracil phosphoribosyltransferase [EC:2.4.2.9]	-	GO:0016740//transferase activity	-	gi|525586547|gb|EPS32797.1|/3.47598e-62/hypothetical protein PDE_07757 [Penicillium oxalicum 114-2]
PDE_07763	1072	114.623	52.9133	-1.1152	Down	0.842359	K09613|1|6e-160|563|pcs:Pc21g01770|COP9 signalosome complex subunit 5 [EC:3.4.-.-]	-	-	-	gi|525586553|gb|EPS32803.1|/0/hypothetical protein PDE_07763 [Penicillium oxalicum 114-2]
PDE_07771	568	396.92	143.417	-1.46864	Down	0.914529	-	-	-	-	gi|525586561|gb|EPS32811.1|/7.69667e-71/hypothetical protein PDE_07771 [Penicillium oxalicum 114-2]
PDE_07778	1539	26.2867	65.04	1.307	Up	0.831959	-	-	-	-	gi|902266052|emb|CRL30447.1|/6.01199e-83/unnamed protein product [Penicillium camemberti]
PDE_07781	1778	72.4233	153.52	1.0839	Up	0.846159	K20028|1|0.0|605|pcs:Pc21g01430|palmitoyltransferase ZDHHC2/15/20 [EC:2.3.1.225]	GO:0016020//membrane;GO:0043231//intracellular membrane-bounded organelle	GO:0046872//metal ion binding;GO:0016740//transferase activity	-	gi|525586571|gb|EPS32821.1|/0/hypothetical protein PDE_07781 [Penicillium oxalicum 114-2]
PDE_07782	1775	32.5667	109.043	1.74343	Up	0.900736	K20028|1|6e-136|485|ani:AN7337.2|palmitoyltransferase ZDHHC2/15/20 [EC:2.3.1.225]	-	-	-	gi|525586572|gb|EPS32822.1|/0/hypothetical protein PDE_07782 [Penicillium oxalicum 114-2]
PDE_07788	708	641.6	217.493	-1.5607	Down	0.925031	K01725|1|3e-70|265|act:ACLA_075450|cyanate lyase [EC:4.2.1.104]	-	GO:0003676//nucleic acid binding;GO:0016840	GO:0006082//organic acid metabolic process	gi|525586578|gb|EPS32828.1|/1.96308e-79/hypothetical protein PDE_07788 [Penicillium oxalicum 114-2]
PDE_07807	1417	53.9867	21.4133	-1.33409	Down	0.817284	K14785|1|1e-28|88.6|act:ACLA_075670|ESF2/ABP1 family protein	-	-	-	gi|525586596|gb|EPS32846.1|/2.71952e-77/hypothetical protein PDE_07807 [Penicillium oxalicum 114-2]
PDE_07808	1202	18.5733	58.3767	1.65216	Up	0.856033	K15084|1|1e-123|443|afv:AFLA_002720|solute carrier family 25 (mitochondrial carrier protein), member 16	GO:0016020//membrane	-	GO:0051234//establishment of localization	gi|525586597|gb|EPS32847.1|/1.87227e-155/hypothetical protein PDE_07808 [Penicillium oxalicum 114-2]
PDE_07812	1660	68.89	26.03	-1.40412	Down	0.847601	K10080|1|8e-114|162|act:ACLA_075710|lectin, mannose-binding 1	-	-	-	gi|525586601|gb|EPS32851.1|/4.33484e-135/hypothetical protein PDE_07812 [Penicillium oxalicum 114-2]
PDE_07813	1420	3.30667	63.6667	4.26709	Up	0.917617	K08282|1|6e-48|119|afm:AFUA_6G02590|non-specific serine/threonine protein kinase [EC:2.7.11.1];K14834|4|9e-33|82.4|pno:SNOG_16412|nucleolar complex protein 3	-	GO:0016772//transferase activity, transferring phosphorus-containing groups	-	gi|121699707|ref|XP_001268119.1|/2.5517e-132/protein kinase domain protein [Aspergillus clavatus NRRL 1]
PDE_07814	2758	17.3033	52.39	1.59824	Up	0.8409	K11446|1|3e-07|58.5|mbe:MBM_08533|histone demethylase JARID1 [EC:1.14.11.-]	-	-	-	gi|525586603|gb|EPS32853.1|/0/hypothetical protein PDE_07814 [Penicillium oxalicum 114-2]
PDE_07817	894	41.12	8.54	-2.26753	Down	0.851096	-	-	GO:0004518//nuclease activity	-	gi|525586606|gb|EPS32856.1|/5.43618e-177/hypothetical protein PDE_07817 [Penicillium oxalicum 114-2]
PDE_07836	474	508.61	250.177	-1.02361	Down	0.854523	K02128|1|2e-31|135|pcs:Pc21g19380|F-type H+-transporting ATPase subunit c	-	-	GO:0006810//transport	gi|525586625|gb|EPS32875.1|/7.06993e-45/hypothetical protein PDE_07836 [Penicillium oxalicum 114-2]
PDE_07863	831	341.687	67.7467	-2.33445	Down	0.949969	-	-	-	-	gi|525586652|gb|EPS32902.1|/1.10314e-49/hypothetical protein PDE_07863 [Penicillium oxalicum 114-2]
PDE_07866	543	92.3333	30.4467	-1.60057	Down	0.88428	-	-	-	-	gi|525586655|gb|EPS32905.1|/1.61498e-104/hypothetical protein PDE_07866 [Penicillium oxalicum 114-2]
PDE_07871	1736	6.61667	75.3767	3.50994	Up	0.920162	K08139|1|3e-67|233|dha:DEHA2C11374g|MFS transporter, SP family, sugar:H+ symporter	GO:0031224//intrinsic component of membrane	GO:0022857//transmembrane transporter activity	GO:0051234//establishment of localization;GO:0044763	gi|525586660|gb|EPS32910.1|/0/hypothetical protein PDE_07871 [Penicillium oxalicum 114-2]
PDE_07874	330	11.63	39.79	1.77455	Up	0.823493	-	-	-	-	gi|525586663|gb|EPS32913.1|/5.7778e-52/hypothetical protein PDE_07874 [Penicillium oxalicum 114-2]
PDE_07886	1476	170.653	67.8167	-1.33136	Down	0.883856	K14454|1|5e-61|236|nhe:NECHADRAFT_10996|aspartate aminotransferase, cytoplasmic [EC:2.6.1.1];K00286|2|1e-45|184|npa:UCRNP2_9665|pyrroline-5-carboxylate reductase [EC:1.5.1.2];K00318|3|1e-32|141|spo:SPCC70.03c|proline dehydrogenase [EC:1.5.-.-]	-	-	GO:0044710	gi|525586675|gb|EPS32925.1|/0/hypothetical protein PDE_07886 [Penicillium oxalicum 114-2]
PDE_07896	2759	41.1133	122.063	1.56995	Up	0.893814	-	-	-	-	gi|525586685|gb|EPS32935.1|/0/hypothetical protein PDE_07896 [Penicillium oxalicum 114-2]
PDE_07897	996	9.99667	327.89	5.03562	Up	0.971939	K01209|1|5e-124|444|ang:ANI_1_108034|alpha-N-arabinofuranosidase [EC:3.2.1.55]	-	GO:0004553//hydrolase activity, hydrolyzing O-glycosyl compounds	GO:0019566//arabinose metabolic process;GO:0000272//polysaccharide catabolic process	gi|525586686|gb|EPS32936.1|/0/putative alpha-L-arabinofuranosidase [Penicillium oxalicum 114-2]
PDE_07902	1453	268.36	113.607	-1.24012	Down	0.884534	K06874|1|1e-148|486|nfi:NFIA_056250|zinc finger protein	-	-	-	gi|525586691|gb|EPS32941.1|/0/hypothetical protein PDE_07902 [Penicillium oxalicum 114-2]
PDE_07911	783	1380.45	6728.72	2.28519	Up	0.959724	-	-	-	-	gi|525586700|gb|EPS32950.1|/2.00898e-41/hypothetical protein PDE_07911 [Penicillium oxalicum 114-2]
PDE_07912	803	84.0433	25.51	-1.72007	Down	0.887283	K03505|1|4e-28|125|afv:AFLA_106460|DNA polymerase delta subunit 4	-	-	-	gi|525586701|gb|EPS32951.1|/1.00596e-51/hypothetical protein PDE_07912 [Penicillium oxalicum 114-2]
PDE_07920	1232	47.4767	11.9567	-1.9894	Down	0.855015	K06883|1|3e-136|280|afm:AFUA_6G10630|uncharacterized protein	GO:0044424	GO:0036094//small molecule binding	GO:0007064//mitotic sister chromatid cohesion	gi|525586709|gb|EPS32959.1|/2.09895e-166/hypothetical protein PDE_07920 [Penicillium oxalicum 114-2]
PDE_07921	774	34.8267	8.74	-1.99449	Down	0.819032	K03537|1|6e-49|194|pcs:Pc21g20470|ribonuclease P/MRP protein subunit POP5 [EC:3.1.26.5]	-	-	-	gi|525586710|gb|EPS32960.1|/2.28062e-98/hypothetical protein PDE_07921 [Penicillium oxalicum 114-2]
PDE_07927	1293	1143.76	3331.6	1.54243	Up	0.928101	K06004|1|3e-116|419|afm:AFUA_5G13300|aspergillopepsin I [EC:3.4.23.18]	-	GO:0008233//peptidase activity	-	gi|525586716|gb|EPS32966.1|/1.17252e-174/hypothetical protein PDE_07927 [Penicillium oxalicum 114-2]
PDE_07930	1768	54.1867	210.173	1.95557	Up	0.930646	K10755|1|4e-71|197|pbn:PADG_12056|replication factor C subunit 2/4;K06009|3|2e-46|142|tpf:TPHA_0A01580|yapsin 1/2 [EC:3.4.23.41]	-	-	-	gi|525586719|gb|EPS32969.1|/0/hypothetical protein PDE_07930 [Penicillium oxalicum 114-2]
PDE_07933	816	1604.39	10334.2	2.68733	Up	0.966086	-	-	GO:0004175//endopeptidase activity	GO:0019538//protein metabolic process	gi|525586722|gb|EPS32972.1|/2.83664e-134/hypothetical protein PDE_07933 [Penicillium oxalicum 114-2]
PDE_07934	1416	27.48	192.18	2.806	Up	0.946135	K15393|1|1e-43|178|aor:AOR_1_4014|beta-cyclopiazonate dehydrogenase [EC:1.21.99.1]	-	-	-	gi|525586723|gb|EPS32973.1|/0/hypothetical protein PDE_07934 [Penicillium oxalicum 114-2]
PDE_07935	480	246.27	99.6267	-1.30564	Down	0.890472	-	-	-	-	gi|525586724|gb|EPS32974.1|/6.0576e-79/hypothetical protein PDE_07935 [Penicillium oxalicum 114-2]
PDE_07936	1228	1777.49	42.9133	-5.37227	Down	0.98334	K19305|1|5e-88|325|pcs:Pc06g00080|deuterolysin [EC:3.4.24.39]	-	GO:0016787//hydrolase activity	-	gi|525586725|gb|EPS32975.1|/8.77283e-124/hypothetical protein PDE_07936 [Penicillium oxalicum 114-2]
PDE_07951	1002	82.2	8.14333	-3.33545	Down	0.922927	K06001|1|3e-14|79.7|afv:AFLA_118070|tryptophan synthase beta chain [EC:4.2.1.20]	-	-	-	gi|525586740|gb|EPS32990.1|/3.06882e-158/hypothetical protein PDE_07951 [Penicillium oxalicum 114-2]
PDE_07952	2438	55.12	20.2167	-1.44703	Down	0.832434	K15449|1|0.0|1145|act:ACLA_085180|tRNA wybutosine-synthesizing protein 1 [EC:4.1.3.44]	-	GO:0051540;GO:0003824//catalytic activity;GO:0032553//ribonucleotide binding	GO:0044710	gi|525586741|gb|EPS32991.1|/0/hypothetical protein PDE_07952 [Penicillium oxalicum 114-2]
PDE_07954	1913	61.5	21.8667	-1.49185	Down	0.846498	K14328|1|6e-115|343|ang:ANI_1_3126014|regulator of nonsense transcripts 3	-	-	-	gi|525586743|gb|EPS32993.1|/0/hypothetical protein PDE_07954 [Penicillium oxalicum 114-2]
PDE_07956	1729	15.0133	49.9633	1.73463	Up	0.845905	K00480|1|0.0|651|nhe:NECHADRAFT_83273|salicylate hydroxylase [EC:1.14.13.1]	-	-	-	gi|302896310|ref|XP_003047035.1|/0/predicted protein [Nectria haematococca mpVI 77-13-4]
PDE_07985	983	131.627	39.6133	-1.73239	Down	0.907302	K10739|1|4e-96|345|pcs:Pc21g21700|replication factor A2	-	-	-	gi|525586774|gb|EPS33024.1|/5.91951e-120/hypothetical protein PDE_07985 [Penicillium oxalicum 114-2]
PDE_07993	786	82.0667	28.2433	-1.53889	Down	0.872557	K09528|1|1e-61|236|pcs:Pc21g20940|DnaJ homolog subfamily C member 8	-	-	-	gi|525586782|gb|EPS33032.1|/2.14308e-75/hypothetical protein PDE_07993 [Penicillium oxalicum 114-2]
PDE_08004	879	99.57	716.723	2.84763	Up	0.963508	-	-	-	-	gi|525586793|gb|EPS33043.1|/3.82998e-127/hypothetical protein PDE_08004 [Penicillium oxalicum 114-2]
PDE_08020	717	37.7933	108.21	1.51763	Up	0.885179	K04078|1|2e-31|135|pcs:Pc21g20560|chaperonin GroES	GO:0044424	GO:0032550	GO:0044267//cellular protein metabolic process	gi|525586808|gb|EPS33058.1|/2.85777e-33/hypothetical protein PDE_08020 [Penicillium oxalicum 114-2]
PDE_08021	1125	161.6	76.08	-1.08684	Down	0.849247	K14405|1|2e-71|270|pcs:Pc21g20550|pre-mRNA 3'-end-processing factor FIP1	-	-	-	gi|525586809|gb|EPS33059.1|/4.26274e-106/hypothetical protein PDE_08021 [Penicillium oxalicum 114-2]
PDE_08033	942	358.813	132.343	-1.43895	Down	0.911	K18097|1|6e-40|165|adl:AURDEDRAFT_180727|glycerol 2-dehydrogenase (NADP+) [EC:1.1.1.156];K18107|3|2e-39|163|ani:AN4829.2|L-glyceraldehyde reductase [EC:1.1.1.372]	-	-	-	gi|525586821|gb|EPS33071.1|/2.20625e-155/hypothetical protein PDE_08033 [Penicillium oxalicum 114-2]
PDE_08042	1495	56.19	388.56	2.78975	Up	0.958147	K00606|1|1e-31|138|wic:J056_003735|3-methyl-2-oxobutanoate hydroxymethyltransferase [EC:2.1.2.11]	GO:0016020//membrane	-	-	gi|525586830|gb|EPS33080.1|/0/hypothetical protein PDE_08042 [Penicillium oxalicum 114-2]
PDE_08044	990	109.663	227.123	1.05039	Up	0.850366	K18339|1|6e-117|421|pcs:Pc22g00220|2-keto-3-deoxy-L-rhamnonate aldolase [EC:4.1.2.53];K18103|5|3e-38|159|mbe:MBM_04252|L-threo-3-deoxy-hexylosonate aldolase [EC:4.1.2.54]	-	GO:0003824//catalytic activity	-	gi|525586832|gb|EPS33082.1|/1.14271e-157/hypothetical protein PDE_08044 [Penicillium oxalicum 114-2]
PDE_08059	851	277.163	136.18	-1.02522	Down	0.848398	K10573|1|5e-68|258|tve:TRV_02546|ubiquitin-conjugating enzyme E2 A [EC:2.3.2.23]	-	GO:0016879//ligase activity, forming carbon-nitrogen bonds	GO:0044763;GO:0044260;GO:0090304	gi|302500601|ref|XP_003012294.1|/5.50457e-67/hypothetical protein ARB_01554 [Arthroderma benhamiae CBS 112371]
PDE_08065	1434	42.7233	101.047	1.24193	Up	0.855015	-	-	-	GO:0006351//transcription, DNA-templated	gi|525586853|gb|EPS33103.1|/2.15904e-172/hypothetical protein PDE_08065 [Penicillium oxalicum 114-2]
PDE_08067	1164	23.1633	101.017	2.12468	Up	0.912849	-	-	-	-	gi|525586855|gb|EPS33105.1|/2.06346e-119/hypothetical protein PDE_08067 [Penicillium oxalicum 114-2]
PDE_08074	1337	10.95	36.12	1.72187	Up	0.807495	K15109|1|6e-66|252|ang:ANI_1_388034|solute carrier family 25 (mitochondrial carnitine/acylcarnitine transporter), member 20/29	GO:0016020//membrane	-	GO:0051234//establishment of localization	gi|525586862|gb|EPS33112.1|/7.17295e-74/hypothetical protein PDE_08074 [Penicillium oxalicum 114-2]
PDE_08075	1139	484.857	240.773	-1.00988	Down	0.852097	-	GO:0016020//membrane	-	-	gi|525586863|gb|EPS33113.1|/1.45921e-37/hypothetical protein PDE_08075 [Penicillium oxalicum 114-2]
PDE_08077	1707	213.697	34.42	-2.63425	Down	0.946797	-	-	-	-	gi|525586865|gb|EPS33115.1|/0/hypothetical protein PDE_08077 [Penicillium oxalicum 114-2]
PDE_08078	1376	108.73	22.34	-2.28305	Down	0.919839	-	-	-	-	gi|525586866|gb|EPS33116.1|/0/hypothetical protein PDE_08078 [Penicillium oxalicum 114-2]
PDE_08105	1015	96.0933	209.673	1.12564	Up	0.862887	-	-	-	-	gi|525586893|gb|EPS33143.1|/8.76578e-60/hypothetical protein PDE_08105 [Penicillium oxalicum 114-2]
PDE_08106	396	8.38667	41.8767	2.31998	Up	0.854625	-	-	-	-	gi|525586894|gb|EPS33144.1|/3.89627e-64/hypothetical protein PDE_08106 [Penicillium oxalicum 114-2]
PDE_08113	2647	88.1667	35.09	-1.32917	Down	0.856796	-	-	-	-	gi|525586901|gb|EPS33151.1|/0/hypothetical protein PDE_08113 [Penicillium oxalicum 114-2]
PDE_08119	1569	48.6433	433.23	3.15482	Up	0.962218	-	-	-	-	gi|525586907|gb|EPS33157.1|/0/hypothetical protein PDE_08119 [Penicillium oxalicum 114-2]
PDE_08122	1645	5284.6	2062.89	-1.35713	Down	0.912408	K01183|1|7e-122|223|act:ACLA_044360|chitinase [EC:3.2.1.14]	-	GO:0016798//hydrolase activity, acting on glycosyl bonds	GO:0008152//metabolic process	gi|768698377|gb|KJJ27324.1|/6.11761e-140/Chitinase II [Penicillium solitum]
PDE_08150	2096	25.63	84.2067	1.7161	Up	0.887334	K03317|1|0.0|743|pcs:Pc22g02350|concentrative nucleoside transporter, CNT family	-	-	-	gi|525586938|gb|EPS33188.1|/0/hypothetical protein PDE_08150 [Penicillium oxalicum 114-2]
PDE_08151	705	188.183	41.27	-2.18897	Down	0.935295	K06688|1|3e-74|278|pcs:Pc22g02340|ubiquitin-conjugating enzyme E2 C [EC:2.3.2.23]	-	-	-	gi|525586939|gb|EPS33189.1|/5.89699e-84/hypothetical protein PDE_08151 [Penicillium oxalicum 114-2]
PDE_08159	607	1038.75	334.95	-1.63283	Down	0.932292	-	-	-	-	gi|525586947|gb|EPS33197.1|/5.71018e-78/hypothetical protein PDE_08159 [Penicillium oxalicum 114-2]
PDE_08162	6114	62.21	27.33	-1.18666	Down	0.812025	K09291|1|0.0|2102|nfi:NFIA_059040|nucleoprotein TPR	-	-	-	gi|525586950|gb|EPS33200.1|/0/hypothetical protein PDE_08162 [Penicillium oxalicum 114-2]
PDE_08167	1596	17.7	46.4467	1.39183	Up	0.808327	K15272|1|7e-146|518|pcs:Pc22g02140|solute carrier family 35 (UDP-sugar transporter), member A1/2/3	GO:0016020//membrane	-	GO:0006810//transport	gi|525586955|gb|EPS33205.1|/0/hypothetical protein PDE_08167 [Penicillium oxalicum 114-2]
PDE_08173	630	41.0767	12.6467	-1.69956	Down	0.822696	K12399|1|1e-69|262|pcs:Pc22g02070|AP-3 complex subunit sigma	GO:0030119//AP-type membrane coat adaptor complex	GO:0022892//substrate-specific transporter activity	GO:0045184//establishment of protein localization	gi|525586961|gb|EPS33211.1|/9.33273e-77/hypothetical protein PDE_08173 [Penicillium oxalicum 114-2]
PDE_08180	1940	12.83	42.7133	1.73517	Up	0.829974	K01501|1|9e-41|148|ssl:SS1G_10951|nitrilase [EC:3.5.5.1];K01166|3|4e-14|80.9|smp:SMAC_07193|ribonuclease T2 [EC:3.1.27.1];K04487|4|1e-06|55.8|aje:HCAG_01147|cysteine desulfurase [EC:2.8.1.7]	-	GO:0016614//oxidoreductase activity, acting on CH-OH group of donors	-	gi|525586968|gb|EPS33218.1|/0/hypothetical protein PDE_08180 [Penicillium oxalicum 114-2]
PDE_08183	2625	161.933	384.853	1.24891	Up	0.892118	K01681|1|0.0|1397|act:ACLA_086180|aconitate hydratase [EC:4.2.1.3]	GO:0005759//mitochondrial matrix	GO:0051536//iron-sulfur cluster binding;GO:0003994//aconitate hydratase activity;GO:0043566//structure-specific DNA binding	GO:0046459//short-chain fatty acid metabolic process;GO:0009060//aerobic respiration;GO:0007005//mitochondrion organization	gi|525586971|gb|EPS33221.1|/0/hypothetical protein PDE_08183 [Penicillium oxalicum 114-2]
PDE_08184	480	174.25	81.8067	-1.09087	Down	0.85152	K14821|1|2e-43|174|afm:AFUA_6G12920|bud site selection protein 20	-	-	-	gi|525586972|gb|EPS33222.1|/1.66116e-52/hypothetical protein PDE_08184 [Penicillium oxalicum 114-2]
PDE_08203	547	72.97	32.3633	-1.17294	Down	0.823527	-	-	-	-	gi|525586991|gb|EPS33241.1|/3.45261e-78/hypothetical protein PDE_08203 [Penicillium oxalicum 114-2]
PDE_08217	906	214.93	77.3333	-1.4747	Down	0.903536	K19829|1|7e-80|297|ani:AN3705.2|genetic interactor of prohibitins 3, mitochondrial	-	-	-	gi|525587005|gb|EPS33255.1|/3.22135e-108/hypothetical protein PDE_08217 [Penicillium oxalicum 114-2]
PDE_08233	2302	61.48	21.4733	-1.51757	Down	0.848619	K03240|1|0.0|892|pcs:Pc22g04300|translation initiation factor eIF-2B subunit epsilon	-	GO:0008135//translation factor activity, RNA binding;GO:0016772//transferase activity, transferring phosphorus-containing groups	GO:0006412//translation	gi|525587021|gb|EPS33271.1|/0/hypothetical protein PDE_08233 [Penicillium oxalicum 114-2]
PDE_08249	1728	21.4333	53.0767	1.30822	Up	0.813094	K00654|1|0.0|295|cpw:CPC735_047350|serine palmitoyltransferase [EC:2.3.1.50]	-	GO:0016740//transferase activity	-	gi|915151649|ref|XP_013327874.1|/0/8-amino-7-oxononanoate synthase [Rasamsonia emersonii CBS 393.64]
PDE_08257	3021	112.217	27.8633	-2.00985	Down	0.913494	K12600|1|3e-35|71.2|npa:UCRNP2_1441|superkiller protein 3	-	-	-	gi|525587045|gb|EPS33295.1|/0/hypothetical protein PDE_08257 [Penicillium oxalicum 114-2]
PDE_08259	2379	43.4233	100.51	1.2108	Up	0.850214	-	-	GO:0097159//organic cyclic compound binding	-	gi|952554469|dbj|GAQ02933.1|/1.05353e-63/uncharacterized RNA-binding protein C328.05 [Aspergillus lentulus]
PDE_08261	225	172.28	43.52	-1.985	Down	0.926744	-	-	-	-	gi|525587049|gb|EPS33299.1|/9.42915e-26/hypothetical protein PDE_08261 [Penicillium oxalicum 114-2]
PDE_08263	2681	50.6233	109.093	1.10769	Up	0.838881	-	-	-	-	gi|525587051|gb|EPS33301.1|/0/hypothetical protein PDE_08263 [Penicillium oxalicum 114-2]
PDE_08272	884	29.12	67.9867	1.22324	Up	0.825003	K11128|1|4e-39|162|ang:ANI_1_1280014|H/ACA ribonucleoprotein complex subunit 1;K17103|3|9e-39|160|ani:AN5661.2|CDP-diacylglycerol---serine O-phosphatidyltransferase [EC:2.7.8.8]	-	GO:0016740//transferase activity	GO:0071704//organic substance metabolic process;GO:0044238//primary metabolic process;GO:0044237//cellular metabolic process	gi|525587060|gb|EPS33310.1|/3.31323e-40/hypothetical protein PDE_08272 [Penicillium oxalicum 114-2]
PDE_08273	1028	24.5467	66.7633	1.44353	Up	0.849518	K17103|1|6e-88|324|pcs:Pc22g03810|CDP-diacylglycerol---serine O-phosphatidyltransferase [EC:2.7.8.8]	-	GO:0016772//transferase activity, transferring phosphorus-containing groups	GO:0006644//phospholipid metabolic process	gi|525587061|gb|EPS33311.1|/4.84817e-98/hypothetical protein PDE_08273 [Penicillium oxalicum 114-2]
PDE_08277	276	3004.76	687.6	-2.12761	Down	0.955636	-	-	-	-	gi|525587065|gb|EPS33315.1|/2.91049e-35/hypothetical protein PDE_08277 [Penicillium oxalicum 114-2]
PDE_08288	1486	63.8267	28.6	-1.15814	Down	0.809412	-	-	-	-	gi|525587076|gb|EPS33326.1|/0/hypothetical protein PDE_08288 [Penicillium oxalicum 114-2]
PDE_08289	2967	759.68	361.68	-1.07068	Down	0.868859	-	-	-	-	gi|525587077|gb|EPS33327.1|/0/hypothetical protein PDE_08289 [Penicillium oxalicum 114-2]
PDE_08290	315	867.93	256.44	-1.75896	Down	0.938976	-	-	-	-	gi|525587078|gb|EPS33328.1|/9.07419e-37/hypothetical protein PDE_08290 [Penicillium oxalicum 114-2]
PDE_08291	282	692.727	262.347	-1.40081	Down	0.912341	-	-	-	-	gi|525587079|gb|EPS33329.1|/6.64479e-48/hypothetical protein PDE_08291 [Penicillium oxalicum 114-2]
PDE_08297	1866	42.24	148.163	1.81051	Up	0.915581	K01637|1|0.0|551|pcs:Pc22g03660|isocitrate lyase [EC:4.1.3.1]	GO:0042579//microbody	GO:0016833//oxo-acid-lyase activity	GO:0009060//aerobic respiration;GO:0043436;GO:0044262//cellular carbohydrate metabolic process	gi|525587085|gb|EPS33335.1|/0/hypothetical protein PDE_08297 [Penicillium oxalicum 114-2]
PDE_08298	1789	105.58	325.267	1.62329	Up	0.922893	K17819|1|0.0|581|pcs:Pc22g03630|beta-apo-4'-carotenal oxygenase [EC:1.2.1.82]	-	GO:0016620//oxidoreductase activity, acting on the aldehyde or oxo group of donors, NAD or NADP as acceptor	GO:0044710	gi|995940424|gb|KXG53069.1|/0/Aldehyde dehydrogenase NAD(P)-dependent [Penicillium griseofulvum]
PDE_08305	1447	91.1633	279.77	1.61772	Up	0.920212	K06004|1|4e-52|170|maj:MAA_01430|aspergillopepsin I [EC:3.4.23.18]	-	GO:0004175//endopeptidase activity	GO:0019538//protein metabolic process	gi|525587093|gb|EPS33343.1|/0/hypothetical protein PDE_08305 [Penicillium oxalicum 114-2]
PDE_08315	267	2983.02	960.187	-1.63539	Down	0.935787	-	-	-	-	gi|525587103|gb|EPS33353.1|/1.18789e-44/hypothetical protein PDE_08315 [Penicillium oxalicum 114-2]
PDE_08316	498	181.39	456.59	1.3318	Up	0.90206	-	-	-	-	gi|525587104|gb|EPS33354.1|/2.27691e-82/hypothetical protein PDE_08316 [Penicillium oxalicum 114-2]
PDE_08319	974	89.3667	38.9733	-1.19725	Down	0.841765	K11095|1|2e-24|113|maw:MAC_03840|U1 small nuclear ribonucleoprotein C	GO:0044424	GO:0046872//metal ion binding	-	gi|666861660|gb|KEZ38628.1|/3.23922e-24/hypothetical protein SAPIO_CDS10629 [Scedosporium apiospermum]
PDE_08324	1286	43.5833	15.8333	-1.46081	Down	0.808445	K11654|1|4e-45|89.0|mbe:MBM_00883|SWI/SNF-related matrix-associated actin-dependent regulator of chromatin subfamily A member 5 [EC:3.6.4.-]	-	GO:0016791//phosphatase activity	-	gi|525587112|gb|EPS33362.1|/3.3893e-96/hypothetical protein PDE_08324 [Penicillium oxalicum 114-2]
PDE_08332	801	146.05	70.1767	-1.0574	Down	0.840917	-	-	-	-	gi|525587120|gb|EPS33370.1|/1.21271e-97/hypothetical protein PDE_08332 [Penicillium oxalicum 114-2]
PDE_08346	1729	115.563	258.097	1.15923	Up	0.872303	K01915|1|1e-172|607|nfi:NFIA_103240|glutamine synthetase [EC:6.3.1.2]	GO:0044424	GO:0016211;GO:0032550	GO:0006541//glutamine metabolic process	gi|525587134|gb|EPS33384.1|/0/hypothetical protein PDE_08346 [Penicillium oxalicum 114-2]
PDE_08368	1548	93.1733	44.02	-1.08176	Down	0.824715	K10686|1|0.0|662|nfi:NFIA_088910|ubiquitin-activating enzyme E1 C [EC:6.2.1.45]	-	GO:0016879//ligase activity, forming carbon-nitrogen bonds;GO:0032550	GO:0032446//protein modification by small protein conjugation	gi|525587156|gb|EPS33406.1|/0/hypothetical protein PDE_08368 [Penicillium oxalicum 114-2]
PDE_08371	1338	275.777	114.177	-1.27223	Down	0.888674	K19950|1|2e-133|476|pcs:Pc12g12210|protein transport protein SEC9	-	-	-	gi|525587159|gb|EPS33409.1|/0/hypothetical protein PDE_08371 [Penicillium oxalicum 114-2]
PDE_08376	414	12.21	39.1533	1.68107	Up	0.81513	-	-	-	-	gi|525587164|gb|EPS33414.1|/3.02121e-77/hypothetical protein PDE_08376 [Penicillium oxalicum 114-2]
PDE_08377	289	53.4567	129.127	1.27235	Up	0.868757	-	-	-	-	gi|525587165|gb|EPS33415.1|/1.22843e-27/hypothetical protein PDE_08377 [Penicillium oxalicum 114-2]
PDE_08383	894	151.373	70.8767	-1.09473	Down	0.847398	K18732|1|2e-58|226|pcs:Pc12g12300|SAP domain-containing ribonucleoprotein	-	-	-	gi|525587171|gb|EPS33421.1|/5.75756e-94/hypothetical protein PDE_08383 [Penicillium oxalicum 114-2]
PDE_08391	2495	258.083	73.4133	-1.81372	Down	0.929543	-	-	-	-	gi|525587179|gb|EPS33429.1|/0/hypothetical protein PDE_08391 [Penicillium oxalicum 114-2]
PDE_08395	636	88.3667	186.487	1.0775	Up	0.851673	-	-	-	-	gi|525587183|gb|EPS33433.1|/2.25517e-110/hypothetical protein PDE_08395 [Penicillium oxalicum 114-2]
PDE_08396	567	273.1	694.497	1.34654	Up	0.907064	-	-	-	-	gi|525587184|gb|EPS33434.1|/5.50303e-77/hypothetical protein PDE_08396 [Penicillium oxalicum 114-2]
PDE_08397	626	195.5	14.7967	-3.72382	Down	0.954754	-	-	-	-	gi|525587185|gb|EPS33435.1|/4.64383e-81/hypothetical protein PDE_08397 [Penicillium oxalicum 114-2]
PDE_08405	1452	21.32	75.18	1.81814	Up	0.88562	K07513|1|0.0|499|nfi:NFIA_104910|acetyl-CoA acyltransferase 1 [EC:2.3.1.16]	-	GO:0003988//acetyl-CoA C-acyltransferase activity	-	gi|525587193|gb|EPS33443.1|/0/hypothetical protein PDE_08405 [Penicillium oxalicum 114-2]
PDE_08408	1879	36.0267	90.46	1.32821	Up	0.858442	K12346|1|0.0|472|pcs:Pc22g06770|metal iron transporter	-	-	-	gi|525587196|gb|EPS33446.1|/0/hypothetical protein PDE_08408 [Penicillium oxalicum 114-2]
PDE_08409	707	453.083	185.163	-1.29098	Down	0.898073	K12198|1|1e-82|306|nfi:NFIA_104950|charged multivesicular body protein 5	-	-	GO:0045184//establishment of protein localization	gi|525587197|gb|EPS33447.1|/1.22675e-89/hypothetical protein PDE_08409 [Penicillium oxalicum 114-2]
PDE_08412	1686	67.5167	150.433	1.15581	Up	0.858662	K03942|1|0.0|821|pcs:Pc22g06720|NADH dehydrogenase (ubiquinone) flavoprotein 1 [EC:1.6.5.3 1.6.99.3]	-	GO:0051536//iron-sulfur cluster binding;GO:0050136//NADH dehydrogenase (quinone) activity;GO:0032553//ribonucleotide binding	GO:0044710	gi|525587200|gb|EPS33450.1|/0/hypothetical protein PDE_08412 [Penicillium oxalicum 114-2]
PDE_08427	1087	112.633	50.34	-1.16186	Down	0.848127	K16466|1|4e-17|89.7|vpo:Kpol_1064p19|centrin-3	-	-	-	gi|525587215|gb|EPS33465.1|/5.69023e-68/hypothetical protein PDE_08427 [Penicillium oxalicum 114-2]
PDE_08433	2229	43.07	101.58	1.23786	Up	0.855168	-	GO:0016020//membrane	-	-	gi|525587221|gb|EPS33471.1|/0/hypothetical protein PDE_08433 [Penicillium oxalicum 114-2]
PDE_08434	4310	127.82	58.1933	-1.13519	Down	0.849586	K00106|1|0.0|2202|pcs:Pc22g06330|xanthine dehydrogenase/oxidase [EC:1.17.1.4 1.17.3.2]	-	GO:0046914//transition metal ion binding;GO:0016727;GO:0051536//iron-sulfur cluster binding;GO:0016726//oxidoreductase activity, acting on CH or CH2 groups, NAD or NADP as acceptor;GO:0000166//nucleotide binding;GO:0016616//oxidoreductase activity, acting on the CH-OH group of donors, NAD or NADP as acceptor	GO:0044710	gi|525587222|gb|EPS33472.1|/0/hypothetical protein PDE_08434 [Penicillium oxalicum 114-2]
PDE_08440	1101	5.03333	37.9167	2.91325	Up	0.858103	K01620|1|8e-145|513|afm:AFUA_7G06540|threonine aldolase [EC:4.1.2.48]	-	GO:0003824//catalytic activity;GO:0043168//anion binding	GO:0019752//carboxylic acid metabolic process	gi|525587228|gb|EPS33478.1|/0/hypothetical protein PDE_08440 [Penicillium oxalicum 114-2]
PDE_08458	1389	77.5667	181.343	1.22521	Up	0.874457	K00966|1|0.0|655|pcs:Pc22g06040|mannose-1-phosphate guanylyltransferase [EC:2.7.7.13]	GO:0044424	GO:0032550;GO:0008905//mannose-phosphate guanylyltransferase activity	GO:0044763;GO:0009226//nucleotide-sugar biosynthetic process	gi|525587246|gb|EPS33496.1|/0/hypothetical protein PDE_08458 [Penicillium oxalicum 114-2]
PDE_08460	1283	38.2767	8.53	-2.16585	Down	0.839865	K13507|1|8e-65|248|tre:TRIREDRAFT_109086|glycerol-3-phosphate O-acyltransferase / dihydroxyacetone phosphate acyltransferase [EC:2.3.1.15 2.3.1.42];K08658|5|3e-17|90.1|ure:UREG_03101|prenyl protein peptidase [EC:3.4.22.-]	-	-	-	gi|525587248|gb|EPS33498.1|/2.00035e-126/hypothetical protein PDE_08460 [Penicillium oxalicum 114-2]
PDE_08462	1329	86.9933	34.2633	-1.34424	Down	0.857237	K09467|1|2e-08|54.7|mlr:MELLADRAFT_85503|zinc-finger protein CreA/MIG	-	-	-	gi|525587250|gb|EPS33500.1|/2.0668e-134/hypothetical protein PDE_08462 [Penicillium oxalicum 114-2]
PDE_08475	1345	31.3633	136.237	2.11896	Up	0.924064	K11778|1|2e-154|429|pcs:Pc22g05810|ditrans,polycis-polyprenyl diphosphate synthase [EC:2.5.1.87]	-	GO:0016740//transferase activity	-	gi|525587263|gb|EPS33513.1|/0/hypothetical protein PDE_08475 [Penicillium oxalicum 114-2]
PDE_08490	1858	555.343	1591.42	1.51886	Up	0.925014	-	-	-	-	gi|525587278|gb|EPS33528.1|/5.30575e-76/hypothetical protein PDE_08490 [Penicillium oxalicum 114-2]
PDE_08495	2556	95.3833	39.5667	-1.26945	Down	0.855439	K00301|1|1e-46|189|afm:AFUA_2G16610|sarcosine oxidase [EC:1.5.3.1];K00314|2|1e-44|182|afm:AFUA_4G01150|sarcosine dehydrogenase [EC:1.5.8.3];K00605|3|4e-23|110|ela:UCREL1_595|aminomethyltransferase [EC:2.1.2.10]	GO:0044424	GO:0008168//methyltransferase activity	GO:0006544//glycine metabolic process	gi|525587283|gb|EPS33533.1|/0/hypothetical protein PDE_08495 [Penicillium oxalicum 114-2]
PDE_08507	593	69.5033	21.9833	-1.66067	Down	0.871132	K09548|1|6e-40|161|pcs:Pc22g05600|prefoldin subunit 1	-	-	-	gi|525587295|gb|EPS33545.1|/7.27026e-50/hypothetical protein PDE_08507 [Penicillium oxalicum 114-2]
PDE_08510	1840	967.217	260.47	-1.89272	Down	0.945151	-	-	-	-	gi|525587298|gb|EPS33548.1|/7.06452e-81/hypothetical protein PDE_08510 [Penicillium oxalicum 114-2]
PDE_08512	1307	17.08	46.7167	1.45163	Up	0.815656	K04711|1|6e-127|367|act:ACLA_051320|dihydroceramidase [EC:3.5.1.-]	-	GO:0005488//binding;GO:0003824//catalytic activity	GO:0044710	gi|525587300|gb|EPS33550.1|/1.11383e-168/hypothetical protein PDE_08512 [Penicillium oxalicum 114-2]
PDE_08515	2790	42.1367	13.2	-1.67454	Down	0.823935	K03507|1|4e-06|54.7|yli:YALI0E21978g|DNA replication regulator DPB11	-	-	-	gi|525587303|gb|EPS33553.1|/0/hypothetical protein PDE_08515 [Penicillium oxalicum 114-2]
PDE_08516	694	73.34	24.8367	-1.56213	Down	0.866517	K12189|1|2e-75|239|nfi:NFIA_103980|ESCRT-II complex subunit VPS25	-	-	-	gi|525587304|gb|EPS33554.1|/4.07847e-94/hypothetical protein PDE_08516 [Penicillium oxalicum 114-2]
PDE_08528	1612	165.117	54.5967	-1.5966	Down	0.90642	K02220|1|1e-158|539|pcs:Pc22g05300|G2/mitotic-specific cyclin 1/2	-	-	GO:0051726//regulation of cell cycle	gi|525587316|gb|EPS33566.1|/0/hypothetical protein PDE_08528 [Penicillium oxalicum 114-2]
PDE_08533	773	118.747	48.0033	-1.30668	Down	0.869571	-	-	-	-	gi|525587321|gb|EPS33571.1|/1.34052e-85/hypothetical protein PDE_08533 [Penicillium oxalicum 114-2]
PDE_08550	1188	66.0567	23.91	-1.46609	Down	0.85113	K10563|1|2e-151|536|pcs:Pc22g05070|formamidopyrimidine-DNA glycosylase [EC:3.2.2.23 4.2.99.18]	-	GO:0046914//transition metal ion binding;GO:0016798//hydrolase activity, acting on glycosyl bonds;GO:0003677//DNA binding;GO:0016835//carbon-oxygen lyase activity	GO:0006281//DNA repair	gi|525587338|gb|EPS33588.1|/0/hypothetical protein PDE_08550 [Penicillium oxalicum 114-2]
PDE_08552	2628	49.08	16.0967	-1.60837	Down	0.834877	K00670|1|0.0|1017|nfi:NFIA_104320|peptide alpha-N-acetyltransferase [EC:2.3.1.88]	-	GO:0003824//catalytic activity	-	gi|525587340|gb|EPS33590.1|/0/hypothetical protein PDE_08552 [Penicillium oxalicum 114-2]
PDE_08564	696	10.56	47.63	2.17326	Up	0.863345	-	-	-	-	gi|525587352|gb|EPS33602.1|/7.82259e-89/hypothetical protein PDE_08564 [Penicillium oxalicum 114-2]
PDE_08570	2410	7.08	32.1433	2.1827	Up	0.817861	-	-	-	-	gi|525587358|gb|EPS33608.1|/0/hypothetical protein PDE_08570 [Penicillium oxalicum 114-2]
PDE_08576	2131	16.9467	51.4267	1.60152	Up	0.839186	-	-	-	-	gi|525587364|gb|EPS33614.1|/0/hypothetical protein PDE_08576 [Penicillium oxalicum 114-2]
PDE_08578	1109	41.4567	10.71	-1.95265	Down	0.839203	-	-	-	-	gi|525587366|gb|EPS33616.1|/3.55083e-73/hypothetical protein PDE_08578 [Penicillium oxalicum 114-2]
PDE_08580	3503	104.93	273.693	1.38313	Up	0.900499	K00164|1|0.0|1277|pcs:Pc22g04770|2-oxoglutarate dehydrogenase E1 component [EC:1.2.4.2]	GO:0005759//mitochondrial matrix	GO:0016624//oxidoreductase activity, acting on the aldehyde or oxo group of donors, disulfide as acceptor;GO:0019842//vitamin binding	GO:0009060//aerobic respiration	gi|525587368|gb|EPS33618.1|/0/hypothetical protein PDE_08580 [Penicillium oxalicum 114-2]
PDE_08585	1089	37.58	106.627	1.50453	Up	0.883245	-	-	-	-	gi|525587373|gb|EPS33623.1|/1.78398e-170/hypothetical protein PDE_08585 [Penicillium oxalicum 114-2]
PDE_08590	612	153.41	68.68	-1.15943	Down	0.859222	K00101|1|4e-36|151|val:VDBG_04204|L-lactate dehydrogenase (cytochrome) [EC:1.1.2.3];K17053|2|5e-28|124|pfp:PFL1_06064|tRNAThr (cytosine32-N3)-methyltransferase [EC:2.1.1.268]	-	-	-	gi|525587378|gb|EPS33628.1|/9.9336e-113/hypothetical protein PDE_08590 [Penicillium oxalicum 114-2]
PDE_08595	1476	23.7667	56.85	1.25822	Up	0.813552	-	-	-	-	gi|525587383|gb|EPS33633.1|/0/hypothetical protein PDE_08595 [Penicillium oxalicum 114-2]
PDE_08603	1399	70.51	27.5667	-1.3549	Down	0.843818	K10398|1|7e-25|115|fpu:FPSE_00306|kinesin family member 11;K15425|2|2e-09|64.7|gtr:GLOTRDRAFT_126671|serine/threonine-protein phosphatase 4 regulatory subunit 2	-	-	-	gi|525587391|gb|EPS33641.1|/3.55241e-172/hypothetical protein PDE_08603 [Penicillium oxalicum 114-2]
PDE_08607	1059	133.373	48.03	-1.47346	Down	0.889794	K12180|1|1e-69|263|pcs:Pc22g04320|COP9 signalosome complex subunit 7	-	-	-	gi|525587395|gb|EPS33645.1|/3.26129e-121/hypothetical protein PDE_08607 [Penicillium oxalicum 114-2]
PDE_08618	1180	159.367	63.4467	-1.32873	Down	0.881752	K01054|1|2e-89|318|pcs:Pc22g02620|acylglycerol lipase [EC:3.1.1.23]	-	-	-	gi|525587406|gb|EPS33656.1|/3.07354e-167/hypothetical protein PDE_08618 [Penicillium oxalicum 114-2]
PDE_08620	1182	20.5367	56.7167	1.46557	Up	0.837507	-	-	GO:0016741	GO:0008152//metabolic process	gi|525587408|gb|EPS33658.1|/0/hypothetical protein PDE_08620 [Penicillium oxalicum 114-2]
PDE_08631	1153	156.137	68	-1.1992	Down	0.865533	-	-	-	-	gi|525587419|gb|EPS33669.1|/2.51116e-77/hypothetical protein PDE_08631 [Penicillium oxalicum 114-2]
PDE_08652	1465	303.793	609.277	1.00401	Up	0.851639	-	-	-	-	gi|525587440|gb|EPS33690.1|/0/hypothetical protein PDE_08652 [Penicillium oxalicum 114-2]
PDE_08658	336	13.95	76.48	2.45482	Up	0.907675	-	-	-	-	gi|525587446|gb|EPS33696.1|/7.82169e-25/hypothetical protein PDE_08658 [Penicillium oxalicum 114-2]
PDE_08663	633	254.27	79.75	-1.6728	Down	0.921824	K20185|1|2e-32|139|pcs:Pc12g11640|biogenesis of lysosome-related organelles complex 1 subunit 1	-	-	-	gi|525587451|gb|EPS33701.1|/1.66386e-81/hypothetical protein PDE_08663 [Penicillium oxalicum 114-2]
PDE_08671	659	36.8567	9.43	-1.9666	Down	0.825665	K15152|1|6e-57|210|afm:AFUA_2G13350|mediator of RNA polymerase II transcription subunit 21	-	-	-	gi|525587459|gb|EPS33709.1|/3.32755e-86/hypothetical protein PDE_08671 [Penicillium oxalicum 114-2]
PDE_08676	1538	12.94	53.5867	2.05004	Up	0.869707	K20247|1|2e-163|311|pcs:Pc12g11540|hercynylcysteine sulfoxide lyase [EC:4.4.1.-]	-	GO:0043168//anion binding;GO:0016740//transferase activity	-	gi|525587464|gb|EPS33714.1|/0/hypothetical protein PDE_08676 [Penicillium oxalicum 114-2]
PDE_08682	802	8.19	84.3733	3.36485	Up	0.924318	-	-	-	-	gi|525587470|gb|EPS33720.1|/5.8902e-125/hypothetical protein PDE_08682 [Penicillium oxalicum 114-2]
PDE_08684	2157	88.55	196.777	1.15199	Up	0.864872	-	-	-	-	gi|525587472|gb|EPS33722.1|/0/hypothetical protein PDE_08684 [Penicillium oxalicum 114-2]
PDE_08692	1015	47.24	18.9967	-1.31426	Down	0.800217	K09529|1|2e-83|258|pcs:Pc12g07180|DnaJ homolog subfamily C member 9	-	-	-	gi|525587480|gb|EPS33730.1|/6.84956e-105/hypothetical protein PDE_08692 [Penicillium oxalicum 114-2]
PDE_08693	684	118.403	45.78	-1.37092	Down	0.875984	K14655|1|1e-26|120|pgu:PGUG_03398|tRNA pseudouridine synthase 8 / 2,5-diamino-6-(5-phospho-D-ribitylamino)-pyrimidin-4(3H)-one deaminase [EC:5.4.99.-]	-	GO:0003824//catalytic activity;GO:0046914//transition metal ion binding	-	gi|525587481|gb|EPS33731.1|/5.50958e-124/hypothetical protein PDE_08693 [Penicillium oxalicum 114-2]
PDE_08703	2245	67.49	29.9867	-1.17035	Down	0.817081	K00685|1|3e-141|232|aor:AOR_1_1620014|arginine-tRNA-protein transferase [EC:2.3.2.8]	-	GO:0016740//transferase activity	-	gi|859266339|emb|CEO60412.1|/0/Putative Arginyl-tRNA--protein transferase 1 [Penicillium brasilianum]
PDE_08715	654	41.8433	95.8933	1.19643	Up	0.845989	-	-	-	-	gi|525587503|gb|EPS33753.1|/3.10053e-09/hypothetical protein PDE_08715 [Penicillium oxalicum 114-2]
PDE_08716	531	96.7967	36.81	-1.39486	Down	0.869317	K01802|1|3e-56|217|afm:AFUA_2G12990|peptidylprolyl isomerase [EC:5.2.1.8];K09564|2|5e-18|90.9|gtr:GLOTRDRAFT_35766|peptidyl-prolyl isomerase E (cyclophilin E) [EC:5.2.1.8]	-	GO:0097159//organic cyclic compound binding	-	gi|525587504|gb|EPS33754.1|/5.03167e-68/hypothetical protein PDE_08716 [Penicillium oxalicum 114-2]
PDE_08719	1303	111.26	32.1433	-1.79134	Down	0.90396	K11676|1|2e-46|94.7|ang:ANI_1_222024|Ino eighty subunit 2	-	-	-	gi|525587507|gb|EPS33757.1|/4.68251e-121/hypothetical protein PDE_08719 [Penicillium oxalicum 114-2]
PDE_08724	1124	148.46	32.3933	-2.19631	Down	0.929034	K03189|1|2e-97|356|nfi:NFIA_088080|urease accessory protein	-	GO:0043167//ion binding	-	gi|525587512|gb|EPS33762.1|/1.08198e-101/hypothetical protein PDE_08724 [Penicillium oxalicum 114-2]
PDE_08732	705	110.85	253.72	1.19463	Up	0.876697	-	-	-	-	gi|525587520|gb|EPS33770.1|/2.22016e-115/hypothetical protein PDE_08732 [Penicillium oxalicum 114-2]
PDE_08745	2134	86.9367	32.8567	-1.40378	Down	0.864023	K02309|1|0.0|655|ang:ANI_1_2200094|regulatory subunit for Cdc7p protein kinase	-	-	-	gi|525587533|gb|EPS33783.1|/0/hypothetical protein PDE_08745 [Penicillium oxalicum 114-2]
PDE_08759	1403	112.007	33.8033	-1.72835	Down	0.901262	K20524|1|1e-118|357|afv:AFLA_128910|LAS seventeen-binding protein 5	-	-	-	gi|525587547|gb|EPS33797.1|/7.44031e-163/hypothetical protein PDE_08759 [Penicillium oxalicum 114-2]
PDE_08771	1302	82.2567	36.6267	-1.16724	Down	0.832502	-	-	-	-	gi|525587559|gb|EPS33809.1|/0/hypothetical protein PDE_08771 [Penicillium oxalicum 114-2]
PDE_08774	1594	4.57333	29.8167	2.7048	Up	0.824325	K02835|1|2e-49|189|maw:MAC_02856|peptide chain release factor 1;K00276|5|2e-30|125|npa:UCRNP2_5899|primary-amine oxidase [EC:1.4.3.21]	-	-	GO:0006351//transcription, DNA-templated	gi|525587562|gb|EPS33812.1|/0/hypothetical protein PDE_08774 [Penicillium oxalicum 114-2]
PDE_08778	240	56.02	8.32667	-2.75013	Down	0.892593	-	-	-	-	gi|525587566|gb|EPS33816.1|/2.70998e-25/hypothetical protein PDE_08778 [Penicillium oxalicum 114-2]
PDE_08781	1824	73.26	31.36	-1.2241	Down	0.831416	K12824|1|5e-28|126|cgi:CGB_B1620W|transcription elongation regulator 1	-	-	-	gi|525587569|gb|EPS33819.1|/0/hypothetical protein PDE_08781 [Penicillium oxalicum 114-2]
PDE_08782	1001	219.723	109.64	-1.00291	Down	0.838185	K02728|1|3e-125|379|pcs:Pc12g08450|20S proteasome subunit alpha 3 [EC:3.4.25.1]	GO:0005839//proteasome core complex;GO:0043231//intracellular membrane-bounded organelle	GO:0004175//endopeptidase activity	GO:0019941//modification-dependent protein catabolic process	gi|859266453|emb|CEO60526.1|/1.4378e-127/Putative Proteasome subunit alpha type [Penicillium brasilianum]
PDE_08803	1022	8.17333	48.8833	2.58035	Up	0.87746	-	-	GO:0016791//phosphatase activity	GO:0016311//dephosphorylation	gi|525587591|gb|EPS33841.1|/8.7704e-92/hypothetical protein PDE_08803 [Penicillium oxalicum 114-2]
PDE_08804	3163	23.8467	106.96	2.16521	Up	0.916785	K01192|1|0.0|728|ani:AN1742.2|beta-mannosidase [EC:3.2.1.25]	-	-	-	gi|525587592|gb|EPS33842.1|/0/putative beta-mannosidase [Penicillium oxalicum 114-2]
PDE_08820	1350	21.8067	92.76	2.08873	Up	0.908269	K09580|1|2e-104|380|nhe:NECHADRAFT_65446|protein disulfide-isomerase A1 [EC:5.3.4.1];K05894|2|6e-79|295|pic:PICST_35725|12-oxophytodienoic acid reductase [EC:1.3.1.42];K00354|3|5e-25|116|ttt:THITE_2046723|NADPH2 dehydrogenase [EC:1.6.99.1]	-	GO:0003824//catalytic activity;GO:0032553//ribonucleotide binding	GO:0044710	gi|525587608|gb|EPS33858.1|/0/hypothetical protein PDE_08820 [Penicillium oxalicum 114-2]
PDE_08843	617	102.437	224.677	1.13312	Up	0.864651	-	-	-	-	gi|525587631|gb|EPS33881.1|/6.50077e-18/hypothetical protein PDE_08843 [Penicillium oxalicum 114-2]
PDE_08849	1232	332.423	133.533	-1.31582	Down	0.897208	-	GO:0031224//intrinsic component of membrane	GO:0043169//cation binding;GO:0016682//oxidoreductase activity, acting on diphenols and related substances as donors, oxygen as acceptor	GO:0044710;GO:0044707;GO:0006091//generation of precursor metabolites and energy	gi|24061751|gb|AAN39883.1|/4.42674e-127/mitochondrial alternative oxidase [Aspergillus nidulans]
PDE_08852	1031	37.27	8.79333	-2.08353	Down	0.832909	-	-	-	-	gi|525587640|gb|EPS33890.1|/2.27874e-71/hypothetical protein PDE_08852 [Penicillium oxalicum 114-2]
PDE_08864	426	54.43	18.8033	-1.53341	Down	0.838593	-	-	-	-	gi|525587652|gb|EPS33902.1|/8.4316e-67/hypothetical protein PDE_08864 [Penicillium oxalicum 114-2]
PDE_08870	2205	94.7833	219.177	1.20939	Up	0.876238	K00814|1|0.0|790|pcs:Pc12g09430|alanine transaminase [EC:2.6.1.2]	GO:0043231//intracellular membrane-bounded organelle	GO:0043168//anion binding	GO:0006522//alanine metabolic process	gi|525587658|gb|EPS33908.1|/0/hypothetical protein PDE_08870 [Penicillium oxalicum 114-2]
PDE_08881	1609	38.55	9.57	-2.01014	Down	0.83335	K00565|1|1e-62|167|aor:AOR_1_304154|mRNA (guanine-N7-)-methyltransferase [EC:2.1.1.56]	-	-	-	gi|525587669|gb|EPS33919.1|/0/hypothetical protein PDE_08881 [Penicillium oxalicum 114-2]
PDE_08896	1105	77.3833	24.34	-1.66869	Down	0.879055	K11585|1|8e-29|108|afv:AFLA_036180|chromobox protein 1	-	-	-	gi|525587684|gb|EPS33934.1|/2.67417e-93/hypothetical protein PDE_08896 [Penicillium oxalicum 114-2]
PDE_08904	1390	18.7567	197.193	3.39414	Up	0.95209	K00457|1|0.0|377|pcs:Pc12g09060|4-hydroxyphenylpyruvate dioxygenase [EC:1.13.11.27]	-	GO:0043169//cation binding;GO:0016702//oxidoreductase activity, acting on single donors with incorporation of molecular oxygen, incorporation of two atoms of oxygen	GO:0006558//L-phenylalanine metabolic process;GO:0006570//tyrosine metabolic process	gi|525587692|gb|EPS33942.1|/0/hypothetical protein PDE_08904 [Penicillium oxalicum 114-2]
PDE_08905	786	22.2533	115.397	2.37451	Up	0.924742	-	-	-	-	gi|525587693|gb|EPS33943.1|/1.90712e-132/hypothetical protein PDE_08905 [Penicillium oxalicum 114-2]
PDE_08907	1287	35.17	109.843	1.64303	Up	0.895715	K01555|1|0.0|768|pcs:Pc12g09030|fumarylacetoacetase [EC:3.7.1.2]	-	GO:0016823//hydrolase activity, acting on acid carbon-carbon bonds, in ketonic substances	GO:0006520//cellular amino acid metabolic process	gi|525587695|gb|EPS33945.1|/0/hypothetical protein PDE_08907 [Penicillium oxalicum 114-2]
PDE_08910	651	74.0733	224.447	1.59935	Up	0.914139	K17795|1|3e-68|153|afv:AFLA_036040|mitochondrial import inner membrane translocase subunit TIM17	GO:0031224//intrinsic component of membrane	-	-	gi|525587698|gb|EPS33948.1|/3.62241e-70/hypothetical protein PDE_08910 [Penicillium oxalicum 114-2]
PDE_08912	950	27.2467	253.103	3.21557	Up	0.956348	-	-	-	-	gi|525587700|gb|EPS33950.1|/1.33134e-65/hypothetical protein PDE_08912 [Penicillium oxalicum 114-2]
PDE_08920	2667	103.337	6.19333	-4.06049	Down	0.938145	-	-	GO:0016787//hydrolase activity	-	gi|525587708|gb|EPS33958.1|/0/hypothetical protein PDE_08920 [Penicillium oxalicum 114-2]
PDE_08921	1649	45.47	16.5633	-1.45692	Down	0.813416	-	-	-	-	gi|525587709|gb|EPS33959.1|/0/hypothetical protein PDE_08921 [Penicillium oxalicum 114-2]
PDE_08932	2087	106.36	3.12	-5.09127	Down	0.94661	-	-	-	-	gi|525587720|gb|EPS33970.1|/0/hypothetical protein PDE_08932 [Penicillium oxalicum 114-2]
PDE_08956	1425	12.07	37.8367	1.64836	Up	0.808564	K05917|1|8e-10|65.9|ndi:NDAI_0F01100|sterol 14-demethylase [EC:1.14.13.70];K14338|2|2e-09|64.3|pfj:MYCFIDRAFT_88699|cytochrome P450 / NADPH-cytochrome P450 reductase [EC:1.14.14.1 1.6.2.4];K17826|3|7e-09|62.8|nfi:NFIA_093750|fumitremorgin C monooxygenase [EC:1.14.13.177]	-	GO:0046914//transition metal ion binding;GO:0016491//oxidoreductase activity;GO:0046906//tetrapyrrole binding	GO:0044710	gi|525587744|gb|EPS33994.1|/0/hypothetical protein PDE_08956 [Penicillium oxalicum 114-2]
PDE_08966	1359	27.3667	103.283	1.91612	Up	0.906708	K17218|1|0.0|682|tre:TRIREDRAFT_76215|sulfide:quinone oxidoreductase [EC:1.8.5.4]	-	GO:0003824//catalytic activity	GO:0044710	gi|525587754|gb|EPS34004.1|/0/hypothetical protein PDE_08966 [Penicillium oxalicum 114-2]
PDE_08974	1142	33.1267	238.527	2.84809	Up	0.952022	K01053|1|1e-119|325|ang:ANI_1_106174|gluconolactonase [EC:3.1.1.17]	-	-	-	gi|525587762|gb|EPS34012.1|/0/hypothetical protein PDE_08974 [Penicillium oxalicum 114-2]
PDE_08981	742	62.4467	26.64	-1.22903	Down	0.818947	K13953|1|3e-33|142|ani:AN2061.2|alcohol dehydrogenase, propanol-preferring [EC:1.1.1.1]	-	-	-	gi|525587769|gb|EPS34019.1|/1.16913e-56/hypothetical protein PDE_08981 [Penicillium oxalicum 114-2]
PDE_08984	847	121.237	28.03	-2.11278	Down	0.919924	-	-	-	GO:0006351//transcription, DNA-templated	gi|525587772|gb|EPS34022.1|/1.10686e-51/hypothetical protein PDE_08984 [Penicillium oxalicum 114-2]
PDE_08993	2290	50.0033	19.7467	-1.34042	Down	0.810362	K00864|1|0.0|672|aor:AOR_1_898164|glycerol kinase [EC:2.7.1.30]	-	GO:0016301//kinase activity	GO:0044238//primary metabolic process;GO:0052646	gi|525587781|gb|EPS34031.1|/0/hypothetical protein PDE_08993 [Penicillium oxalicum 114-2]
PDE_08994	1814	78.8133	213.097	1.435	Up	0.900278	K00493|1|3e-54|213|pic:PICST_35590|unspecific monooxygenase [EC:1.14.14.1];K20238|3|3e-37|107|fgr:FGSG_08005|sphingolipid C9-methyltransferase [EC:2.1.1.317];K15388|5|1e-33|145|ure:UREG_06496|cytochrome P450 monooxygenase	-	GO:0046914//transition metal ion binding;GO:0004497//monooxygenase activity;GO:0046906//tetrapyrrole binding	GO:0044710	gi|255948982|ref|XP_002565258.1|/0/Pc22g13320 [Penicillium rubens Wisconsin 54-1255]
PDE_08996	1569	157.08	70.6433	-1.15287	Down	0.85834	K14826|1|3e-106|386|pcs:Pc12g11330|FK506-binding nuclear protein [EC:5.2.1.8]	-	-	-	gi|525587784|gb|EPS34034.1|/2.37714e-135/hypothetical protein PDE_08996 [Penicillium oxalicum 114-2]
PDE_09001	2385	15.01	52.5033	1.80649	Up	0.856033	K01410|1|0.0|1296|pcs:Pc12g11360|mitochondrial intermediate peptidase [EC:3.4.24.59]	GO:0044429	GO:0004175//endopeptidase activity;GO:0043169//cation binding	GO:0019538//protein metabolic process	gi|525587789|gb|EPS34039.1|/0/hypothetical protein PDE_09001 [Penicillium oxalicum 114-2]
PDE_09003	258	224.747	67.7167	-1.73072	Down	0.921909	-	-	-	-	gi|525587791|gb|EPS34041.1|/8.03852e-22/hypothetical protein PDE_09003 [Penicillium oxalicum 114-2]
PDE_09008	1253	73.38	32.0567	-1.19476	Down	0.826632	K13115|1|6e-125|447|pcs:Pc12g11260|coiled-coil domain-containing protein 130	-	-	-	gi|525587796|gb|EPS34046.1|/0/hypothetical protein PDE_09008 [Penicillium oxalicum 114-2]
PDE_09014	1310	40.5033	85.2467	1.0736	Up	0.817284	K18576|1|4e-06|53.5|npa:UCRNP2_8497|xyloglucan-specific endo-beta-1,4-glucanase [EC:3.2.1.151]	-	-	-	gi|525587802|gb|EPS34052.1|/6.99236e-140/putative endo-beta-1,4-glucanase [Penicillium oxalicum 114-2]
PDE_09016	2539	40.88	149.31	1.86884	Up	0.918686	-	-	GO:0003824//catalytic activity	-	gi|525587804|gb|EPS34054.1|/0/putative cellulose synthase [Penicillium oxalicum 114-2]
PDE_09019	2761	21.5167	69.1867	1.68504	Up	0.872438	K01188|1|0.0|762|afm:AFUA_6G08700|beta-glucosidase [EC:3.2.1.21];K05349|4|0.0|373|tmn:UCRPA7_2554|beta-glucosidase [EC:3.2.1.21]	-	GO:0016798//hydrolase activity, acting on glycosyl bonds	GO:0044238//primary metabolic process	gi|525587807|gb|EPS34057.1|/0/putative beta-glucosidase [Penicillium oxalicum 114-2]
PDE_09020	963	14.4667	67.3633	2.21923	Up	0.893933	K03386|1|2e-105|258|ang:ANI_1_984094|peroxiredoxin (alkyl hydroperoxide reductase subunit C) [EC:1.11.1.15]	-	GO:0016705//oxidoreductase activity, acting on paired donors, with incorporation or reduction of molecular oxygen;GO:0016209//antioxidant activity	GO:0044710	gi|525587808|gb|EPS34058.1|/9.85245e-138/hypothetical protein PDE_09020 [Penicillium oxalicum 114-2]
PDE_09025	1125	157.323	49.7667	-1.66048	Down	0.909745	K03115|1|5e-149|527|pcs:Pc22g16810|casein kinase II subunit beta	-	GO:0016740//transferase activity	GO:0016310//phosphorylation	gi|525587813|gb|EPS34063.1|/0/putative casein kinase II beta subunit [Penicillium oxalicum 114-2]
PDE_09030	660	1351.37	262.413	-2.36451	Down	0.959097	-	-	-	-	gi|525587818|gb|EPS34068.1|/3.41763e-96/hypothetical protein PDE_09030 [Penicillium oxalicum 114-2]
PDE_09035	1839	60.6633	129.1	1.08959	Up	0.84202	-	-	-	-	gi|525587823|gb|EPS34073.1|/0/hypothetical protein PDE_09035 [Penicillium oxalicum 114-2]
PDE_09038	1620	316.407	91.2967	-1.79315	Down	0.932241	K11173|1|0.0|751|pcs:Pc12g10580|hydroxyacid-oxoacid transhydrogenase [EC:1.1.99.24]	-	GO:0043169//cation binding;GO:0003824//catalytic activity	GO:0044710	gi|525587826|gb|EPS34076.1|/0/hypothetical protein PDE_09038 [Penicillium oxalicum 114-2]
PDE_09053	1495	22.29	58.8633	1.40097	Up	0.833707	K00826|1|0.0|644|pcs:Pc22g16780|branched-chain amino acid aminotransferase [EC:2.6.1.42]	-	GO:0004084//branched-chain-amino-acid transaminase activity	GO:0008652//cellular amino acid biosynthetic process	gi|525587841|gb|EPS34091.1|/0/hypothetical protein PDE_09053 [Penicillium oxalicum 114-2]
PDE_09065	261	15.62	135.487	3.11668	Up	0.939502	-	-	-	-	gi|525587853|gb|EPS34103.1|/1.62484e-17/hypothetical protein PDE_09065 [Penicillium oxalicum 114-2]
PDE_09074	774	72.62	31.7767	-1.1924	Down	0.82575	K18173|1|1e-59|230|act:ACLA_045280|cytochrome c oxidase assembly factor 1	-	-	-	gi|525587862|gb|EPS34112.1|/1.0261e-90/hypothetical protein PDE_09074 [Penicillium oxalicum 114-2]
PDE_09082	899	175.34	82.2033	-1.09289	Down	0.851859	K03564|1|3e-44|179|pcs:Pc20g00300|peroxiredoxin Q/BCP [EC:1.11.1.15]	-	GO:0003824//catalytic activity	GO:0044710	gi|525587870|gb|EPS34120.1|/1.30552e-53/hypothetical protein PDE_09082 [Penicillium oxalicum 114-2]
PDE_09084	687	108.58	508.927	2.2287	Up	0.952192	-	-	-	-	gi|924884474|gb|KOS40634.1|/4.64915e-54/hypothetical protein ACN38_g8508 [Penicillium nordicum]
PDE_09088	906	57.4533	134.877	1.23118	Up	0.865381	K03940|1|4e-89|216|ang:ANI_1_120184|NADH dehydrogenase (ubiquinone) Fe-S protein 7 [EC:1.6.5.3 1.6.99.3]	-	GO:0051536//iron-sulfur cluster binding;GO:0048037//cofactor binding;GO:0050136//NADH dehydrogenase (quinone) activity;GO:0043169//cation binding	GO:0044710	gi|525587876|gb|EPS34126.1|/1.12205e-103/hypothetical protein PDE_09088 [Penicillium oxalicum 114-2]
PDE_09099	915	139.823	66.6267	-1.06943	Down	0.841137	K14960|1|7e-64|244|cmt:CCM_00467|COMPASS component SPP1	-	GO:0016740//transferase activity	-	gi|525587887|gb|EPS34137.1|/2.73104e-163/hypothetical protein PDE_09099 [Penicillium oxalicum 114-2]
PDE_09115	1691	68.5033	19.4833	-1.81393	Down	0.878885	K01807|1|4e-06|53.9|tml:GSTUM_00009363001|ribose 5-phosphate isomerase A [EC:5.3.1.6]	-	-	-	gi|525587901|gb|EPS34151.1|/1.15579e-88/hypothetical protein PDE_09115 [Penicillium oxalicum 114-2]
PDE_09126	1018	203.883	53.5267	-1.92941	Down	0.928848	K01897|1|1e-43|112|ani:AN8280.2|long-chain acyl-CoA synthetase [EC:6.2.1.3];K17069|4|5e-19|64.7|ttt:THITE_131896|O-acetylhomoserine/O-acetylserine sulfhydrylase [EC:2.5.1.49 2.5.1.47]	-	-	-	gi|525587912|gb|EPS34162.1|/1.35906e-103/hypothetical protein PDE_09126 [Penicillium oxalicum 114-2]
PDE_09131	1697	42.91	126.7	1.56203	Up	0.894578	K00415|1|2e-133|446|pcs:Pc12g05480|ubiquinol-cytochrome c reductase core subunit 2	-	GO:0015078//hydrogen ion transmembrane transporter activity;GO:0003824//catalytic activity;GO:0043169//cation binding	GO:0044710	gi|859259962|emb|CEJ62094.1|/0/Putative Ubiquinol-cytochrome c reductase complex core protein 2 (Eurofung) [Penicillium brasilianum]
PDE_09135	1755	174.06	377.543	1.11706	Up	0.872252	K01647|1|0.0|659|pcs:Pc12g05400|citrate synthase [EC:2.3.3.1]	GO:0042579//microbody;GO:0044429	GO:0046912//transferase activity, transferring acyl groups, acyl groups converted into alkyl on transfer	GO:0009060//aerobic respiration;GO:0005975//carbohydrate metabolic process;GO:0006084//acetyl-CoA metabolic process	gi|525587921|gb|EPS34171.1|/0/hypothetical protein PDE_09135 [Penicillium oxalicum 114-2]
PDE_09142	732	149.383	690.593	2.20882	Up	0.953549	-	-	-	-	gi|525587928|gb|EPS34178.1|/3.1873e-75/hypothetical protein PDE_09142 [Penicillium oxalicum 114-2]
PDE_09143	1763	6.35667	37.1667	2.54767	Up	0.848687	K16261|1|0.0|821|pcs:Pc12g05510|yeast amino acid transporter	GO:0031224//intrinsic component of membrane	GO:0046943//carboxylic acid transmembrane transporter activity	GO:0044763;GO:0006865//amino acid transport	gi|525587929|gb|EPS34179.1|/0/hypothetical protein PDE_09143 [Penicillium oxalicum 114-2]
PDE_09144	2499	27.4667	71.95	1.38931	Up	0.849891	K01897|1|0.0|930|pcs:Pc12g05520|long-chain acyl-CoA synthetase [EC:6.2.1.3]	-	-	-	gi|525587930|gb|EPS34180.1|/0/hypothetical protein PDE_09144 [Penicillium oxalicum 114-2]
PDE_09149	2236	1073.26	407.16	-1.39833	Down	0.914071	K04079|1|0.0|864|ang:ANI_1_860084|molecular chaperone HtpG	-	GO:0005515//protein binding;GO:0032550	GO:0050896//response to stimulus;GO:0044267//cellular protein metabolic process	gi|525587935|gb|EPS34185.1|/0/hypothetical protein PDE_09149 [Penicillium oxalicum 114-2]
PDE_09155	1268	58.3633	158.823	1.44429	Up	0.893441	K08282|1|3e-158|558|afm:AFUA_5G04130|non-specific serine/threonine protein kinase [EC:2.7.11.1];K06655|2|5e-133|474|aor:AOR_1_408154|negative regulator of the PHO system [EC:2.7.11.22]	-	GO:0004672//protein kinase activity;GO:0032550	GO:0006796//phosphate-containing compound metabolic process;GO:0006464//cellular protein modification process	gi|525587941|gb|EPS34191.1|/4.05156e-164/hypothetical protein PDE_09155 [Penicillium oxalicum 114-2]
PDE_09160	1250	288.97	129.587	-1.157	Down	0.874118	K01070|1|5e-67|144|pcs:Pc12g05820|S-formylglutathione hydrolase [EC:3.1.2.12]	-	GO:0016790//thiolester hydrolase activity;GO:0052689//carboxylic ester hydrolase activity	GO:0044282	gi|973327602|gb|KUL87497.1|/3.58708e-98/hypothetical protein ZTR_04595 [Talaromyces verruculosus]
PDE_09162	724	56.5867	24.4	-1.21358	Down	0.806766	-	-	-	-	gi|525587948|gb|EPS34198.1|/2.30883e-107/hypothetical protein PDE_09162 [Penicillium oxalicum 114-2]
PDE_09171	1188	47.3867	129.447	1.4498	Up	0.886893	K02365|1|2e-44|177|bcom:BAUCODRAFT_149939|separase [EC:3.4.22.49];K12897|3|2e-28|123|cci:CC1G_13772|transformer-2 protein	GO:0032991//macromolecular complex	GO:0036094//small molecule binding;GO:0097159//organic cyclic compound binding	-	gi|525587957|gb|EPS34207.1|/5.06342e-78/hypothetical protein PDE_09171 [Penicillium oxalicum 114-2]
PDE_09186	2270	86.82	35.7067	-1.28183	Down	0.85074	K09272|1|0.0|257|afm:AFUA_7G05360|structure-specific recognition protein 1	GO:0043231//intracellular membrane-bounded organelle;GO:0043232	GO:0003676//nucleic acid binding	GO:0006259//DNA metabolic process;GO:0033554//cellular response to stress;GO:0006351//transcription, DNA-templated	gi|525587972|gb|EPS34222.1|/0/hypothetical protein PDE_09186 [Penicillium oxalicum 114-2]
PDE_09215	288	326.86	121.707	-1.42526	Down	0.908744	K14327|1|4e-10|63.5|pbl:PAAG_11065|regulator of nonsense transcripts 2	-	-	-	gi|525588001|gb|EPS34251.1|/6.3883e-51/hypothetical protein PDE_09215 [Penicillium oxalicum 114-2]
PDE_09219	871	221.16	44.5667	-2.31105	Down	0.941758	-	-	-	-	gi|525588005|gb|EPS34255.1|/4.69038e-53/hypothetical protein PDE_09219 [Penicillium oxalicum 114-2]
PDE_09222	1191	35.0767	86.2567	1.29812	Up	0.852284	K03522|1|3e-151|535|nfi:NFIA_026680|electron transfer flavoprotein alpha subunit	-	GO:0000166//nucleotide binding	-	gi|525588008|gb|EPS34258.1|/2.49e-168/hypothetical protein PDE_09222 [Penicillium oxalicum 114-2]
PDE_09226	1471	1213.4	2449.98	1.01371	Up	0.857543	K01179|1|5e-97|236|nfi:NFIA_057290|endoglucanase [EC:3.2.1.4]	-	-	-	gi|525588012|gb|EPS34262.1|/2.62497e-142/putative endo-beta-1,4-glucanase [Penicillium oxalicum 114-2]
PDE_09231	801	93.72	7.52	-3.63955	Down	0.931019	K17644|1|7e-14|78.2|scm:SCHCODRAFT_105595|norsolorinic acid ketoreductase [EC:1.1.1.349]	-	GO:0036094//small molecule binding;GO:0003824//catalytic activity	GO:0044710	gi|525588017|gb|EPS34267.1|/1.66881e-147/hypothetical protein PDE_09231 [Penicillium oxalicum 114-2]
PDE_09232	446	116.513	4.20333	-4.79282	Down	0.947085	-	-	-	-	gi|525588018|gb|EPS34268.1|/1.1904e-66/hypothetical protein PDE_09232 [Penicillium oxalicum 114-2]
PDE_09233	1359	153.18	7.15333	-4.42047	Down	0.952735	K12813|1|3e-20|100|dsq:DICSQDRAFT_160562|pre-mRNA-splicing factor ATP-dependent RNA helicase DHX16 [EC:3.6.4.13];K06662|2|2e-06|54.7|maj:MAA_04096|cell cycle checkpoint protein	-	-	-	gi|525588019|gb|EPS34269.1|/0/hypothetical protein PDE_09233 [Penicillium oxalicum 114-2]
PDE_09235	762	614.487	301.237	-1.02848	Down	0.85778	K13993|1|1e-27|123|pcs:Pc16g10770|HSP20 family protein;K17095|4|1e-06|53.9|cthr:CTHT_0042110|annexin A7/11	-	-	-	gi|525588021|gb|EPS34271.1|/4.86269e-138/hypothetical protein PDE_09235 [Penicillium oxalicum 114-2]
PDE_09236	646	694.267	14.8567	-5.54631	Down	0.981033	K17740|1|6e-72|228|pcs:Pc16g10760|scytalone dehydratase [EC:4.2.1.94]	-	GO:0016836//hydro-lyase activity	GO:0019748//secondary metabolic process	gi|525588022|gb|EPS34272.1|/3.17778e-92/hypothetical protein PDE_09236 [Penicillium oxalicum 114-2]
PDE_09237	5474	53.8133	4.62333	-3.54096	Down	0.899667	K15415|1|0.0|2077|ani:AN0150.2|monodictyphenone polyketide synthase	-	GO:0003824//catalytic activity	-	gi|525588023|gb|EPS34273.1|/0/hypothetical protein PDE_09237 [Penicillium oxalicum 114-2]
PDE_09238	997	50.7633	2.74	-4.21154	Down	0.901618	K15318|1|1e-73|265|afm:AFUA_7G00120|hydrolase	-	GO:0003824//catalytic activity	GO:0008152//metabolic process	gi|525588024|gb|EPS34274.1|/1.27934e-148/hypothetical protein PDE_09238 [Penicillium oxalicum 114-2]
PDE_09239	851	144.623	18.13	-2.99585	Down	0.940401	K17739|1|3e-111|341|bsc:COCSADRAFT_33820|tetrahydroxynaphthalene reductase [EC:1.1.1.252]	-	GO:0036094//small molecule binding;GO:0003824//catalytic activity	GO:0044710	gi|525588025|gb|EPS34275.1|/3.88219e-142/hypothetical protein PDE_09239 [Penicillium oxalicum 114-2]
PDE_09240	528	246.097	12.6867	-4.27784	Down	0.963067	-	-	-	-	gi|525588026|gb|EPS34276.1|/8.66729e-81/hypothetical protein PDE_09240 [Penicillium oxalicum 114-2]
PDE_09241	508	101.463	12.4533	-3.02635	Down	0.928814	-	-	-	-	gi|915125765|ref|XP_013322726.1|/9.46851e-54/hypothetical protein T310_10323 [Rasamsonia emersonii CBS 393.64]
PDE_09242	930	278.927	26.2867	-3.40748	Down	0.959097	-	-	-	GO:0008152//metabolic process	gi|525588028|gb|EPS34278.1|/2.90882e-160/hypothetical protein PDE_09242 [Penicillium oxalicum 114-2]
PDE_09243	1266	88.1967	9.00333	-3.29219	Down	0.925251	-	-	-	GO:1901362;GO:0018130	gi|525588029|gb|EPS34279.1|/0/hypothetical protein PDE_09243 [Penicillium oxalicum 114-2]
PDE_09244	1475	293.35	105.25	-1.4788	Down	0.91078	K18280|1|7e-12|62.0|afv:AFLA_116210|6-hydroxytryprostatin B O-methyltransferase [EC:2.1.1.293]	-	-	-	gi|525588030|gb|EPS34280.1|/0/hypothetical protein PDE_09244 [Penicillium oxalicum 114-2]
PDE_09250	1800	112.113	273.337	1.28572	Up	0.890489	K06005|1|8e-10|66.2|ctp:CTRG_00700|candidapepsin [EC:3.4.23.24];K06009|2|7e-07|56.6|zro:ZYRO0F10318g|yapsin 1/2 [EC:3.4.23.41]	-	-	-	gi|525588036|gb|EPS34286.1|/0/hypothetical protein PDE_09250 [Penicillium oxalicum 114-2]
PDE_09278	1339	138.583	410.687	1.56728	Up	0.921892	K05972|1|7e-149|466|nfi:NFIA_099230|acetylxylan esterase [EC:3.1.1.72]	-	GO:0052689//carboxylic ester hydrolase activity	GO:0030243//cellulose metabolic process;GO:0000272//polysaccharide catabolic process	gi|525588064|gb|EPS34314.1|/0/putative acetyl xylan esterase [Penicillium oxalicum 114-2]
PDE_09279	1997	39.8467	191.033	2.26129	Up	0.936923	-	-	-	-	gi|525588065|gb|EPS34315.1|/9.67288e-110/putative exo-beta-1,3-galactanase [Penicillium oxalicum 114-2]
PDE_09284	1068	73.47	13.56	-2.4378	Down	0.905419	-	-	-	-	gi|525588070|gb|EPS34320.1|/3.12352e-87/hypothetical protein PDE_09284 [Penicillium oxalicum 114-2]
PDE_09289	785	42.97	232.783	2.43759	Up	0.94605	-	-	-	-	gi|525588075|gb|EPS34325.1|/2.44445e-55/hypothetical protein PDE_09289 [Penicillium oxalicum 114-2]
PDE_09296	1911	46.76	128.713	1.46081	Up	0.887792	K00643|1|0.0|993|pcs:Pc22g13500|5-aminolevulinate synthase [EC:2.3.1.37]	-	GO:0016749//N-succinyltransferase activity;GO:0043168//anion binding	GO:0018130	gi|525588082|gb|EPS34332.1|/0/hypothetical protein PDE_09296 [Penicillium oxalicum 114-2]
PDE_09305	2166	94.5033	45.5833	-1.05186	Down	0.819371	K20361|1|3e-13|77.8|zro:ZYRO0B12144g|intracellular protein transport protein USO1;K20286|4|1e-12|75.9|abe:ARB_03156|TATA element modulatory factor	-	-	-	gi|525588091|gb|EPS34341.1|/0/hypothetical protein PDE_09305 [Penicillium oxalicum 114-2]
PDE_09309	1350	79.3033	212.46	1.42174	Up	0.899057	K01956|1|0.0|807|pcs:Pc21g17970|carbamoyl-phosphate synthase small subunit [EC:6.3.5.5]	GO:0043234//protein complex;GO:0044424	GO:0032550;GO:0016884//carbon-nitrogen ligase activity, with glutamine as amido-N-donor	GO:0006541//glutamine metabolic process;GO:0044271//cellular nitrogen compound biosynthetic process;GO:0006525//arginine metabolic process	gi|525588095|gb|EPS34345.1|/0/hypothetical protein PDE_09309 [Penicillium oxalicum 114-2]
PDE_09312	1313	264.593	86.9067	-1.60624	Down	0.918312	K09510|1|2e-117|217|ang:ANI_1_98154|DnaJ homolog subfamily B member 4	-	-	-	gi|525588098|gb|EPS34348.1|/3.89651e-163/hypothetical protein PDE_09312 [Penicillium oxalicum 114-2]
PDE_09314	990	48.7833	17.4033	-1.48702	Down	0.824206	-	-	-	-	gi|525588100|gb|EPS34350.1|/0/hypothetical protein PDE_09314 [Penicillium oxalicum 114-2]
PDE_09318	2420	107.073	238.757	1.15694	Up	0.870657	K11215|1|0.0|725|pcs:Pc12g07060|transcription factor STE12	GO:0043231//intracellular membrane-bounded organelle	GO:0046914//transition metal ion binding;GO:0001071//nucleic acid binding transcription factor activity;GO:0097159//organic cyclic compound binding	GO:0006351//transcription, DNA-templated	gi|525588104|gb|EPS34354.1|/0/hypothetical protein PDE_09318 [Penicillium oxalicum 114-2]
PDE_09327	1879	115.217	299.253	1.37702	Up	0.902416	K11826|1|2e-92|181|cthr:CTHT_0050570|AP-2 complex subunit mu-1;K08994|5|1e-17|92.4|cput:CONPUDRAFT_150069|putative membrane protein	-	-	-	gi|255956051|ref|XP_002568778.1|/1.50821e-164/Pc21g17820 [Penicillium rubens Wisconsin 54-1255]
PDE_09346	707	102.363	248.13	1.2774	Up	0.88786	-	-	-	-	gi|525588132|gb|EPS34382.1|/1.84843e-103/hypothetical protein PDE_09346 [Penicillium oxalicum 114-2]
PDE_09367	350	131.343	65.1133	-1.01232	Down	0.825478	-	-	-	-	gi|525588153|gb|EPS34403.1|/1.35003e-33/hypothetical protein PDE_09367 [Penicillium oxalicum 114-2]
PDE_09373	1376	36.8233	109.193	1.56819	Up	0.88937	K11244|1|3e-25|117|act:ACLA_011520|cell wall integrity and stress response component	-	-	-	gi|525588159|gb|EPS34409.1|/4.7158e-52/hypothetical protein PDE_09373 [Penicillium oxalicum 114-2]
PDE_09401	1598	74.2633	30.3167	-1.29254	Down	0.841171	K08254|1|8e-12|58.9|cci:CC1G_03016|glucan endo-1,3-alpha-glucosidase [EC:3.2.1.59]	-	-	-	gi|525588187|gb|EPS34437.1|/0/hypothetical protein PDE_09401 [Penicillium oxalicum 114-2]
PDE_09402	1047	35.28	80.8967	1.19723	Up	0.835267	K00784|1|3e-98|358|maw:MAC_07163|ribonuclease Z [EC:3.1.26.11];K07750|2|8e-09|62.0|bor:COCMIDRAFT_33341|methylsterol monooxygenase [EC:1.14.13.72];K04713|5|3e-08|60.1|pic:PICST_77904|sphinganine C4-monooxygenase [EC:1.14.18.5]	GO:0031224//intrinsic component of membrane	GO:0046914//transition metal ion binding;GO:0003824//catalytic activity	GO:0006631//fatty acid metabolic process	gi|525588188|gb|EPS34438.1|/0/hypothetical protein PDE_09402 [Penicillium oxalicum 114-2]
PDE_09404	1359	73.0633	34.1067	-1.09909	Down	0.811041	K00766|1|9e-171|600|pcs:Pc22g05130|anthranilate phosphoribosyltransferase [EC:2.4.2.18]	-	GO:0016763//transferase activity, transferring pentosyl groups	GO:0006568//tryptophan metabolic process	gi|525588190|gb|EPS34440.1|/0/hypothetical protein PDE_09404 [Penicillium oxalicum 114-2]
PDE_09406	453	84.2767	37.8967	-1.15306	Down	0.83033	K14552|1|3e-33|140|tve:TRV_05177|NET1-associated nuclear protein 1 (U3 small nucleolar RNA-associated protein 17)	-	-	-	gi|525588192|gb|EPS34442.1|/9.05985e-74/hypothetical protein PDE_09406 [Penicillium oxalicum 114-2]
PDE_09412	1791	24.98	60.31	1.27162	Up	0.820949	K14997|1|6e-20|64.3|pcs:Pc22g18080|solute carrier family 38 (sodium-coupled neutral amino acid transporter), member 11	-	-	-	gi|525588198|gb|EPS34448.1|/0/hypothetical protein PDE_09412 [Penicillium oxalicum 114-2]
PDE_09413	948	183.333	495.42	1.43418	Up	0.91346	K06890|1|6e-108|390|nfi:NFIA_078020|uncharacterized protein	GO:0016020//membrane	-	-	gi|525588199|gb|EPS34449.1|/8.19695e-126/hypothetical protein PDE_09413 [Penicillium oxalicum 114-2]
PDE_09419	526	128.443	441.623	1.78168	Up	0.935566	-	-	-	-	gi|525588205|gb|EPS34455.1|/4.65591e-76/hypothetical protein PDE_09419 [Penicillium oxalicum 114-2]
PDE_09430	898	206.69	71.47	-1.53206	Down	0.906861	-	-	-	-	gi|525588216|gb|EPS34466.1|/9.31271e-68/hypothetical protein PDE_09430 [Penicillium oxalicum 114-2]
PDE_09436	1993	38.1967	78.8067	1.04487	Up	0.803407	K13278|1|5e-149|528|pcs:Pc21g16610|60kDa lysophospholipase [EC:3.1.1.5 3.1.1.47 3.5.1.1]	-	-	GO:0019752//carboxylic acid metabolic process	gi|973789914|gb|KUM63225.1|/0/hypothetical protein ACN42_g3869 [Penicillium freii]
PDE_09438	2155	26.46	65.2967	1.3032	Up	0.831467	-	-	-	-	gi|525588224|gb|EPS34474.1|/0/hypothetical protein PDE_09438 [Penicillium oxalicum 114-2]
PDE_09452	1565	91.01	6.85667	-3.73045	Down	0.930765	-	-	-	-	gi|525588238|gb|EPS34488.1|/0/hypothetical protein PDE_09452 [Penicillium oxalicum 114-2]
PDE_09460	1672	54.3233	23.5533	-1.20564	Down	0.802355	K10752|1|0.0|645|ure:UREG_03911|histone-binding protein RBBP4	GO:0043231//intracellular membrane-bounded organelle	-	-	gi|525588246|gb|EPS34496.1|/0/hypothetical protein PDE_09460 [Penicillium oxalicum 114-2]
PDE_09463	444	138.233	62.24	-1.15119	Down	0.854387	-	-	-	-	gi|525588249|gb|EPS34499.1|/2.56388e-84/hypothetical protein PDE_09463 [Penicillium oxalicum 114-2]
PDE_09469	1571	44.3733	109.343	1.3011	Up	0.865313	K03061|1|1e-42|114|fme:FOMMEDRAFT_124284|26S proteasome regulatory subunit T1	-	GO:0032550;GO:0004672//protein kinase activity	GO:0006796//phosphate-containing compound metabolic process	gi|525588255|gb|EPS34505.1|/0/hypothetical protein PDE_09469 [Penicillium oxalicum 114-2]
PDE_09478	765	1.75667	54.5033	4.95543	Up	0.912968	K01181|1|2e-80|299|nfi:NFIA_055240|endo-1,4-beta-xylanase [EC:3.2.1.8]	-	GO:0016798//hydrolase activity, acting on glycosyl bonds	GO:0008152//metabolic process	gi|525588264|gb|EPS34514.1|/1.05786e-132/putative endo-beta-1,4-xylanase [Penicillium oxalicum 114-2]
PDE_09492	2053	34.07	7.11333	-2.2599	Down	0.82821	K19791|1|4e-22|107|shs:STEHIDRAFT_146939|iron transport multicopper oxidase	-	GO:0046872//metal ion binding	-	gi|525588278|gb|EPS34528.1|/0/hypothetical protein PDE_09492 [Penicillium oxalicum 114-2]
PDE_09504	717	194.233	424.893	1.12931	Up	0.875373	K00940|1|6e-62|159|pcs:Pc21g15880|nucleoside-diphosphate kinase [EC:2.7.4.6]	GO:0005739//mitochondrion	GO:0032550;GO:0016776//phosphotransferase activity, phosphate group as acceptor;GO:0043167//ion binding	GO:0009209;GO:0009152//purine ribonucleotide biosynthetic process;GO:0009132//nucleoside diphosphate metabolic process	gi|525588290|gb|EPS34540.1|/7.51587e-70/hypothetical protein PDE_09504 [Penicillium oxalicum 114-2]
PDE_09513	1293	12.6933	42.08	1.72906	Up	0.827633	-	-	-	-	gi|525588299|gb|EPS34549.1|/0/hypothetical protein PDE_09513 [Penicillium oxalicum 114-2]
PDE_09519	1571	28.48	89.4467	1.65108	Up	0.886893	K01611|1|0.0|756|pcs:Pc21g01250|S-adenosylmethionine decarboxylase [EC:4.1.1.50]	-	GO:0016831//carboxy-lyase activity	GO:0006596//polyamine biosynthetic process	gi|525588305|gb|EPS34555.1|/0/hypothetical protein PDE_09519 [Penicillium oxalicum 114-2]
PDE_09520	1488	19.66	58.3767	1.57013	Up	0.848314	K03131|1|0.0|272|pcs:Pc21g01240|transcription initiation factor TFIID subunit 6	GO:0043231//intracellular membrane-bounded organelle	GO:0008135//translation factor activity, RNA binding;GO:0046983//protein dimerization activity	GO:0006412//translation;GO:0006355//regulation of transcription, DNA-templated	gi|525588306|gb|EPS34556.1|/0/hypothetical protein PDE_09520 [Penicillium oxalicum 114-2]
PDE_09521	1418	138.053	54.0767	-1.35215	Down	0.879156	K19996|1|4e-120|260|pcs:Pc21g01230|phosphatidylinositol transfer protein SFH5	GO:0016020//membrane;GO:0043231//intracellular membrane-bounded organelle	-	-	gi|525588307|gb|EPS34557.1|/0/hypothetical protein PDE_09521 [Penicillium oxalicum 114-2]
PDE_09524	1122	94.44	13.0067	-2.86015	Down	0.924148	-	-	-	-	gi|525588310|gb|EPS34560.1|/4.48545e-31/hypothetical protein PDE_09524 [Penicillium oxalicum 114-2]
PDE_09528	186	106.41	34.3067	-1.63307	Down	0.893221	-	-	-	-	gi|525588314|gb|EPS34564.1|/7.65593e-28/hypothetical protein PDE_09528 [Penicillium oxalicum 114-2]
PDE_09568	3543	47.8333	5.07667	-3.23606	Down	0.886367	K11294|1|9e-06|53.9|mgl:MGL_2993|nucleolin	-	-	-	gi|525588354|gb|EPS34604.1|/0/hypothetical protein PDE_09568 [Penicillium oxalicum 114-2]
PDE_09571	576	48.6433	11.8733	-2.03452	Down	0.859697	K03685|1|5e-09|61.2|afv:AFLA_056830|ribonuclease III [EC:3.1.26.3]	-	-	-	gi|525588357|gb|EPS34607.1|/4.40717e-85/hypothetical protein PDE_09571 [Penicillium oxalicum 114-2]
PDE_09581	1802	372.08	60.0167	-2.63218	Down	0.955856	-	-	-	-	gi|859262018|emb|CEJ60295.1|/0/hypothetical protein PMG11_08875 [Penicillium brasilianum]
PDE_09585	1011	686.76	261.033	-1.39557	Down	0.912273	K09104|1|2e-110|399|pcs:Pc22g15870|bHLH factor, other	-	-	-	gi|525588371|gb|EPS34621.1|/9.72855e-144/hypothetical protein PDE_09585 [Penicillium oxalicum 114-2]
PDE_09586	1227	7.69667	35.4333	2.2028	Up	0.831416	-	-	-	-	gi|525588372|gb|EPS34622.1|/1.38125e-169/hypothetical protein PDE_09586 [Penicillium oxalicum 114-2]
PDE_09589	1272	45.8767	113.65	1.30877	Up	0.86762	-	-	-	-	gi|525588375|gb|EPS34625.1|/0/hypothetical protein PDE_09589 [Penicillium oxalicum 114-2]
PDE_09593	1117	23.7167	62.3333	1.3941	Up	0.837914	K06215|1|1e-115|347|pcs:Pc22g15930|pyridoxal 5'-phosphate synthase pdxS subunit [EC:4.3.3.6]	-	-	GO:0009108//coenzyme biosynthetic process	gi|525588379|gb|EPS34629.1|/9.24016e-126/hypothetical protein PDE_09593 [Penicillium oxalicum 114-2]
PDE_09597	1173	539.13	236.023	-1.1917	Down	0.88691	K08343|1|1e-148|526|pcs:Pc22g16010|ubiquitin-like-conjugating enzyme ATG3	-	-	GO:0051234//establishment of localization	gi|525588383|gb|EPS34633.1|/0/hypothetical protein PDE_09597 [Penicillium oxalicum 114-2]
PDE_09598	1003	56.94	7.76667	-2.87408	Down	0.895884	-	-	-	-	gi|525588384|gb|EPS34634.1|/2.04142e-129/hypothetical protein PDE_09598 [Penicillium oxalicum 114-2]
PDE_09605	2345	75.15	21.5567	-1.80164	Down	0.884551	-	-	-	-	gi|525588391|gb|EPS34641.1|/0/hypothetical protein PDE_09605 [Penicillium oxalicum 114-2]
PDE_09616	1194	172.297	21.5933	-2.99624	Down	0.945253	K18369|1|6e-163|574|bfu:BC1G_11541|alcohol dehydrogenase [EC:1.1.1.-]	-	GO:0046914//transition metal ion binding;GO:0036094//small molecule binding;GO:0003824//catalytic activity	GO:0044710	gi|525588402|gb|EPS34652.1|/0/hypothetical protein PDE_09616 [Penicillium oxalicum 114-2]
PDE_09619	252	105.78	14.62	-2.85505	Down	0.928644	-	-	-	-	gi|525588405|gb|EPS34655.1|/5.06027e-24/hypothetical protein PDE_09619 [Penicillium oxalicum 114-2]
PDE_09621	216	103.193	18.5267	-2.47767	Down	0.922079	-	-	-	-	gi|525588407|gb|EPS34657.1|/3.84729e-35/hypothetical protein PDE_09621 [Penicillium oxalicum 114-2]
PDE_09622	351	49.8967	10.4733	-2.25222	Down	0.869944	-	-	-	-	gi|525588408|gb|EPS34658.1|/3.44441e-52/hypothetical protein PDE_09622 [Penicillium oxalicum 114-2]
PDE_09626	1491	5.03333	39.99	2.99005	Up	0.864855	K14950|1|3e-41|122|ani:AN3146.2|cation-transporting ATPase 13A1 [EC:3.6.3.-];K01051|3|7e-33|114|afv:AFLA_023340|pectinesterase [EC:3.1.1.11];K01613|5|3e-30|104|ani:AN9039.2|phosphatidylserine decarboxylase [EC:4.1.1.65]	-	-	-	gi|525588412|gb|EPS34662.1|/0/hypothetical protein PDE_09626 [Penicillium oxalicum 114-2]
PDE_09658	1099	454.103	68.65	-2.72569	Down	0.959029	K13127|1|6e-125|259|act:ACLA_012790|RING finger protein 113A	GO:0043231//intracellular membrane-bounded organelle	GO:0046872//metal ion binding;GO:0003676//nucleic acid binding	GO:0006396//RNA processing	gi|525588444|gb|EPS34694.1|/6.36956e-161/hypothetical protein PDE_09658 [Penicillium oxalicum 114-2]
PDE_09659	246	289.683	61.8933	-2.22662	Down	0.945898	-	-	-	-	gi|525588445|gb|EPS34695.1|/1.99057e-36/hypothetical protein PDE_09659 [Penicillium oxalicum 114-2]
PDE_09666	453	4.66333	46.87	3.32923	Up	0.885926	-	-	-	-	gi|525588452|gb|EPS34702.1|/1.18325e-73/hypothetical protein PDE_09666 [Penicillium oxalicum 114-2]
PDE_09669	1389	24.5867	63.7433	1.3744	Up	0.837676	K01099|1|2e-19|97.8|pgr:PGTG_21647|inositol polyphosphate 5-phosphatase INPP5B/F [EC:3.1.3.36];K20279|3|2e-17|90.9|sce:YNL106C|synaptojanin [EC:3.1.3.36]	-	-	-	gi|525588455|gb|EPS34705.1|/0/hypothetical protein PDE_09669 [Penicillium oxalicum 114-2]
PDE_09678	795	14.5533	46.12	1.66404	Up	0.833791	-	-	-	-	gi|525588464|gb|EPS34714.1|/1.27352e-107/hypothetical protein PDE_09678 [Penicillium oxalicum 114-2]
PDE_09693	2295	28.9267	3.67667	-2.97593	Down	0.826089	K00276|1|0.0|1248|pcs:Pc22g14860|primary-amine oxidase [EC:1.4.3.21]	-	GO:0046914//transition metal ion binding;GO:0016641//oxidoreductase activity, acting on the CH-NH2 group of donors, oxygen as acceptor;GO:0048037//cofactor binding	GO:0044710;GO:1901564	gi|525588479|gb|EPS34729.1|/0/hypothetical protein PDE_09693 [Penicillium oxalicum 114-2]
PDE_09695	1101	47.28	119.427	1.33682	Up	0.872845	K12274|1|7e-76|187|afv:AFLA_057460|translocation protein SEC72	-	-	-	gi|525588481|gb|EPS34731.1|/5.24316e-103/hypothetical protein PDE_09695 [Penicillium oxalicum 114-2]
PDE_09696	1644	15.0367	60.9233	2.01851	Up	0.879564	K00545|1|4e-27|123|maw:MAC_09811|catechol O-methyltransferase [EC:2.1.1.6]	-	-	-	gi|525588482|gb|EPS34732.1|/0/hypothetical protein PDE_09696 [Penicillium oxalicum 114-2]
PDE_09697	4146	128.66	35.97	-1.8387	Down	0.912307	-	-	-	-	gi|525588483|gb|EPS34733.1|/0/hypothetical protein PDE_09697 [Penicillium oxalicum 114-2]
PDE_09699	2288	420.3	26.5733	-3.98337	Down	0.967817	-	-	-	-	gi|525588485|gb|EPS34735.1|/0/hypothetical protein PDE_09699 [Penicillium oxalicum 114-2]
PDE_09704	1952	38.4433	87.3867	1.18468	Up	0.838355	K06185|1|0.0|800|ang:ANI_1_20154|ATP-binding cassette, subfamily F, member 2	GO:0043231//intracellular membrane-bounded organelle;GO:0030529//intracellular ribonucleoprotein complex	GO:0032550;GO:0016887//ATPase activity	GO:0000054//ribosomal subunit export from nucleus;GO:0009154//purine ribonucleotide catabolic process	gi|525588490|gb|EPS34740.1|/0/hypothetical protein PDE_09704 [Penicillium oxalicum 114-2]
PDE_09715	533	682.85	86.8767	-2.97453	Down	0.964085	-	-	-	-	gi|525588501|gb|EPS34751.1|/3.0668e-49/hypothetical protein PDE_09715 [Penicillium oxalicum 114-2]
PDE_09730	1906	12.5067	38.2	1.61088	Up	0.805765	-	-	-	-	gi|525588516|gb|EPS34766.1|/0/hypothetical protein PDE_09730 [Penicillium oxalicum 114-2]
PDE_09733	938	61.0133	16.8133	-1.85952	Down	0.872761	K03024|1|3e-47|113|aor:AOR_1_422114|DNA-directed RNA polymerase III subunit RPC7	-	-	-	gi|525588519|gb|EPS34769.1|/3.51716e-83/hypothetical protein PDE_09733 [Penicillium oxalicum 114-2]
PDE_09744	906	54.1467	13.9933	-1.95213	Down	0.865991	K09421|1|1e-25|70.9|ssl:SS1G_07841|myb-related protein;K09420|3|1e-22|68.6|ela:UCREL1_1448|myb proto-oncogene protein	-	-	-	gi|525588530|gb|EPS34780.1|/1.71957e-117/hypothetical protein PDE_09744 [Penicillium oxalicum 114-2]
PDE_09745	1114	78.5333	5.09	-3.94757	Down	0.925913	-	-	GO:0016301//kinase activity;GO:0032550	GO:0006464//cellular protein modification process;GO:0044710	gi|525588531|gb|EPS34781.1|/4.35837e-177/hypothetical protein PDE_09745 [Penicillium oxalicum 114-2]
PDE_09748	1882	116.96	40.38	-1.5343	Down	0.88937	K17645|1|3e-16|68.6|ani:AN7818.2|averantin hydroxylase [EC:1.14.13.174];K07824|3|6e-15|60.5|psq:PUNSTDRAFT_101387|benzoate 4-monooxygenase [EC:1.14.13.12]	-	GO:0046872//metal ion binding;GO:0016491//oxidoreductase activity	-	gi|525588534|gb|EPS34784.1|/0/hypothetical protein PDE_09748 [Penicillium oxalicum 114-2]
PDE_09754	1109	20.8233	86.07	2.04731	Up	0.903281	K17279|1|8e-31|135|act:ACLA_009630|receptor expression-enhancing protein 5/6	-	-	-	gi|525588540|gb|EPS34790.1|/3.36224e-31/hypothetical protein PDE_09754 [Penicillium oxalicum 114-2]
PDE_09756	1823	45.0367	111.797	1.31171	Up	0.867077	K01969|1|0.0|819|pcs:Pc21g01110|3-methylcrotonyl-CoA carboxylase beta subunit [EC:6.4.1.4]	-	GO:0003824//catalytic activity	-	gi|525588542|gb|EPS34792.1|/0/hypothetical protein PDE_09756 [Penicillium oxalicum 114-2]
PDE_09757	1643	32.45	73.2467	1.17454	Up	0.823918	K00253|1|0.0|382|pcs:Pc21g01100|isovaleryl-CoA dehydrogenase [EC:1.3.8.4]	-	GO:0016627//oxidoreductase activity, acting on the CH-CH group of donors;GO:0000166//nucleotide binding	GO:0044710	gi|525588543|gb|EPS34793.1|/0/hypothetical protein PDE_09757 [Penicillium oxalicum 114-2]
PDE_09758	1979	170.59	33.6933	-2.34	Down	0.935905	K03380|1|1e-79|206|sla:SERLADRAFT_357363|phenol 2-monooxygenase [EC:1.14.13.7]	-	-	-	gi|700462261|gb|KGO51295.1|/0/Monooxygenase, FAD-binding [Penicillium expansum]
PDE_09759	1824	113.593	21.64	-2.39211	Down	0.924386	K00838|1|9e-106|294|ztr:MYCGRDRAFT_100367|aromatic amino acid aminotransferase I [EC:2.6.1.57 2.6.1.27 2.6.1.5]	-	-	-	gi|525588545|gb|EPS34795.1|/0/hypothetical protein PDE_09759 [Penicillium oxalicum 114-2]
PDE_09760	835	248.097	40.1367	-2.62791	Down	0.950054	K10253|1|6e-32|127|bze:COCCADRAFT_7791|DOPA 4,5-dioxygenase [EC:1.14.99.-]	-	-	-	gi|525588546|gb|EPS34796.1|/1.80278e-101/hypothetical protein PDE_09760 [Penicillium oxalicum 114-2]
PDE_09761	1312	513.95	107.067	-2.26312	Down	0.952531	K00457|1|3e-161|378|ang:ANI_1_230064|4-hydroxyphenylpyruvate dioxygenase [EC:1.13.11.27]	-	GO:0016702//oxidoreductase activity, acting on single donors with incorporation of molecular oxygen, incorporation of two atoms of oxygen	GO:0044710	gi|525588547|gb|EPS34797.1|/0/hypothetical protein PDE_09761 [Penicillium oxalicum 114-2]
PDE_09762	1814	309.017	94.9933	-1.70179	Down	0.927219	K00101|1|1e-93|261|pfj:MYCFIDRAFT_42073|L-lactate dehydrogenase (cytochrome) [EC:1.1.2.3]	-	-	-	gi|525588548|gb|EPS34798.1|/0/hypothetical protein PDE_09762 [Penicillium oxalicum 114-2]
PDE_09764	1749	50.5167	15.1867	-1.73395	Down	0.847194	K08165|1|8e-16|86.3|ncs:NCAS_0C00400|MFS transporter, DHA2 family, multidrug resistance protein	-	-	-	gi|525588550|gb|EPS34800.1|/0/hypothetical protein PDE_09764 [Penicillium oxalicum 114-2]
PDE_09766	966	90	39.6433	-1.18285	Down	0.840153	-	-	-	-	gi|525588552|gb|EPS34802.1|/3.22557e-117/hypothetical protein PDE_09766 [Penicillium oxalicum 114-2]
PDE_09771	822	96.7767	47.8167	-1.01715	Down	0.812907	-	-	-	-	gi|525588557|gb|EPS34807.1|/2.00196e-119/hypothetical protein PDE_09771 [Penicillium oxalicum 114-2]
PDE_09773	1976	124.433	55.0533	-1.17647	Down	0.855846	-	-	-	-	gi|525588559|gb|EPS34809.1|/0/hypothetical protein PDE_09773 [Penicillium oxalicum 114-2]
PDE_09785	1742	83.6333	36.4667	-1.1975	Down	0.837422	-	-	-	-	gi|525588571|gb|EPS34821.1|/6.13565e-87/hypothetical protein PDE_09785 [Penicillium oxalicum 114-2]
PDE_09789	2302	30.03	70.9967	1.24135	Up	0.831365	-	-	-	-	gi|525588575|gb|EPS34825.1|/0/hypothetical protein PDE_09789 [Penicillium oxalicum 114-2]
PDE_09799	7440	38.7667	11.3667	-1.77001	Down	0.820253	K10352|1|0.0|3173|pcs:Pc21g00710|myosin heavy chain	GO:0015629//actin cytoskeleton	GO:0017111//nucleoside-triphosphatase activity;GO:0032550	-	gi|525588585|gb|EPS34835.1|/0/hypothetical protein PDE_09799 [Penicillium oxalicum 114-2]
PDE_09800	857	176.543	62.71	-1.49325	Down	0.900092	K12870|1|2e-117|422|afv:AFLA_099860|pre-mRNA-splicing factor ISY1	GO:0043231//intracellular membrane-bounded organelle;GO:0030529//intracellular ribonucleoprotein complex	-	GO:0006396//RNA processing	gi|525588586|gb|EPS34836.1|/6.2647e-127/hypothetical protein PDE_09800 [Penicillium oxalicum 114-2]
PDE_09828	756	7.38	58.5067	2.98691	Up	0.899142	K00236|1|1e-53|209|pcs:Pc22g14260|succinate dehydrogenase (ubiquinone) cytochrome b560 subunit	GO:0043234//protein complex	GO:0016627//oxidoreductase activity, acting on the CH-CH group of donors	GO:0009060//aerobic respiration	gi|525588614|gb|EPS34864.1|/1.16244e-67/hypothetical protein PDE_09828 [Penicillium oxalicum 114-2]
PDE_09830	768	200.06	26.6667	-2.90732	Down	0.948256	-	-	-	-	gi|525588616|gb|EPS34866.1|/3.42273e-139/hypothetical protein PDE_09830 [Penicillium oxalicum 114-2]
PDE_09832	541	8967.32	2962.05	-1.59808	Down	0.933072	-	GO:0005618//cell wall	GO:0005198//structural molecule activity	-	gi|525588618|gb|EPS34868.1|/1.08467e-60/hypothetical protein PDE_09832 [Penicillium oxalicum 114-2]
PDE_09834	855	92.5067	44.93	-1.04188	Down	0.814502	K00234|1|2e-32|140|ure:UREG_03831|succinate dehydrogenase (ubiquinone) flavoprotein subunit [EC:1.3.5.1]	-	-	-	gi|525588620|gb|EPS34870.1|/1.88625e-123/hypothetical protein PDE_09834 [Penicillium oxalicum 114-2]
PDE_09848	4557	20.5467	62.2633	1.59948	Up	0.857322	K08712|1|0.0|912|spo:SPCC18B5.01c|ATP-binding cassette, subfamily G (WHITE), member 2, SNQ2	GO:0031224//intrinsic component of membrane	GO:0017111//nucleoside-triphosphatase activity;GO:0032550;GO:0015405	GO:0009154//purine ribonucleotide catabolic process;GO:0051234//establishment of localization	gi|525588634|gb|EPS34884.1|/0/hypothetical protein PDE_09848 [Penicillium oxalicum 114-2]
PDE_09858	1035	72.18	33.7267	-1.09771	Down	0.809887	K05019|1|3e-84|312|pcs:Pc21g18540|chloride channel, nucleotide-sensitive, 1A	-	-	-	gi|525588644|gb|EPS34894.1|/1.03599e-148/hypothetical protein PDE_09858 [Penicillium oxalicum 114-2]
PDE_09866	1293	537.67	192.78	-1.47977	Down	0.917905	K15303|1|5e-21|102|dsq:DICSQDRAFT_150697|aflatoxin B1 aldehyde reductase;K17647|4|1e-18|94.7|afv:AFLA_090030|versiconal hemiacetal acetate reductase [EC:1.1.1.353]	-	-	-	gi|525588652|gb|EPS34902.1|/1.14626e-137/hypothetical protein PDE_09866 [Penicillium oxalicum 114-2]
PDE_09867	1119	176.997	63.47	-1.47958	Down	0.899294	K00065|1|2e-14|54.7|nfi:NFIA_044700|2-deoxy-D-gluconate 3-dehydrogenase [EC:1.1.1.125]	-	GO:0036094//small molecule binding;GO:0003824//catalytic activity	GO:0044710	gi|525588653|gb|EPS34903.1|/1.13008e-79/hypothetical protein PDE_09867 [Penicillium oxalicum 114-2]
PDE_09870	3833	103.267	274.74	1.41169	Up	0.903332	K00323|1|0.0|1387|pcs:Pc21g18800|NAD(P) transhydrogenase [EC:1.6.1.2]	GO:0031224//intrinsic component of membrane	GO:0008746//NAD(P)+ transhydrogenase activity;GO:0000166//nucleotide binding	GO:0006818//hydrogen transport;GO:0044710	gi|525588656|gb|EPS34906.1|/0/hypothetical protein PDE_09870 [Penicillium oxalicum 114-2]
PDE_09871	1611	114.853	39.1633	-1.55222	Down	0.890252	-	-	-	-	gi|525588657|gb|EPS34907.1|/0/hypothetical protein PDE_09871 [Penicillium oxalicum 114-2]
PDE_09872	381	333.147	56.74	-2.55372	Down	0.953227	-	-	-	-	gi|525588658|gb|EPS34908.1|/7.23172e-47/hypothetical protein PDE_09872 [Penicillium oxalicum 114-2]
PDE_09876	854	36.8333	85.8433	1.22069	Up	0.84263	K02264|1|7e-31|134|pcs:Pc21g18840|cytochrome c oxidase subunit 5a	-	-	-	gi|525588662|gb|EPS34912.1|/1.98462e-40/hypothetical protein PDE_09876 [Penicillium oxalicum 114-2]
PDE_09891	904	183.94	80.0967	-1.19942	Down	0.870521	K13115|1|5e-10|63.5|cgi:CGB_E2350C|coiled-coil domain-containing protein 130	-	-	-	gi|525588677|gb|EPS34927.1|/1.33458e-126/hypothetical protein PDE_09891 [Penicillium oxalicum 114-2]
PDE_09894	516	271.863	72.6967	-1.90292	Down	0.934226	-	-	-	-	gi|525588680|gb|EPS34930.1|/2.04101e-31/hypothetical protein PDE_09894 [Penicillium oxalicum 114-2]
PDE_09902	1157	129.627	62.17	-1.06007	Down	0.836862	K00787|1|1e-159|513|pcs:Pc21g15240|farnesyl diphosphate synthase [EC:2.5.1.1 2.5.1.10]	GO:0043231//intracellular membrane-bounded organelle	GO:0003824//catalytic activity	GO:0006720//isoprenoid metabolic process;GO:0008654//phospholipid biosynthetic process	gi|525588687|gb|EPS34937.1|/4.29566e-180/hypothetical protein PDE_09902 [Penicillium oxalicum 114-2]
PDE_09909	1554	87.7833	187.75	1.09679	Up	0.855897	K12232|1|2e-64|236|tml:GSTUM_00002325001|E3 ubiquitin-protein ligase HECTD2 [EC:2.3.2.26]	-	-	-	gi|525588694|gb|EPS34944.1|/0/hypothetical protein PDE_09909 [Penicillium oxalicum 114-2]
PDE_09910	792	564.397	117.387	-2.26544	Down	0.953295	-	-	GO:0003824//catalytic activity	-	gi|525588695|gb|EPS34945.1|/1.13526e-132/hypothetical protein PDE_09910 [Penicillium oxalicum 114-2]
PDE_09911	1398	81.9267	1.75333	-5.54616	Down	0.9394	K00480|1|8e-60|231|spaa:SPAPADRAFT_64670|salicylate hydroxylase [EC:1.14.13.1]	-	GO:0003824//catalytic activity	GO:0044710	gi|525588696|gb|EPS34946.1|/0/hypothetical protein PDE_09911 [Penicillium oxalicum 114-2]
PDE_09928	781	61.7867	22.06	-1.48586	Down	0.846753	-	-	-	-	gi|525588713|gb|EPS34963.1|/5.8269e-25/hypothetical protein PDE_09928 [Penicillium oxalicum 114-2]
PDE_09943	874	41.2367	89.99	1.12584	Up	0.830924	K03939|1|4e-41|168|afv:AFLA_025210|NADH dehydrogenase (ubiquinone) Fe-S protein 6	-	-	-	gi|525588728|gb|EPS34978.1|/1.418e-57/hypothetical protein PDE_09943 [Penicillium oxalicum 114-2]
PDE_09947	1230	270.303	733.313	1.43985	Up	0.916667	K01046|1|5e-39|111|afm:AFUA_5G02040|triacylglycerol lipase [EC:3.1.1.3]	-	GO:0052689//carboxylic ester hydrolase activity	GO:0006629//lipid metabolic process	gi|525588732|gb|EPS34982.1|/1.07825e-72/hypothetical protein PDE_09947 [Penicillium oxalicum 114-2]
PDE_09955	992	189.813	75.0367	-1.33891	Down	0.887724	-	-	-	-	gi|525588740|gb|EPS34990.1|/7.88119e-58/hypothetical protein PDE_09955 [Penicillium oxalicum 114-2]
PDE_09957	806	65.48	18.26	-1.84237	Down	0.877222	-	-	-	-	gi|525588742|gb|EPS34992.1|/1.82764e-53/hypothetical protein PDE_09957 [Penicillium oxalicum 114-2]
PDE_09962	1704	78.5067	25.7333	-1.60918	Down	0.875204	K12737|1|2e-163|576|pcs:Pc21g14480|peptidyl-prolyl cis-trans isomerase SDCCAG10 [EC:5.2.1.8]	-	-	GO:0044260;GO:0044238//primary metabolic process	gi|525588747|gb|EPS34997.1|/0/hypothetical protein PDE_09962 [Penicillium oxalicum 114-2]
PDE_09968	2545	63.7333	167.5	1.39404	Up	0.890014	K01179|1|7e-40|166|afv:AFLA_024930|endoglucanase [EC:3.2.1.4];K01098|3|4e-09|64.7|zro:ZYRO0G15488g|polynucleotide 5'-triphosphatase [EC:3.6.1.-]	-	-	-	gi|525588753|gb|EPS35003.1|/0/hypothetical protein PDE_09968 [Penicillium oxalicum 114-2]
PDE_09988	1521	34.3533	276.67	3.00964	Up	0.956145	-	-	GO:0004553//hydrolase activity, hydrolyzing O-glycosyl compounds	GO:0019566//arabinose metabolic process;GO:0000272//polysaccharide catabolic process	gi|525588773|gb|EPS35023.1|/0/putative alpha-L-arabinofuranosidase [Penicillium oxalicum 114-2]
PDE_09992	2007	12.4267	40.5633	1.70674	Up	0.821661	K00606|1|6e-12|56.2|wic:J056_003735|3-methyl-2-oxobutanoate hydroxymethyltransferase [EC:2.1.2.11]	-	-	-	gi|525588777|gb|EPS35027.1|/0/hypothetical protein PDE_09992 [Penicillium oxalicum 114-2]
PDE_09995	1205	6.88333	71.89	3.38461	Up	0.916751	K06113|1|1e-137|263|pcs:Pc13g15920|arabinan endo-1,5-alpha-L-arabinosidase [EC:3.2.1.99]	-	GO:0004553//hydrolase activity, hydrolyzing O-glycosyl compounds	GO:0000272//polysaccharide catabolic process	gi|525588780|gb|EPS35030.1|/5.74299e-138/putative alpha-L-arabinofuranosidase [Penicillium oxalicum 114-2]
PDE_09999	1612	103.95	3.87333	-4.74617	Down	0.943472	K18386|1|6e-105|290|nfi:NFIA_096050|FAD dependent monooxygenase [EC:1.14.13.-]	-	-	-	gi|525588784|gb|EPS35034.1|/0/hypothetical protein PDE_09999 [Penicillium oxalicum 114-2]
PDE_10001	1136	64.7833	2.42	-4.74254	Down	0.921943	K00804|1|4e-94|218|nfi:NFIA_096070|geranylgeranyl diphosphate synthase, type III [EC:2.5.1.1 2.5.1.10 2.5.1.29]	-	-	-	gi|525588786|gb|EPS35036.1|/7.5215e-141/hypothetical protein PDE_10001 [Penicillium oxalicum 114-2]
PDE_10002	948	109.027	1.96333	-5.79523	Down	0.952056	K00059|1|2e-06|41.2|ppa:PAS_chr2-1_0856|3-oxoacyl-[acyl-carrier protein] reductase [EC:1.1.1.100];K03448|3|2e-06|53.5|npa:UCRNP2_4418|MFS transporter, ACS family, pantothenate transporter;K00065|4|4e-06|52.8|psq:PUNSTDRAFT_113870|2-deoxy-D-gluconate 3-dehydrogenase [EC:1.1.1.125]	-	-	-	gi|525588787|gb|EPS35037.1|/2.3896e-55/hypothetical protein PDE_10002 [Penicillium oxalicum 114-2]
PDE_10003	1802	104.777	2.91333	-5.1685	Down	0.946576	K17826|1|1e-62|128|nfi:NFIA_093750|fumitremorgin C monooxygenase [EC:1.14.13.177]	-	-	-	gi|525588788|gb|EPS35038.1|/0/hypothetical protein PDE_10003 [Penicillium oxalicum 114-2]
PDE_10005	1111	97.7067	3.33	-4.87486	Down	0.941962	K06125|1|8e-17|88.6|psq:PUNSTDRAFT_126822|4-hydroxybenzoate polyprenyltransferase [EC:2.5.1.39]	-	-	-	gi|525588790|gb|EPS35040.1|/0/hypothetical protein PDE_10005 [Penicillium oxalicum 114-2]
PDE_10007	1919	168.197	58.95	-1.51259	Down	0.900007	K01904|1|2e-43|178|afm:AFUA_1G13110|4-coumarate--CoA ligase [EC:6.2.1.12];K14818|2|1e-29|132|pno:SNOG_03246|ribosome assembly protein SQT1;K17806|3|5e-21|103|ani:AN0371.2|mitochondrial import inner membrane translocase subunit TIM23;K01895|4|4e-15|84.0|pfp:PFL1_02905|acetyl-CoA synthetase [EC:6.2.1.1]	-	-	-	gi|525588792|gb|EPS35042.1|/0/hypothetical protein PDE_10007 [Penicillium oxalicum 114-2]
PDE_10009	876	151.51	24.66	-2.61917	Down	0.937483	K17825|1|1e-44|180|ure:UREG_04217|verruculogen synthase [EC:1.14.11.38]	-	-	-	gi|525588794|gb|EPS35044.1|/1.68869e-167/hypothetical protein PDE_10009 [Penicillium oxalicum 114-2]
PDE_10010	1533	29.47	2.84	-3.37528	Down	0.835369	K17645|1|4e-73|276|afv:AFLA_139260|averantin hydroxylase [EC:1.14.13.174];K17475|5|1e-38|161|nfi:NFIA_106550|tryprostatin B 6-hydroxylase [EC:1.14.13.176]	-	GO:0016491//oxidoreductase activity;GO:0005488//binding	-	gi|525588795|gb|EPS35045.1|/0/hypothetical protein PDE_10010 [Penicillium oxalicum 114-2]
